# Supplementary material for: Predictors of Bacteraemia in Patients with Suspected Community-Acquired Pneumonia
Source: PLoS One. 2015 Nov 24;10(11):e0143817. doi: 10.1371/journal.pone.0143817 (PMC4658054; doi:10.1371/journal.pone.0143817)
Supplement: S1 Dataset — (CSV) [file pone.0143817.s001.csv]

study	age	male	cough	sputum	physicalsigns	dyspnea	pleuriticpain	malaise	headache	confusion	gi.symptoms	chills	AIDS	hist.gen.malignancy	hemat.malignancy	copd	hist.bronchial.obstruction	hist.chron.liver.dis	hist.hf	hist.cardiovasc	hist.dm.noinsulin	hist.dm.insulin	hist.renalfailure	immunocompromised	smoking	housing.situation	num.hosp.12m	vacc.spneu	vacc.infl	prev.ab	hypotension	heart.rate.125	resp.rate.30	temp	hypoxemia	leuco	trombo	crp	sodium	urea	glucose	art.ph	art.po2.kpa	art.pco2.kpa	num.clinical.criteria	infiltrate	blood.taken	blood.culture	blood.culture.txt
cap-pilot	60	1	0	1	0	1	0	1	0	0	0	0	0	0	0	1	0	0	1	0	0	0	0	0	Current	Home independent	1	0	1	0	1	0	NA	36.5	1	14.4	NA	292	129	43.4	7.6	NA	NA	NA	4	1	0	NA
cap-pilot	77	0	1	0	1	1	0	0	0	1	0	0	0	0	0	1	0	0	1	0	0	0	0	0	NA	Home ADL dependent	1	NA	NA	1	0	0	0	37.8	1	10.8	NA	223	140	5	6.1	NA	NA	NA	5	0	0	NA
cap-pilot	67	1	0	0	0	1	0	1	0	0	0	0	0	0	0	0	0	0	0	0	0	0	0	0	Never	Home independent	None	0	1	0	0	0	1	38	1	15.5	NA	388	137	12	7.3	7.48	8.6	4.6	3	1	0	NA
cap-pilot	42	1	0	0	0	0	0	0	0	0	0	0	0	0	0	0	0	0	0	0	0	0	0	0	NA	Home independent	None	0	0	0	0	NA	0	40	0	14	NA	34	141	4.7	6.3	7.48	7.48	3.9	4	0	0	NA
cap-pilot	86	0	0	0	0	0	0	1	0	0	0	0	0	0	0	0	0	0	0	0	0	0	0	0	Never	Home independent	None	0	1	1	0	0	NA	37.2	0	13.7	NA	29	42	4.6	5.4	7.46	8.8	4.5	2	1	0	NA
cap-pilot	62	1	1	1	0	0	0	1	0	0	0	1	0	0	0	0	0	0	1	0	0	0	0	0	NA	Home independent	1	0	NA	1	0	0	NA	36.5	0	10.5	NA	0	138	8.8	6.1	7.4	6.9	5.4	4	1	0	NA
cap-pilot	72	1	0	0	0	1	0	0	0	0	0	0	0	0	0	1	0	0	0	0	0	0	0	0	Never	Home independent	1	0	1	0	0	0	NA	NA	0	18.9	NA	105	138	4.7	6.7	7.45	8.2	4.3	3	1	0	NA
cap-pilot	57	0	1	0	0	1	0	1	0	0	0	0	0	0	0	1	1	0	0	0	0	0	0	0	Ever	Home ADL dependent	3 or more	0	1	0	0	0	NA	39.4	0	15.8	NA	64	140	7.3	12.4	7.41	6.3	7.6	5	1	0	NA
cap-pilot	60	0	0	0	0	1	0	0	0	0	0	0	0	0	0	1	0	0	0	0	0	0	0	0	Current	Home independent	1	0	1	0	0	0	NA	37.4	0	16.3	NA	242	142	3.5	7.7	7.41	7.2	6.3	3	0	0	NA
cap-pilot	38	1	1	1	0	0	1	1	1	0	0	0	0	0	0	0	0	0	0	0	0	0	0	0	Current	Home independent	None	0	0	0	1	0	0	36.9	0	15.2	NA	461	137	14.5	6.2	NA	NA	NA	5	1	0	NA
cap-pilot	68	1	1	1	0	1	0	0	0	0	0	0	0	0	0	1	0	0	0	0	0	0	0	0	Never	Home ADL dependent	None	0	1	1	0	0	0	37.8	0	11.2	NA	45	141	5.7	6.3	7.44	11.1	5.1	5	1	0	NA
cap-pilot	73	0	1	1	1	1	0	0	0	1	0	0	0	0	0	1	0	0	0	0	1	0	0	0	Current	Home ADL dependent	2	0	NA	0	0	0	0	38.2	1	13.5	NA	65	142	6.4	2.1	7.26	7.1	9.8	7	0	0	NA
cap-pilot	63	1	1	1	1	1	0	1	0	0	1	0	0	0	0	0	0	0	0	0	0	0	0	0	Never	Home independent	None	0	0	0	0	0	0	38.6	1	18.2	NA	415	132	18.8	9.6	7.47	7.5	36	7	1	0	NA
cap-pilot	77	1	1	0	0	1	0	0	0	0	0	0	0	0	0	1	0	0	0	0	1	0	0	0	Current	Home ADL dependent	None	0	1	1	1	0	NA	36.6	1	6	NA	22	136	7.3	12.6	7.42	6.2	5.8	2	1	0	NA
cap-pilot	55	1	1	0	0	0	0	0	0	0	0	0	0	0	0	0	0	0	0	0	0	0	0	0	Current	Home independent	None	0	0	0	0	1	NA	38	0	15.5	NA	8	128	3	5.6	7.46	10.6	4.4	3	1	0	NA
cap-pilot	97	0	1	0	0	1	0	0	0	1	0	0	0	0	0	1	0	0	0	0	0	0	0	0	Never	Home ADL dependent	None	0	1	0	0	0	NA	38.7	1	10.1	NA	45	141	27.3	6	7.42	7.5	6.1	5	1	0	NA
cap-pilot	78	1	1	1	1	1	0	1	0	0	0	0	0	0	0	1	0	0	0	0	0	0	0	0	Ever	Home independent	None	0	1	1	0	0	0	37.5	0	9.8	NA	212	137	6.9	7	7.49	8.7	4.5	5	0	0	NA
cap-pilot	67	1	1	1	1	1	1	1	0	0	0	0	0	0	0	1	0	0	0	0	0	0	0	0	Current	Home independent	None	0	1	0	0	1	0	38.2	0	12.3	NA	312	138	11.4	7.5	7.47	8	3.5	7	1	0	NA
cap-pilot	49	1	0	0	0	1	0	0	0	0	0	0	0	0	0	1	0	0	0	0	0	0	0	0	Current	Home independent	None	0	1	0	0	0	NA	35.3	0	16.1	NA	125	136	7.4	7	7.33	11.7	4.8	4	1	0	NA
cap-pilot	66	0	1	0	1	1	0	0	0	1	0	0	0	0	0	1	0	0	0	0	0	0	0	0	Current	Home independent	None	0	0	0	1	0	NA	37.7	1	18.8	NA	212	130	6.8	9.5	7.3	14.2	6.7	5	1	0	NA
cap-pilot	94	0	1	1	0	1	0	1	0	0	0	0	0	0	0	0	0	0	0	1	0	0	0	0	Never	Home independent	None	0	1	1	0	0	NA	37	0	13.8	NA	132	141	12.5	8.1	7.45	14.2	6.3	5	1	0	NA
cap-pilot	76	1	0	0	0	1	0	0	0	0	0	0	0	1	0	1	0	0	0	0	0	0	0	1	Ever	Home independent	3 or more	0	1	0	0	0	NA	39.6	1	16.4	NA	15	133	NA	7.5	7.41	8.4	6	3	1	0	NA
cap-pilot	83	1	1	0	0	0	0	0	0	1	1	0	0	0	0	0	0	0	0	0	0	0	0	0	Never	Home independent	None	0	0	0	0	0	NA	37.3	0	11.4	NA	146	140	15.1	7.7	NA	NA	NA	4	1	0	NA
cap-pilot	90	1	1	0	0	1	0	0	0	0	0	0	0	0	0	0	0	0	0	0	0	0	0	0	NA	Home independent	None	0	NA	1	0	0	NA	36.5	0	11.3	NA	34	144	12.2	6.4	7.48	12	4.1	4	1	0	NA
cap-pilot	80	1	0	0	0	0	0	0	0	0	0	0	0	1	0	1	0	0	1	0	0	0	0	1	Current	Home ADL dependent	None	NA	NA	0	1	0	0	39.4	NA	15	NA	NA	135	10	6	NA	NA	NA	2	1	0	NA
cap-pilot	77	1	1	1	0	1	1	1	0	0	0	0	0	0	0	1	0	0	0	0	0	0	0	0	Ever	Home independent	1	0	1	0	0	0	0	37	0	11.5	NA	33	141	7.1	6.1	7.44	9.8	4.7	5	0	0	NA
cap-pilot	75	1	1	1	1	1	0	1	0	0	0	0	0	0	0	1	0	0	0	0	0	0	0	0	Ever	Home independent	1	0	1	0	0	0	NA	38	0	21	NA	12	137	8	5	7	8	4	5	1	0	NA
cap-pilot	60	1	1	0	0	1	0	0	0	0	0	0	0	0	0	0	0	0	0	0	0	0	0	0	Current	Home independent	None	NA	0	0	0	0	NA	36.7	0	10.3	NA	84	142	7.1	7.3	7.46	9.4	5.1	4	1	0	NA
cap-pilot	75	1	1	0	0	0	0	0	0	0	0	1	0	0	1	0	0	0	0	0	0	0	0	1	Never	Home independent	None	0	0	0	0	0	NA	39.4	1	10.2	NA	207	143	8.3	8.2	7.52	6.6	4.2	5	1	0	NA
cap-pilot	46	0	1	1	0	1	0	0	0	0	0	0	0	0	0	1	0	0	0	0	0	0	0	0	Current	Home independent	None	0	1	0	0	0	NA	38.2	0	38.7	NA	241	137	4	7.2	7.48	9.6	3.8	6	1	0	NA
cap-pilot	53	0	0	1	0	1	0	0	0	0	0	0	0	0	0	1	0	0	0	0	0	0	0	0	Never	Home independent	None	0	0	0	0	1	NA	38	NA	12.6	NA	395	135	5.2	7	7.5	7.4	4	4	0	0	NA
cap-pilot	80	1	1	1	1	1	0	0	0	0	0	0	0	0	0	1	0	0	0	1	0	0	0	0	Current	Home ADL dependent	None	0	0	1	0	NA	NA	37.7	1	17.2	NA	127	133	10.5	7.2	7.46	19.1	5.4	6	1	0	NA
cap-pilot	40	1	1	1	0	0	0	1	1	0	0	0	0	0	0	0	0	0	0	0	0	0	0	0	Never	Home independent	None	0	0	0	0	0	NA	40.3	0	18.8	NA	397	136	2.7	7.9	7.57	6.6	3.3	6	1	0	NA
cap-pilot	87	1	0	0	0	1	0	0	0	0	0	0	0	0	0	0	0	0	0	1	0	0	0	0	Never	Elderly home	None	0	1	0	1	0	0	38	NA	6.9	NA	82	137	14.1	7.5	7.47	6.3	3.6	2	1	0	NA
cap-pilot	62	1	1	1	1	1	0	0	0	0	0	0	0	0	0	1	0	0	0	0	0	0	0	0	Current	Home independent	2	0	0	0	0	0	NA	36.8	1	12.8	NA	157	142	7.7	11.9	7.38	5.3	6.9	6	0	0	NA
cap-pilot	84	1	1	0	0	0	0	0	0	0	0	1	0	0	0	1	0	0	0	0	0	0	0	0	Ever	Home ADL dependent	1	0	1	0	0	0	0	38.3	0	28.6	NA	169	133	8.6	8.8	7.46	9.6	4.4	5	1	0	NA
cap-pilot	35	0	0	0	0	1	1	0	0	0	0	1	0	0	0	0	0	0	0	0	0	0	0	0	NA	Home independent	None	NA	NA	0	0	1	NA	39.6	0	15.5	NA	471	136	3.3	7.2	NA	NA	NA	4	1	0	NA
cap-pilot	36	0	1	0	1	1	0	1	0	0	1	0	0	0	0	0	0	0	0	0	0	0	0	0	Never	Home independent	None	0	0	1	0	0	0	38.1	0	8.2	NA	68	138	5.8	5.8	7.4	12.5	5.2	5	1	0	NA
cap-pilot	35	1	1	0	0	0	0	1	0	0	0	0	0	0	0	1	0	0	0	0	0	0	0	0	Never	Home independent	None	0	1	1	0	0	0	38.9	0	15.9	NA	35	134	6	6.6	7.43	8.7	5.9	5	0	0	NA
cap-pilot	75	1	1	1	0	1	0	0	0	1	0	0	0	0	0	1	0	0	0	0	1	0	0	0	Current	Home independent	None	0	NA	0	0	0	NA	37.7	0	9.7	NA	81	135	20	8.7	7.29	5.5	7.4	4	1	0	NA
cap-pilot	89	0	1	0	0	0	0	1	0	1	0	0	0	0	0	0	0	0	0	0	0	0	0	0	Never	Home ADL dependent	None	0	NA	0	0	0	NA	37.2	0	2.4	NA	97	141	8.4	5	NA	NA	NA	3	1	0	NA
cap-pilot	73	1	1	0	0	1	0	0	0	0	0	0	0	0	0	1	0	0	1	0	0	0	0	0	NA	Home independent	None	0	NA	0	0	0	NA	37.2	0	12.4	NA	149	132	6.7	7.8	7.46	8.3	4.8	4	1	0	NA
cap-pilot	78	1	0	1	0	0	0	1	0	0	0	0	0	0	0	0	0	0	0	1	0	0	0	0	Never	Home ADL dependent	1	0	0	1	0	0	0	39	0	14	NA	375	141	17.1	9	7.45	24.8	4	5	1	0	NA
cap-pilot	69	1	0	0	0	1	0	0	0	0	0	0	0	1	0	0	0	0	0	0	1	0	0	1	Never	Home independent	None	0	1	0	0	NA	0	38	1	11.9	NA	42	136	5.1	8.8	NA	NA	NA	3	1	0	NA
cap-pilot	58	0	0	1	0	1	0	0	0	0	0	0	0	0	0	0	0	0	0	0	0	0	0	0	Current	Home independent	None	0	1	1	0	0	0	37.5	1	14.6	NA	178	132	4.2	8.8	7.4	8.2	4.8	4	1	0	NA
cap-pilot	56	0	1	0	0	1	0	0	0	0	0	0	0	0	0	0	0	0	0	0	0	0	0	1	Never	Home independent	None	0	0	1	0	NA	0	37	0	24	NA	238	138	3	6.5	7.45	8.7	4.9	4	1	0	NA
cap-pilot	69	1	0	1	0	1	0	1	0	0	0	0	0	0	0	1	0	0	0	0	0	0	0	0	Never	Home independent	None	0	1	1	NA	NA	NA	38	0	9.5	NA	117	138	7.6	5.8	7.41	8	5.4	3	1	0	NA
cap-pilot	42	1	0	1	1	1	0	1	0	0	0	0	0	0	0	0	0	0	0	0	0	0	0	1	Current	Home independent	1	0	0	0	0	0	NA	37.2	0	7.1	NA	17	136	4.2	5.6	7.48	8.5	4.3	3	1	0	NA
cap-pilot	79	0	1	0	0	1	0	1	1	0	0	0	0	0	0	1	0	0	0	0	0	0	0	0	Ever	Home independent	None	0	1	0	1	1	NA	37.9	0	9.4	NA	97	140	5.9	8.5	7.46	11.4	4.3	3	1	0	NA
cap-pilot	85	0	1	0	0	1	1	1	0	0	0	0	0	0	0	0	0	0	0	0	1	0	0	0	Ever	Home ADL dependent	None	0	1	1	0	0	NA	37.7	0	10.2	NA	239	134	4.7	8.4	7.49	9.6	4.2	4	1	0	NA
cap-pilot	57	0	0	0	0	1	0	0	0	0	0	0	0	0	0	1	0	0	0	0	0	0	0	0	Never	Home independent	None	0	0	1	0	0	NA	38.6	NA	23.3	NA	44	139	3	4.8	NA	NA	NA	4	1	0	NA
cap-pilot	67	0	0	0	0	0	0	0	1	0	0	0	0	0	0	1	0	0	0	0	0	0	0	0	Current	Home independent	1	0	1	1	0	0	NA	36	0	16.2	NA	215	136	4.9	6	7.5	8.9	4	4	1	0	NA
cap-pilot	83	0	0	0	1	0	1	0	0	1	0	0	0	0	0	1	0	0	0	0	1	0	0	0	Never	Home independent	None	0	1	1	1	0	NA	36.8	0	9.6	NA	158	138	14	5.1	7.48	8.8	4.6	3	1	0	NA
cap-pilot	84	1	1	0	1	1	0	0	0	0	0	0	0	0	0	1	0	0	0	0	0	0	0	0	Ever	Home independent	None	0	1	1	0	0	0	39	1	16.3	NA	209	132	5.8	9.4	7.53	8.2	4.1	6	1	0	NA
cap-pilot	79	1	1	0	1	1	0	1	0	1	0	0	0	0	0	1	0	0	1	0	0	0	0	0	Current	Home independent	None	NA	NA	1	0	0	NA	37.1	0	10.1	NA	78	128	31.7	7.1	7.46	11.7	4.3	5	1	0	NA
cap-pilot	28	0	1	0	0	1	1	1	0	0	0	0	0	0	0	0	0	0	0	0	0	0	0	0	Never	Home independent	None	0	0	0	0	0	NA	38.3	0	14.7	NA	53	134	4.2	5.8	NA	NA	NA	5	0	0	NA
cap-pilot	66	1	0	0	0	0	0	0	1	0	0	0	0	0	0	0	0	0	0	0	0	0	0	0	Never	Home independent	None	0	0	0	0	0	NA	39.5	0	3.6	NA	169	134	6.5	6.3	NA	NA	NA	3	1	0	NA
cap-pilot	72	0	0	0	1	1	0	0	0	0	0	0	0	0	0	0	1	0	1	0	0	0	0	1	Current	Home independent	1	1	1	0	1	1	NA	35.1	0	16.8	NA	127	140	7.6	18.4	7.44	15.8	4.9	5	1	0	NA
cap-pilot	39	1	0	0	0	0	0	0	0	0	0	0	0	0	0	0	0	0	0	0	0	0	0	0	Ever	Home independent	1	0	0	0	NA	NA	NA	38.9	NA	8.5	NA	15	142	7.2	NA	NA	NA	NA	1	1	0	NA
cap-pilot	69	1	0	1	0	1	0	0	0	0	0	0	0	0	0	1	0	0	1	1	0	0	0	0	Current	Home independent	3 or more	NA	1	1	0	0	0	37.4	0	9.1	NA	37	125	4.6	6.6	7.49	14	5.1	3	1	0	NA
cap-pilot	85	1	0	0	1	1	1	0	0	0	0	0	0	0	0	0	0	0	0	0	0	0	0	0	Ever	Home independent	None	0	1	0	0	0	0	36.5	0	11.1	NA	68	134	9.3	7.4	7.53	9.3	3.9	4	1	0	NA
cap-pilot	85	1	0	0	0	1	0	0	0	0	0	0	0	0	0	0	0	0	0	0	1	0	0	0	Never	Home independent	1	0	1	0	0	0	NA	36.7	0	8.5	NA	86	141	NA	7.7	7.24	7.8	5.8	2	0	0	NA
cap-pilot	76	1	1	0	0	0	1	1	0	0	1	0	0	1	0	0	0	0	0	0	0	0	0	1	NA	Home ADL dependent	2	0	1	0	1	0	NA	38.6	0	12.8	NA	69	135	5.5	10	7.45	8.1	5.7	5	1	0	NA
cap-pilot	71	0	1	1	1	1	0	1	0	0	0	0	0	0	0	1	0	0	0	0	0	0	0	0	Ever	Home ADL dependent	1	0	1	1	0	0	0	37.3	1	22.3	NA	178	135	3.3	9.1	7.6	7.9	2.9	6	1	0	NA
cap-pilot	61	1	0	0	0	0	0	1	0	0	0	0	0	0	0	0	0	0	0	0	0	0	0	0	Never	Home independent	None	0	0	1	0	0	NA	39.6	0	7.8	NA	200	125	4.1	6.9	7.56	7.6	3.7	3	1	0	NA
cap-pilot	81	0	0	0	0	1	1	0	0	0	0	0	0	0	0	1	0	0	1	0	0	0	0	0	Never	Home independent	None	0	0	0	0	0	NA	38.2	0	11.6	NA	83	134	4	5.9	7.47	7.4	5.3	4	1	0	NA
cap-pilot	48	1	0	0	0	1	0	0	0	0	0	0	0	0	0	0	0	0	1	0	0	0	0	0	Current	Home independent	None	0	0	1	0	0	NA	37.5	0	8.3	NA	6	141	5.7	6.1	7.44	8.8	5.6	1	0	0	NA
cap-pilot	81	1	0	0	0	0	0	1	0	0	0	0	0	0	0	0	0	0	0	0	0	0	0	1	Ever	Home ADL dependent	1	0	1	0	1	0	NA	39.8	0	5.2	NA	203	135	9.2	8.2	NA	NA	NA	3	1	0	NA
cap-pilot	57	0	0	0	0	0	0	1	1	0	1	0	0	0	0	0	0	0	0	0	0	0	0	0	Current	Home independent	None	0	1	0	0	0	NA	39.6	0	13.1	NA	265	135	6	5.8	7.52	7.2	4.7	4	1	0	NA
cap-pilot	34	0	1	1	0	0	1	0	0	0	0	0	0	0	0	0	0	0	0	0	0	0	0	0	Current	Home independent	None	0	0	0	NA	0	NA	39.5	0	15.5	NA	25	139	3.2	7.7	7.45	11	4.2	5	1	0	NA
cap-pilot	83	1	1	1	0	1	1	0	0	0	0	0	0	0	0	0	0	0	0	0	0	0	0	0	Never	Home independent	None	0	1	0	0	0	NA	37.1	0	17.7	NA	329	134	5.7	8	7.53	8.6	4.6	5	1	0	NA
cap-pilot	82	1	0	0	0	1	0	0	0	0	0	0	0	0	0	1	0	0	1	0	0	0	0	0	Never	Home independent	2	0	1	0	1	0	NA	38.5	0	15.3	NA	45	140	13	6.4	7.35	8.1	6	4	1	0	NA
cap-pilot	28	1	0	0	0	1	1	0	0	0	0	0	0	0	0	0	0	0	0	0	0	0	0	0	Current	Home independent	1	0	0	0	0	0	NA	37.8	0	11.5	NA	365	136	5.4	8.3	7.47	8	4.7	3	1	0	NA
cap-pilot	82	1	1	0	0	1	0	1	0	1	1	0	0	0	0	0	0	0	0	0	0	0	0	0	Never	Home independent	None	0	0	0	1	0	NA	36.9	0	13.6	NA	NA	133	8.5	19.6	7.44	10.8	5.6	3	1	0	NA
cap-pilot	66	0	1	0	0	1	0	0	0	0	0	0	0	0	0	0	0	0	0	0	0	1	0	0	Never	Home independent	2	0	0	0	1	0	NA	37.6	1	23.1	NA	54	138	4.5	2.4	7.46	7.3	4.2	4	0	0	NA
cap-pilot	68	0	1	0	0	1	0	0	0	0	0	0	0	0	0	1	0	0	0	0	0	0	0	0	Current	Home independent	None	0	1	1	NA	NA	NA	NA	NA	6.6	NA	67	141	7.5	9.1	7.41	7.5	5.4	3	1	0	NA
cap-pilot	51	1	1	0	0	0	0	1	0	0	0	0	0	0	0	0	0	0	0	0	0	0	0	0	Current	Home independent	None	0	0	1	0	0	0	36.2	0	10	NA	215	137	3.1	6.5	7.45	11.5	5.4	3	1	0	NA
cap-pilot	51	1	1	0	0	1	0	0	0	0	0	0	0	0	0	0	0	0	0	0	0	0	0	0	Never	Home independent	None	NA	NA	1	0	0	NA	36	0	17	NA	68	142	6	5	7	8	5	5	1	0	NA
cap-pilot	82	1	0	0	0	1	1	0	0	0	0	0	0	0	0	0	0	0	1	0	0	0	0	0	Current	Home independent	1	NA	NA	0	NA	NA	NA	NA	NA	15	NA	124	141	8	6	7	10	4	3	1	0	NA
cap-pilot	79	0	0	0	0	1	0	1	0	0	0	0	0	0	0	1	0	0	0	0	1	0	0	0	Never	Home independent	3 or more	NA	NA	1	NA	NA	NA	38.1	NA	22.4	NA	199	136	4.6	18.7	7.44	7.2	4.7	4	1	0	NA
cap-pilot	72	0	1	1	0	1	0	1	0	0	0	0	0	0	0	1	0	0	0	1	0	0	0	0	Current	Home independent	1	NA	NA	1	0	0	NA	36.8	1	13.6	NA	53	NA	NA	5.7	7.42	5	5.73	5	1	0	NA
cap-pilot	90	1	0	0	1	1	0	0	0	0	1	0	0	0	0	0	0	0	0	0	0	0	0	0	Never	Elderly home	None	0	1	0	0	0	0	37.5	0	17.5	NA	427	132	16.6	5.6	7.42	9.9	5	4	1	0	NA
cap-pilot	80	1	1	1	0	1	0	1	0	0	0	0	0	0	0	0	0	0	0	0	0	0	0	0	Never	Home ADL dependent	1	0	1	0	0	0	0	37.9	0	17.7	NA	305	135	8.2	7.5	7.52	10	4.8	5	1	0	NA
cap-pilot	83	1	0	1	1	0	0	1	0	1	0	0	0	0	0	0	0	0	0	0	0	0	0	0	Never	Home ADL dependent	None	0	1	1	0	0	NA	37.3	1	7	NA	324	131	29	4.5	7.42	6.7	2.4	4	1	0	NA
cap-pilot	68	1	1	1	0	1	0	0	1	0	0	0	0	1	0	0	0	0	0	0	0	0	0	1	Never	Home ADL dependent	2	0	1	0	0	0	0	37.3	0	10.3	NA	57	139	7.1	5	7.46	6.9	5	5	1	0	NA
cap-pilot	57	1	0	1	0	1	0	0	0	0	0	0	0	0	0	1	1	0	0	0	0	0	0	0	Current	Home independent	1	0	1	0	0	0	0	38	0	11.7	NA	79	136	2.6	6.5	7.44	11	4.9	4	1	0	NA
cap-pilot	68	1	1	0	0	0	0	0	0	0	0	0	0	0	0	0	0	0	0	0	0	0	0	0	Current	Home independent	None	0	0	0	0	0	NA	36.6	0	8.9	NA	251	136	6.5	7.6	NA	NA	NA	3	1	0	NA
cap-pilot	75	0	0	0	0	1	0	1	0	0	0	0	0	0	0	1	1	0	0	0	0	0	0	0	Never	Home independent	3 or more	0	1	0	1	0	1	37.7	0	12.4	NA	107	137	3.4	8	7.41	9	9.5	3	1	0	NA
cap-pilot	89	1	1	1	0	1	0	0	0	0	0	0	0	0	0	1	0	0	1	1	1	0	0	0	Ever	Elderly home	None	0	1	1	0	0	NA	36.8	0	11.4	NA	10	136	7	19.6	7.43	9.3	4.7	4	1	0	NA
cap-pilot	83	0	1	0	1	1	1	0	0	0	0	0	0	0	0	0	0	0	0	0	0	0	0	0	Never	Home independent	1	0	1	0	0	0	0	37.2	NA	4.7	NA	32	137	3.3	9.8	7.42	10.1	5.1	4	1	0	NA
cap-pilot	80	1	1	0	1	1	0	0	0	0	0	0	0	0	0	0	0	0	1	0	0	1	0	0	Never	Home ADL dependent	1	0	1	1	0	0	0	37.7	0	14	NA	3	138	16	23.2	7.46	8.6	4.9	4	1	0	NA
cap-pilot	79	0	1	0	1	1	1	0	0	0	0	0	0	0	0	1	0	0	0	0	0	1	0	0	Current	Home ADL dependent	None	0	1	0	0	0	0	37.6	0	9.2	NA	39	140	8.2	10	7.45	10.1	4.6	4	1	0	NA
cap-pilot	83	0	1	0	1	1	0	0	0	0	0	0	0	0	0	1	0	0	0	0	1	0	0	0	Ever	Elderly home	2	0	1	1	0	0	NA	37	0	10.7	NA	119	141	6.9	7.8	7.39	5.2	5.5	5	1	0	NA
cap-pilot	85	0	0	0	1	1	0	0	0	0	0	0	0	0	0	0	0	0	1	1	0	0	0	0	Never	Elderly home	1	0	1	1	1	0	0	37.7	0	12.3	NA	308	141	NA	6	7.47	8.6	4.6	4	1	0	NA
cap-pilot	87	1	1	1	1	1	0	0	0	0	0	0	0	0	0	1	0	0	0	0	0	0	0	0	Current	Home independent	None	1	1	1	0	0	0	37.6	0	8.9	NA	9	140	6.6	4.8	7.45	9.4	4.6	4	1	0	NA
cap-pilot	74	1	1	1	1	1	0	1	0	0	0	0	0	0	0	1	0	0	1	0	0	0	0	0	Ever	Home independent	2	0	0	0	0	0	0	37.3	0	9.7	NA	130	139	11.7	NA	NA	NA	NA	5	1	0	NA
cap-pilot	46	1	0	0	0	1	1	0	0	0	0	0	0	0	0	0	0	0	0	1	0	0	0	0	Current	NA	3 or more	0	1	1	0	0	0	37	0	11.7	NA	NA	140	7.3	6.3	7.43	8.6	5	2	1	0	NA
cap-pilot	74	1	1	1	0	0	0	0	0	1	0	0	0	0	0	0	0	0	1	0	0	0	0	0	Current	Home ADL dependent	None	0	0	0	NA	NA	NA	37.1	NA	11.2	NA	18	141	7.1	11.2	NA	NA	NA	3	1	0	NA
cap-pilot	35	0	1	1	0	0	0	1	0	0	0	1	0	0	0	0	0	0	0	0	0	0	0	0	Never	Home independent	3 or more	0	0	1	0	0	0	37.5	0	11.6	NA	125	143	3.5	5.3	7.43	16.6	5.4	5	1	0	NA
cap-pilot	96	1	1	1	1	1	0	0	0	0	0	0	0	0	0	1	0	0	0	0	0	0	0	0	Never	Elderly home	None	0	1	1	1	0	NA	37.2	0	11.9	NA	316	133	11	8.4	7.47	12.5	4.8	6	1	0	NA
cap-pilot	28	1	1	1	1	1	1	1	0	0	0	0	0	0	0	0	0	0	0	0	0	0	0	0	Current	Home independent	None	0	0	1	0	0	0	36.6	0	17.2	NA	144	141	2.1	6.8	7.44	10.3	4.8	6	1	0	NA
cap-pilot	49	1	1	1	0	0	0	1	1	0	1	0	0	0	0	0	0	0	1	0	0	0	0	1	Ever	Home independent	1	0	1	0	0	0	0	39.9	0	6.9	NA	33	138	5.8	6.2	NA	NA	NA	5	1	0	NA
cap-pilot	76	1	1	0	0	1	1	1	1	0	0	0	0	0	0	1	0	0	1	0	0	0	0	0	Never	Home independent	None	0	1	1	0	0	NA	37	0	16.1	NA	182	131	NA	6	7.48	9.6	4	4	1	0	NA
cap-pilot	66	0	0	0	0	1	0	0	1	0	0	0	0	0	0	1	0	0	0	0	0	0	0	0	Ever	Home independent	2	0	1	0	0	0	NA	39.8	0	11.4	NA	328	130	NA	8.5	7.46	7.7	4.9	4	1	0	NA
cap-pilot	83	1	1	1	0	1	0	0	0	0	0	0	0	0	0	0	0	0	0	0	1	0	0	0	Ever	Home independent	None	0	1	0	1	NA	1	39.8	0	11.1	NA	17	138	11.7	8.4	7.47	8.2	4.7	5	1	0	NA
cap-pilot	57	1	0	0	0	1	0	1	1	0	1	1	0	0	0	1	0	1	0	0	0	0	0	0	Current	Home independent	None	0	1	0	0	0	0	38.3	1	12.7	NA	14	135	4.6	5.1	7.38	9	7.1	3	0	0	NA
cap-pilot	89	1	1	0	0	1	0	0	0	1	0	0	0	0	0	1	0	0	0	0	1	0	0	0	Never	Elderly home	None	0	0	1	1	0	NA	37.1	1	14.9	NA	126	135	5.8	7.6	7.48	6.9	3.3	4	1	0	NA
cap-pilot	80	1	1	1	0	1	0	0	0	0	0	0	0	0	1	1	0	0	0	1	0	1	0	1	Ever	Home independent	None	0	1	0	0	0	NA	36.4	0	164	NA	12	127	8.5	21.8	7.18	7.6	6.3	4	1	0	NA
cap-pilot	81	1	1	0	1	0	0	1	0	0	0	0	0	0	0	1	0	0	1	0	0	0	0	0	Current	Home independent	2	0	0	1	1	0	NA	38.2	0	10.9	NA	NA	138	21.6	7.6	7.45	11.3	5.1	5	1	0	NA
cap-pilot	66	1	0	0	1	1	0	1	0	0	0	0	0	0	0	0	0	0	0	0	0	0	0	0	Ever	Home independent	None	0	0	0	0	0	1	37.9	0	11.1	NA	96	134	50.3	7.1	7.39	17.3	3.4	4	1	0	NA
cap-pilot	82	0	1	0	0	1	0	0	0	0	0	0	0	0	0	0	1	0	0	0	1	1	0	0	Current	Home independent	1	0	1	0	0	0	NA	37.6	0	17.3	NA	14	104	9.2	12.8	NA	NA	NA	3	1	0	NA
cap-pilot	46	1	1	1	0	0	1	0	0	0	0	0	0	0	0	0	0	0	0	0	0	0	0	0	NA	Home independent	None	0	NA	0	NA	NA	NA	38	NA	28.3	NA	209	139	4.4	7.8	NA	NA	NA	4	1	0	NA
cap-pilot	74	1	1	1	0	1	0	0	0	0	0	0	0	0	0	0	0	0	0	1	1	1	0	0	Never	Home independent	None	0	0	0	0	0	NA	36.5	0	13.6	NA	122	141	6.4	6.5	NA	NA	NA	5	1	0	NA
cap-pilot	64	1	0	0	0	1	1	1	0	0	0	0	0	0	0	0	0	0	1	0	0	0	0	0	Never	Home independent	1	0	0	0	0	0	NA	37.2	0	14.2	NA	229	NA	8.7	7.5	7.44	6.8	5.7	3	1	0	NA
cap-pilot	47	1	1	0	0	1	0	0	0	0	0	1	0	0	0	0	0	0	0	0	0	0	0	0	Never	Home independent	None	0	0	1	1	0	NA	36.8	0	10.7	NA	10	138	3.7	5.6	7.44	10.4	4.6	3	1	0	NA
cap-pilot	82	0	1	0	0	0	0	0	0	0	0	0	0	0	0	0	0	0	0	0	0	0	0	0	NA	Home independent	None	0	0	0	0	0	NA	38.2	0	10.8	NA	293	134	5.4	6.8	7.42	10.5	5.7	5	1	0	NA
cap-pilot	81	0	1	1	0	1	0	0	0	0	0	0	0	0	0	1	1	0	0	0	0	0	0	0	Current	Home ADL dependent	3 or more	0	1	0	0	0	NA	37.2	0	10.8	NA	10	142	8.3	NA	7.43	9.7	4.9	4	0	0	NA
cap-pilot	64	0	1	1	0	1	0	0	0	0	0	0	0	1	0	1	0	0	0	0	0	0	0	1	Ever	Home independent	2	0	1	0	0	0	NA	37.3	0	25.7	NA	71	135	9.1	8.9	7.27	8.3	7.6	5	1	0	NA
cap-pilot	74	1	1	1	0	1	1	0	0	0	0	0	0	0	0	1	0	0	1	0	0	0	0	0	Never	Home ADL dependent	None	0	1	0	0	0	0	37.2	0	10.4	NA	80	138	13.5	NA	7.46	9.3	4	5	1	0	NA
cap-pilot	47	1	1	0	1	1	0	1	0	0	0	0	0	0	0	0	0	0	0	0	0	0	0	0	Current	Home independent	None	0	0	1	0	0	0	37.6	1	18.6	NA	235	138	5.6	8.2	7.5	7.7	3.6	5	1	0	NA
cap-pilot	82	0	1	1	0	1	0	0	0	0	0	0	0	0	0	1	0	0	0	0	0	0	0	0	Current	Elderly home	1	0	1	1	1	0	NA	35.8	0	16.8	NA	189	135	17.6	7.4	7.31	9.1	10.1	6	1	0	NA
cap-pilot	49	0	0	0	0	0	0	0	0	0	0	0	0	0	0	1	1	0	1	0	0	0	0	0	Ever	Home independent	1	0	1	1	0	0	NA	36	0	5.9	NA	12	140	8.2	5.9	7.29	14.4	3.7	2	0	0	NA
cap-pilot	64	0	1	1	0	1	1	1	0	0	0	0	0	0	0	1	1	0	0	0	0	0	0	0	Current	Home independent	None	0	1	0	0	0	0	37.9	1	15.3	NA	53	131	5.8	6.5	7.48	7.7	4.7	5	0	0	NA
cap-pilot	65	1	1	0	0	0	0	0	0	0	0	0	0	0	0	0	0	0	0	0	0	0	0	0	Current	Home independent	None	0	1	0	NA	0	NA	38.3	0	8.5	NA	NA	142	4.7	6.5	7.47	8.3	4.4	3	1	0	NA
cap-pilot	74	0	1	1	0	1	0	0	0	0	0	0	0	0	0	1	1	0	0	0	0	0	0	0	Ever	Home independent	None	0	1	1	0	0	0	36.2	0	8.9	NA	38	141	6.1	5.8	7.42	10.1	5.3	4	1	0	NA
cap-pilot	86	0	0	0	0	0	0	0	0	0	0	0	0	0	0	0	0	0	1	0	0	1	0	0	Current	Home independent	None	0	1	0	0	0	NA	37.1	0	14.3	NA	280	132	10	14.8	NA	NA	NA	3	1	0	NA
cap-pilot	71	1	1	1	0	0	0	1	0	0	0	0	0	0	0	1	0	0	0	0	1	0	0	0	Never	Home independent	None	0	1	NA	0	0	NA	NA	1	21.1	NA	17	142	9.9	7.7	7.45	6.6	7.3	4	0	0	NA
cap-pilot	104	1	1	0	0	1	0	0	0	0	0	0	0	1	0	0	1	0	1	0	1	0	0	1	Current	Home independent	1	0	1	0	0	0	NA	36.4	0	14.3	NA	10	125	15.1	46.6	7.47	12.2	3	3	1	0	NA
cap-pilot	41	0	1	0	0	1	0	0	0	0	0	0	0	0	0	1	0	0	0	0	0	0	0	0	Current	Home independent	1	0	NA	0	0	0	0	39	0	9.7	NA	140	138	2.9	5.2	7.38	10.5	6.5	4	1	0	NA
cap-pilot	32	1	1	0	0	0	0	0	0	0	0	0	0	0	0	0	0	0	0	0	0	0	0	0	Never	Home independent	None	0	0	0	0	0	NA	37.7	0	12.9	NA	237	139	5.1	5	NA	NA	NA	4	1	0	NA
cap-pilot	65	0	0	0	0	0	1	1	0	0	0	1	0	0	0	1	0	0	1	0	0	0	0	0	NA	Home independent	3 or more	0	NA	0	1	0	0	38.4	0	12.7	NA	76	135	8.7	5.7	7.42	8.6	5.3	4	1	0	NA
cap-pilot	74	0	1	0	0	0	0	0	1	0	0	0	0	0	0	0	0	0	1	0	1	0	0	0	NA	NA	None	0	NA	1	0	0	0	36.4	0	8.2	NA	113	136	13.6	13.5	7.47	13.1	4.6	3	0	0	NA
cap-pilot	79	1	1	1	0	0	0	0	0	0	0	0	0	0	0	1	0	0	0	0	0	0	0	0	Never	Home independent	None	0	NA	1	0	0	0	36.5	1	8	NA	118	147	8.4	5.1	7.48	5.4	5.3	4	1	0	NA
cap-pilot	80	1	1	1	0	1	0	0	0	0	0	1	0	0	0	1	0	0	0	0	1	0	0	0	Never	Home independent	None	0	1	0	0	0	NA	36.7	0	8.2	NA	48	138	8.6	14.3	7.19	8	7.7	4	1	0	NA
cap-pilot	72	0	0	0	0	1	0	0	0	0	0	1	0	0	0	1	0	0	0	0	0	1	0	1	NA	Home ADL dependent	3 or more	0	NA	0	0	0	NA	38.5	0	21	NA	100	137	9.5	19.3	7.51	7.7	4.3	4	1	0	NA
cap-pilot	89	0	1	0	0	1	0	0	0	0	0	0	0	0	0	0	0	0	0	0	0	0	0	0	NA	Home independent	NA	0	NA	0	0	0	NA	38	0	18.2	NA	105	138	11.6	6.4	7.46	8.2	5.4	4	1	0	NA
cap-pilot	76	0	1	0	0	1	0	0	0	0	0	0	0	1	0	1	0	0	0	0	0	0	0	1	Current	Home independent	None	0	NA	0	1	0	0	36.9	0	2.9	NA	164	136	16.4	9	7.41	7.2	5.6	3	1	0	NA
cap-pilot	56	1	1	1	0	1	0	0	0	0	0	0	0	0	0	0	0	0	0	0	0	0	0	0	Current	Home independent	None	0	NA	0	0	0	NA	37.2	0	13.2	NA	137	122	4.3	136	NA	NA	NA	5	1	0	NA
cap-pilot	78	0	1	1	0	1	0	1	0	0	0	0	0	0	0	1	0	0	0	0	0	0	0	0	Ever	Home independent	None	0	1	0	0	0	NA	37.6	1	10.6	NA	57	131	6.5	5.9	7.49	6	5.1	5	1	0	NA
cap-pilot	43	1	1	0	0	1	0	1	0	0	0	0	0	0	0	0	0	0	0	0	0	0	0	0	Ever	Home independent	None	0	1	0	0	0	NA	35	0	6	NA	9	140	6	5	7	8	4	3	1	0	NA
cap-pilot	80	1	1	0	0	1	0	0	0	0	0	0	0	0	0	1	0	0	0	0	0	0	0	0	Ever	Elderly home	None	0	1	1	0	0	NA	NA	0	19.3	NA	68	138	0.9	5.3	7.43	5.9	7.5	4	1	0	NA
cap-pilot	84	1	1	1	0	1	0	1	0	0	0	0	0	0	0	1	0	0	1	0	0	0	0	0	Never	Home independent	None	0	NA	0	0	0	1	36.9	1	7	NA	28	142	14.8	4.9	7.28	8.4	10.1	3	1	0	NA
cap-pilot	71	1	1	1	0	1	0	0	0	0	0	0	0	1	0	1	0	0	1	0	0	0	0	1	Current	Home ADL dependent	None	0	NA	0	0	0	0	37.5	0	20.7	NA	178	143	12.8	6.1	7.39	9.6	5.3	5	0	0	NA
cap-pilot	68	0	1	0	0	1	0	0	0	0	0	0	0	1	0	1	0	0	0	0	0	0	0	1	Ever	Home ADL dependent	2	0	NA	0	0	0	0	38.8	0	8.6	NA	58	140	6.4	5.7	7.45	9.8	5.5	4	1	0	NA
cap-pilot	71	0	0	0	1	1	0	0	0	0	0	0	0	1	0	1	0	0	0	0	0	1	0	1	Current	Elderly home	1	0	NA	1	0	0	NA	37.9	1	9.1	NA	63	140	7.4	11.6	7.48	7.9	9.7	3	1	0	NA
cap-pilot	75	0	1	0	0	1	0	1	0	0	0	0	0	0	0	0	0	0	0	0	0	0	0	0	Never	NA	None	0	NA	0	0	0	NA	37.6	0	8.1	NA	367	135	11.1	5.5	7.39	12.3	4.7	3	1	0	NA
cap-pilot	70	1	1	1	0	1	0	0	0	0	0	0	0	0	0	1	0	0	0	0	0	0	0	0	Never	Home independent	NA	0	NA	0	0	0	NA	37.2	0	16.6	NA	72	138	4.2	6.9	7.43	6.4	5.5	5	1	0	NA
cap-pilot	84	0	0	1	0	1	0	0	0	0	0	0	0	0	0	1	0	0	1	0	0	0	0	1	NA	Home independent	1	0	NA	0	1	0	NA	37.5	0	10.8	NA	0	143	7.1	7.1	NA	NA	NA	3	0	0	NA
cap-pilot	40	1	1	0	0	1	0	0	0	0	0	0	0	0	0	0	0	0	0	0	0	0	0	0	Never	Home independent	None	0	NA	1	0	0	0	36.1	0	5.6	NA	114	138	4.4	7.2	7.48	12	5	3	1	0	NA
cap-pilot	69	1	1	1	0	1	0	0	0	0	0	0	0	0	0	1	0	0	1	0	0	1	0	0	NA	Home ADL dependent	2	0	NA	0	0	0	NA	36.4	0	9.7	NA	52	132	11.7	5.5	NA	NA	NA	4	1	0	NA
cap-pilot	74	1	1	1	1	1	0	0	0	0	0	0	0	0	0	1	0	0	0	0	0	0	0	0	Ever	Home independent	None	0	1	0	0	0	0	37.9	0	7.4	NA	56	138	3.7	5.2	7.5	13.1	4.7	5	0	0	NA
cap-pilot	47	1	1	0	0	1	0	0	0	0	1	0	0	0	0	0	0	1	0	0	0	0	0	0	Current	Home independent	None	0	0	0	0	0	NA	38.9	0	3.4	NA	40	124	3.5	5.3	7.41	11.3	3.6	4	0	0	NA
cap-pilot	72	0	0	0	0	1	0	0	0	0	0	0	0	0	0	1	0	0	0	0	0	0	0	0	Ever	Home ADL dependent	1	0	1	1	1	0	NA	37	0	18.5	NA	14	136	5.3	4.9	7.5	11.6	3.7	2	0	0	NA
cap-pilot	69	0	1	0	0	1	0	0	0	0	0	0	0	0	0	1	0	0	0	0	1	0	0	0	Current	Elderly home	1	0	1	0	0	0	NA	39.5	0	8.4	NA	126	141	5.9	7.9	7.37	10.9	6.4	4	0	0	NA
cap-pilot	88	1	1	0	0	0	0	0	0	1	0	0	0	0	0	0	0	0	0	1	0	0	0	0	Ever	Elderly home	2	0	1	0	0	0	NA	36	1	9	NA	26	140	10.3	5.1	7.44	9	4.2	2	1	0	NA
cap-pilot	78	0	0	0	0	1	0	0	0	0	0	0	0	0	0	1	0	0	0	0	0	0	0	0	Ever	Home independent	None	0	1	0	0	0	NA	37.7	NA	16.8	NA	92	144	5.9	6.9	7.41	8	5.4	3	0	0	NA
cap-pilot	86	0	1	0	0	1	0	0	0	0	0	0	0	0	0	0	0	0	1	0	0	0	0	0	Never	Elderly home	None	1	1	NA	0	0	NA	38.8	0	11	NA	17	141	8.2	7.6	7.48	8.5	4	4	0	0	NA
cap-pilot	83	0	0	0	0	1	0	0	0	1	0	0	0	0	0	0	0	0	0	1	0	0	0	0	Current	Home ADL dependent	None	0	NA	1	1	0	NA	38	1	26.4	NA	56	132	7.4	6.7	7.45	7.6	4.3	3	0	0	NA
cap-pilot	85	0	1	1	1	1	0	0	0	0	0	0	0	0	0	1	0	0	0	0	0	0	0	0	Never	Home independent	None	0	1	0	0	0	1	37.7	0	10.5	NA	6	133	12	NA	7.45	10.9	4.6	5	0	0	NA
cap-pilot	70	0	1	0	1	1	0	0	0	0	0	0	0	0	0	1	0	0	0	0	0	0	0	0	Never	Home independent	None	0	1	1	0	0	0	37.1	0	15.6	NA	3	138	7.2	7.3	7.48	9.8	5	4	0	0	NA
cap-pilot	61	0	1	1	1	1	0	0	0	0	0	0	0	0	0	1	0	0	1	0	0	0	0	0	Current	Home independent	None	0	1	1	0	0	0	37.5	0	17.4	NA	14	142	7.2	6	7.48	8.5	5.3	5	0	0	NA
cap-pilot	82	0	1	0	0	1	0	0	0	0	0	0	0	0	0	1	0	0	0	0	1	0	0	0	Ever	Elderly home	None	0	1	0	1	0	0	36	1	25.9	NA	165	140	15	10	7.31	8.2	8.4	5	0	0	NA
cap-pilot	91	0	1	0	1	1	0	1	0	0	0	0	0	0	0	0	0	0	0	0	0	0	0	0	Never	Home independent	None	0	0	1	0	0	NA	37.4	0	5	NA	45	139	5.9	5.9	NA	NA	NA	4	1	0	NA
cap-pilot	59	0	1	1	0	1	0	0	0	0	0	0	0	0	0	0	0	0	1	0	0	0	0	0	Never	Home independent	None	0	0	1	0	0	0	37.8	0	12.5	NA	10	141	2.9	6.5	7.44	12	4.5	4	0	0	NA
cap-pilot	73	0	0	0	0	1	0	0	1	0	0	0	0	0	0	1	0	0	0	0	0	0	0	0	Never	Home independent	None	0	1	1	0	0	NA	37.1	0	12.6	NA	10	141	5.4	5.7	7.42	9.2	5.2	2	0	0	NA
cap-pilot	82	0	1	0	0	0	0	0	0	0	0	0	0	0	0	1	0	0	0	0	0	0	0	0	Current	Elderly home	None	0	1	1	0	0	NA	36.5	1	7.3	NA	18	134	3.9	5.8	7.41	8	5.5	1	0	0	NA
cap-pilot	64	0	1	0	0	1	0	0	0	0	0	0	0	0	0	1	0	0	0	0	0	0	0	0	NA	Home independent	None	0	NA	0	0	0	NA	37.9	0	9.6	NA	145	126	8.5	8.8	7.44	8.5	4.7	3	0	0	NA
cap-pilot	40	0	0	0	0	1	0	0	0	0	1	1	0	0	0	0	0	0	0	0	0	0	0	0	Current	Home independent	None	0	0	0	0	1	NA	39.2	0	22.1	NA	364	128	5.7	7.3	NA	NA	NA	4	1	0	NA
cap-pilot	65	0	0	0	1	1	0	0	0	0	0	0	0	0	0	1	0	0	1	0	0	0	0	0	Ever	Elderly home	3 or more	0	1	1	1	0	0	36.1	0	12.3	NA	69	136	8.4	10.4	7.39	7.2	9.6	4	0	0	NA
cap-pilot	50	0	0	0	0	1	0	0	0	0	0	0	0	0	0	1	0	0	0	0	0	0	0	0	Ever	Home independent	1	0	1	1	0	0	NA	36.3	1	13.7	NA	NA	140	6.5	7.1	NA	7.5	5.9	2	0	0	NA
cap-pilot	60	0	1	0	0	1	0	0	0	0	0	0	0	0	0	1	0	0	0	0	0	0	0	0	Ever	Home independent	None	0	1	1	0	1	NA	37.7	1	9.9	NA	112	135	5	8.7	7.34	15.7	6.3	3	0	0	NA
cap-pilot	66	0	1	1	0	1	0	0	0	0	0	0	0	0	0	1	0	0	0	0	0	0	0	0	Ever	Home independent	3 or more	0	1	0	NA	0	NA	37.5	1	8.2	NA	86	136	NA	6.9	7.45	8.3	4.5	4	0	0	NA
cap-pilot	75	0	1	1	0	1	0	1	0	1	0	0	0	0	0	1	0	0	0	0	0	0	0	0	Current	Home ADL dependent	None	0	1	0	0	0	NA	37.1	0	16.2	NA	102	137	6.6	7.1	7.5	8	5.2	5	1	0	NA
cap-pilot	74	1	0	0	0	1	0	1	0	0	0	0	0	0	0	0	0	0	0	0	0	0	0	0	Never	Home independent	None	0	0	0	0	0	NA	40.4	1	6.1	NA	234	137	9.5	6.7	7.56	7.1	3.8	3	1	0	NA
cap-pilot	82	1	0	0	0	1	0	0	0	0	0	0	0	0	0	1	0	0	1	0	0	0	0	1	Never	Elderly home	None	0	1	0	0	0	NA	37.6	0	17.1	NA	183	141	11.6	8.1	7.45	11	6.1	3	0	0	NA
cap-pilot	87	0	0	0	0	1	0	0	0	0	0	0	0	0	0	1	0	0	0	0	0	0	0	0	Never	Home independent	None	0	0	0	0	0	NA	38.2	NA	NA	NA	93	136	6.7	12.1	7.46	NA	4.9	3	0	0	NA
cap-pilot	82	0	1	1	0	1	0	0	0	0	0	0	0	0	0	1	0	0	0	0	0	0	0	0	Never	Home independent	None	0	1	0	0	0	0	36.1	0	5.6	NA	1	142	5.5	5.9	7.47	7.6	5.7	3	0	0	NA
cap-pilot	67	0	1	0	0	1	0	0	0	0	0	0	0	0	0	1	0	0	0	0	1	0	0	0	Ever	Home ADL dependent	2	0	1	0	0	0	NA	37.5	0	17.7	NA	28	136	5	14.7	7.27	12.6	9.9	3	0	0	NA
cap-pilot	85	1	1	1	0	0	0	1	0	0	0	0	0	0	0	1	0	0	0	0	0	0	0	0	Ever	Elderly home	1	0	1	1	1	0	NA	36.8	0	9.8	NA	42	137	8	5.8	7.44	8.4	6.1	4	1	0	NA
cap-pilot	61	1	1	0	0	1	0	0	0	0	0	0	0	0	0	1	0	0	0	0	0	0	0	0	Never	Home independent	None	0	1	0	0	0	NA	36.7	NA	13.1	NA	7	143	6.4	6.4	7.35	9	7.3	3	0	0	NA
cap-pilot	62	1	0	0	0	1	0	0	0	0	0	0	0	0	0	1	0	0	0	0	0	0	0	0	Current	Home independent	1	0	1	1	0	0	NA	NA	0	19.3	NA	1	138	8	4.7	7.44	7.8	5.3	2	0	0	NA
cap-pilot	67	1	1	0	0	1	0	0	0	0	0	0	0	0	0	1	0	0	0	0	0	0	0	0	Ever	Home independent	3 or more	0	1	0	0	0	0	37.5	1	8.8	NA	9	141	4.8	6.9	7.32	7.4	8.6	2	1	0	NA
cap-pilot	56	1	1	0	0	1	0	0	0	0	0	0	0	0	0	1	0	0	0	0	0	0	0	0	Ever	Home independent	3 or more	0	1	0	0	0	0	35.4	0	8.5	NA	6	139	6.2	7.2	7.52	7.5	3.5	3	0	0	NA
cap-pilot	72	1	1	1	0	1	0	0	0	0	0	0	0	1	0	1	0	0	0	0	0	0	0	1	Ever	Home independent	2	0	1	1	0	0	0	37.5	0	16.8	NA	74	137	6.7	6.8	7.47	7.6	4	5	0	0	NA
cap-pilot	76	0	0	1	0	1	0	0	0	0	0	0	0	0	0	1	0	0	0	0	0	0	0	0	Ever	Home ADL dependent	3 or more	0	1	1	0	0	0	38.2	0	10.8	NA	60	139	3.1	8.2	7.43	6.9	5	5	0	0	NA
cap-pilot	73	1	1	1	0	1	0	0	0	0	0	0	0	0	0	1	1	0	0	0	0	0	0	0	Ever	Home independent	1	NA	NA	1	0	0	0	NA	0	11	NA	65	142	7.5	5.4	7.36	17.5	0.9	5	1	0	NA
cap-pilot	84	0	1	1	0	1	0	0	0	0	0	0	0	0	0	1	0	0	0	0	1	0	0	0	Never	Elderly home	3 or more	NA	NA	0	NA	NA	NA	NA	NA	7.9	NA	14	140	33.5	NA	7.4	9.5	3.69	3	0	0	NA
cap-pilot	49	1	1	1	0	1	0	1	0	0	0	0	0	0	0	1	0	0	0	0	0	0	0	1	Never	Home independent	None	1	1	1	0	0	NA	37.7	0	17.2	NA	151	140	7.3	5.5	NA	NA	NA	5	1	0	NA
cap-pilot	69	1	1	0	0	1	0	1	0	0	0	0	0	1	0	0	0	0	0	0	0	0	0	1	Never	Home independent	2	0	0	1	1	0	NA	37	0	12.5	NA	94	135	19.8	7.4	NA	NA	NA	4	1	0	NA
cap-pilot	80	1	1	0	0	0	0	1	0	0	0	0	0	0	0	0	0	0	0	0	0	0	0	0	Never	Home independent	None	0	1	0	NA	0	NA	NA	0	8.7	NA	124	137	7.3	8.6	NA	NA	NA	3	0	0	NA
cap-pilot	79	0	1	1	0	0	0	1	0	0	0	0	0	1	0	0	0	0	0	0	0	0	0	1	Ever	Home ADL dependent	1	0	0	1	0	0	NA	37	0	5	NA	43	137	10	NA	NA	NA	NA	4	0	0	NA
cap-pilot	67	1	1	1	0	1	0	1	1	0	0	0	0	0	0	0	0	0	0	0	1	0	0	0	Ever	Home independent	None	0	1	0	1	0	1	37	0	7	NA	88	136	37	6	7	29	2	4	0	0	NA
cap-pilot	63	0	1	1	1	1	0	1	0	0	0	0	0	0	0	1	0	0	0	0	0	0	0	0	Current	Home ADL dependent	1	0	1	1	0	0	0	37	1	9	NA	38	132	6	8	7	5	7	5	1	0	NA
cap-pilot	69	1	1	1	0	1	0	0	0	0	1	1	0	0	0	1	0	0	1	0	1	0	0	0	Ever	Home independent	None	0	1	0	NA	0	NA	35.9	NA	9.4	NA	106	129	16.4	10	7.44	11.7	4.3	5	0	0	NA
cap-pilot	77	1	1	0	0	1	0	0	0	0	0	0	0	1	0	1	0	0	1	0	0	0	0	1	Ever	Home independent	1	0	1	0	0	0	1	36.2	0	6	NA	4	136	11.9	6.5	7.43	9.9	5.2	2	0	0	NA
cap-pilot	54	1	1	1	0	0	0	0	0	0	0	0	0	0	0	0	0	0	0	0	0	0	0	0	Never	Home independent	1	0	0	0	0	0	NA	37.2	0	14.2	NA	78	143	5.6	6	7.48	7.9	4.3	5	0	0	NA
cap-pilot	80	0	1	0	0	1	0	0	0	0	0	0	0	0	0	1	1	0	0	0	0	0	0	0	Never	NA	1	1	1	1	NA	NA	NA	37.5	NA	9.9	NA	68	139	7	7.1	NA	NA	NA	3	0	0	NA
cap-pilot	84	1	0	1	1	1	1	0	0	0	0	0	0	0	0	1	0	0	0	0	0	0	0	0	Never	Home independent	None	0	0	0	0	0	0	37.2	0	9.8	NA	192	134	8.7	5.8	7.44	9.5	4.4	4	1	0	NA
cap-pilot	85	1	1	1	0	1	0	0	0	0	0	0	0	0	0	1	1	0	1	1	0	0	0	0	Current	Home independent	1	0	1	NA	0	0	NA	36	0	11.4	NA	10	136	6.4	5	7.4	17.5	5.6	5	0	0	NA
cap-pilot	63	1	0	0	0	0	0	0	0	0	0	0	0	0	0	0	1	0	1	0	0	0	0	0	Current	Home independent	3 or more	0	1	0	0	0	NA	37.5	0	5.5	NA	34	135	4.3	6.8	NA	NA	NA	2	0	0	NA
cap-pilot	48	0	1	1	0	1	0	0	0	0	0	0	0	0	0	0	0	0	0	0	0	0	0	0	NA	Home independent	None	0	NA	1	1	0	NA	37.9	0	19.2	NA	29	145	4.8	4.8	7.45	7.3	5.5	4	0	0	NA
cap-pilot	65	0	1	0	0	1	0	0	1	0	0	0	0	0	0	0	0	0	1	0	0	0	0	0	Never	Home ADL dependent	1	0	1	1	0	0	NA	36.8	0	2.3	NA	10	141	7.7	6.4	NA	NA	NA	2	0	0	NA
cap-pilot	80	0	0	1	1	1	1	1	0	0	0	0	0	0	0	1	0	0	0	0	0	0	0	0	Never	Home ADL dependent	2	0	1	1	0	0	NA	37.8	0	21.2	NA	195	134	NA	10.4	7.5	11.2	4.9	5	0	0	NA
cap-pilot	83	1	1	0	0	1	0	0	0	0	0	0	0	0	0	1	0	0	0	0	0	0	0	0	Current	Home independent	3 or more	0	1	1	0	0	0	36.1	0	9.2	NA	5	141	6.7	5.5	7.39	12.1	5.2	2	0	0	NA
cap-pilot	63	1	1	0	0	1	0	0	0	0	0	0	0	0	0	1	0	0	0	0	0	0	0	0	Current	Home ADL dependent	3 or more	0	1	1	0	0	NA	37	0	8.9	NA	3	140	5.4	7.3	7.42	8.3	6.1	2	0	0	NA
cap-pilot	70	1	0	0	0	1	0	0	0	0	0	1	0	0	0	1	0	0	0	0	0	0	0	0	Ever	Home independent	None	0	1	0	NA	NA	NA	38	0	11	NA	57	137	4.8	8.6	7.45	8.8	4.1	3	0	0	NA
cap-pilot	76	1	1	0	0	1	0	0	0	0	0	0	0	0	0	0	0	0	0	1	0	0	0	1	Ever	Home ADL dependent	None	0	1	0	0	0	0	36.5	0	6.2	NA	34	138	8.8	7.6	7.4	9.4	6	3	0	0	NA
cap-pilot	68	0	1	0	0	1	0	0	0	0	0	0	0	0	0	1	0	0	0	0	0	0	0	0	Ever	Home independent	2	0	1	0	0	0	0	36.9	0	9	NA	5	143	8.3	9	7.43	7.9	5.2	2	0	0	NA
cap-pilot	75	0	0	1	0	1	0	0	0	0	0	0	0	0	0	1	0	0	0	0	0	0	0	0	Current	Home independent	None	0	0	0	0	0	NA	37.3	0	24.1	NA	132	131	6.5	6.8	7.44	8	4	4	1	0	NA
cap-pilot	37	0	1	0	0	1	0	0	0	0	0	0	0	0	0	0	0	0	0	1	0	0	0	0	Never	Home independent	None	0	1	1	0	0	NA	38.4	0	8	NA	1	141	2.6	5.7	7.55	13.8	3.3	3	0	0	NA
cap-pilot	91	1	1	0	1	1	0	0	0	0	0	0	0	0	0	0	0	0	0	0	0	0	0	0	Ever	Elderly home	None	0	1	1	0	0	1	38.1	0	16.9	NA	18	150	18.3	6.9	7.39	7.5	4.4	5	1	0	NA
cap-pilot	39	0	1	1	0	1	0	0	0	0	0	0	0	0	0	0	0	0	0	0	1	0	0	0	Current	Home independent	1	0	0	0	0	0	0	38	0	14.2	NA	34	142	3.4	6.7	7.43	4.4	13.7	5	1	0	NA
cap-pilot	60	1	1	1	0	1	1	1	0	0	0	1	0	0	0	1	1	0	1	0	0	0	0	0	Current	Home ADL dependent	1	0	1	0	0	0	0	37.8	NA	10.7	NA	10	149	9.1	7.3	7.43	13.6	NA	4	0	0	NA
cap-pilot	49	0	1	0	0	1	0	0	0	0	0	0	0	0	0	1	0	0	0	0	0	0	0	0	Ever	Home independent	3 or more	0	1	1	0	0	NA	36.7	0	11.3	NA	NA	143	3.1	4.4	7.42	4.9	6.2	3	0	0	NA
cap-pilot	71	0	1	1	1	1	1	0	0	0	0	1	0	0	0	1	0	0	0	0	0	0	0	0	Current	Home independent	2	1	1	1	0	1	NA	37.4	0	13.8	NA	205	136	NA	8.4	NA	NA	NA	6	0	0	NA
cap-pilot	41	1	1	1	0	0	1	0	0	0	0	1	0	0	0	0	0	0	0	0	0	0	0	0	Current	Home independent	2	0	0	0	0	0	NA	38.1	0	14	NA	76	137	3.5	5.4	NA	NA	NA	6	0	0	NA
cap-pilot	76	0	1	1	0	1	0	1	0	1	0	0	0	0	0	1	0	0	0	0	0	0	0	0	Ever	Home independent	None	0	0	0	0	0	0	37.1	0	4.1	NA	4	135	8.5	8.5	7.54	12.9	4.4	3	0	0	NA
cap-pilot	71	1	0	0	0	1	0	0	0	0	0	0	0	0	0	1	1	0	0	1	0	0	0	0	Ever	Home independent	1	0	1	1	0	0	NA	36	0	9.5	NA	22	144	2.8	4.1	7.47	11.1	6.2	2	1	0	NA
cap-pilot	54	1	1	0	0	1	0	1	0	0	0	0	0	0	0	1	1	0	0	0	0	0	0	0	Current	Home independent	1	0	1	0	0	0	NA	37.3	0	17.1	NA	137	140	2.8	6	7.48	9.8	4.8	4	0	0	NA
cap-pilot	67	1	0	1	0	1	0	0	0	0	0	0	0	0	0	1	0	0	0	0	0	0	0	0	Never	Home independent	None	0	1	0	0	0	NA	37.6	0	8.3	NA	24	134	4.3	9.2	NA	NA	NA	2	0	0	NA
cap-pilot	62	1	0	1	0	0	0	0	0	0	0	0	0	0	0	0	0	0	0	0	0	0	0	0	Current	Elderly home	1	0	1	1	0	0	0	36.5	0	17.6	NA	36	141	7.8	6.7	7.48	6.7	4.8	4	0	0	NA
cap-pilot	66	0	1	0	0	1	0	0	0	0	0	0	0	0	0	1	0	0	0	0	0	0	0	0	Current	Home independent	None	0	0	1	0	0	NA	37.7	1	20.6	NA	32	129	3.4	14.5	7.39	6.5	6.2	4	0	0	NA
cap-pilot	88	0	1	1	0	1	0	0	0	0	0	0	0	0	0	0	0	0	1	0	0	0	0	0	Never	Home ADL dependent	1	0	1	0	0	0	NA	38	0	15.2	NA	173	138	10.1	6	NA	NA	NA	5	0	0	NA
cap-pilot	61	0	1	1	0	1	0	0	0	0	0	0	0	1	0	1	0	0	0	0	0	0	0	1	NA	NA	1	0	NA	0	NA	NA	NA	38.1	NA	7.8	NA	123	126	5	10.4	7.41	16.5	7.4	5	0	0	NA
cap-pilot	59	0	1	1	0	1	0	0	0	0	0	0	0	0	0	1	1	0	0	0	1	1	0	0	Current	Home independent	1	0	1	0	0	0	0	35.6	0	9.6	NA	43	140	4.9	5.4	7.4	7.5	8	5	0	0	NA
cap-pilot	65	1	1	1	0	1	0	0	0	0	0	0	0	0	0	1	0	0	0	0	0	0	0	0	Current	Home independent	1	0	NA	0	0	1	NA	37.2	0	9.1	NA	0	138	8.1	5.6	7.45	17.4	4.7	3	0	0	NA
cap-pilot	63	1	0	0	0	1	0	0	0	0	0	0	0	0	0	1	0	0	0	0	0	1	0	0	Current	Home independent	None	0	NA	0	0	0	1	36.7	NA	11	NA	39	136	2.5	13.8	7.23	6.4	11	3	0	0	NA
cap-pilot	79	0	1	1	0	1	0	0	1	0	0	0	0	1	0	1	0	0	1	0	0	0	0	1	NA	Home independent	None	0	NA	1	0	0	0	36.5	0	4	NA	55	137	4.1	6.1	NA	NA	NA	4	0	0	NA
cap-pilot	74	0	0	1	0	1	0	0	0	0	0	0	0	0	0	1	0	0	0	0	0	0	0	0	Never	Home independent	1	0	1	1	0	0	1	37.2	0	13.7	NA	3	139	7.3	8.3	7.47	10.5	4.3	3	0	0	NA
cap-pilot	77	0	1	1	0	1	1	0	0	0	0	0	0	0	0	1	0	0	0	0	0	0	0	0	Never	Home independent	None	0	1	0	0	0	NA	38	0	7.9	NA	22	139	7.1	7.9	7.42	8	5	3	0	0	NA
cap-pilot	85	1	1	1	1	1	0	0	0	0	0	0	0	0	0	1	0	0	0	0	0	0	0	0	Never	Home ADL dependent	None	0	1	0	0	0	NA	37.3	0	10.4	NA	17	141	11.3	7.5	7.4	7.2	6.8	5	1	0	NA
cap-pilot	74	1	1	1	0	0	0	0	0	0	0	0	0	0	0	1	0	0	1	0	0	0	0	0	NA	Home independent	3 or more	0	NA	1	0	0	NA	36	0	7	NA	26	139	23	5	7	8	6	4	0	0	NA
cap-pilot	69	1	0	0	0	1	0	0	0	0	0	0	0	0	0	1	0	0	0	0	0	0	0	0	Current	Home independent	1	0	1	NA	0	0	0	38.2	1	6.1	NA	4	140	4	5.2	7.39	98	5.3	2	0	0	NA
cap-pilot	75	1	1	0	0	1	0	0	0	0	0	0	0	0	0	1	0	0	0	0	0	0	0	0	Never	Home ADL dependent	3 or more	0	1	1	NA	NA	NA	37	0	21.8	NA	98	144	11	8.1	7.45	7.4	5	4	0	0	NA
cap-pilot	72	0	0	0	0	1	0	0	0	1	0	0	0	0	0	1	0	1	0	0	0	0	0	0	Current	Home ADL dependent	None	0	1	1	0	0	0	37.1	1	14.4	NA	17	147	6.7	1.9	7.18	9	10.5	2	0	0	NA
cap-pilot	92	0	1	0	1	1	0	1	0	0	0	0	0	0	0	0	0	0	0	0	0	0	0	0	Never	Elderly home	None	0	1	0	0	0	NA	37.2	0	6.5	NA	6	121	7.3	7.1	7.49	11.6	5.6	3	1	0	NA
cap-pilot	61	0	1	1	0	1	0	0	0	0	0	0	0	0	0	1	0	0	0	1	0	0	0	0	Current	Home ADL dependent	None	0	1	0	NA	0	0	NA	1	10.3	NA	83	138	12.8	5.3	7.29	6.6	8.5	5	0	0	NA
cap-pilot	78	1	1	0	0	1	0	0	0	0	0	0	0	0	0	1	0	0	0	0	0	1	0	0	Never	Elderly home	1	0	1	1	0	0	NA	37.4	0	11.6	NA	26	141	28.7	15.2	7.36	8.7	6.6	3	1	0	NA
cap-pilot	87	0	1	1	0	1	1	1	0	0	0	0	0	0	0	1	0	0	0	0	0	0	0	0	Never	Elderly home	None	0	1	1	0	0	NA	38	0	14	NA	373	141	7	6	7	10	4	5	1	0	NA
cap-pilot	53	0	1	1	1	1	0	0	0	0	0	0	0	0	0	1	0	0	0	0	0	0	0	0	Current	Home independent	None	0	0	1	0	0	NA	37.4	0	12.2	NA	408	129	4.7	6.7	7.37	8.4	4.6	6	1	0	NA
cap-pilot	78	0	1	1	0	1	0	0	0	0	0	0	0	0	0	1	0	0	0	1	0	0	0	0	Current	Elderly home	2	NA	NA	1	0	0	NA	37.4	0	6.8	NA	22	134	6.3	4.5	7.49	14.9	3.8	3	0	0	NA
cap-pilot	79	0	1	0	0	1	0	0	0	0	0	0	0	0	0	1	0	0	0	0	0	0	0	0	Current	Home independent	1	0	NA	0	0	0	0	36.5	0	13.6	NA	0	142	6.7	6.7	7.48	8.2	6.5	3	0	0	NA
cap-pilot	49	0	1	1	0	0	0	0	0	0	0	1	0	0	0	0	0	0	0	0	0	0	0	0	NA	Home independent	None	0	NA	1	0	0	0	37.7	0	9	NA	56	136	3.2	6.4	7.5	7.6	3.5	4	0	0	NA
cap-pilot	59	0	1	1	0	1	0	0	0	0	0	0	0	0	0	1	0	0	1	0	0	1	0	0	Current	Home independent	3 or more	0	NA	0	0	0	0	36.6	0	22.2	NA	25	141	4.4	8	NA	NA	NA	4	0	0	NA
cap-pilot	53	0	1	1	0	1	0	1	0	0	0	0	0	0	0	1	0	0	1	0	0	0	0	0	Current	Home ADL dependent	1	0	NA	0	1	0	NA	36.3	0	9.3	NA	0	134	4.4	6.2	7.43	11.8	6.6	3	0	0	NA
cap-pilot	NA	1	1	1	0	1	0	1	0	0	0	0	0	0	0	1	0	0	1	0	0	0	0	0	Never	Home independent	None	0	NA	0	0	0	1	36.9	1	7	NA	28	142	14.8	4.9	7.28	8.4	10.1	3	1	0	NA
cap-pilot	62	1	1	0	0	1	0	0	0	0	0	0	0	0	0	1	0	0	0	0	0	0	0	0	Current	Home ADL dependent	None	0	1	1	0	0	NA	37	0	13.2	NA	1	142	5.4	4.8	7.43	11.7	5.4	3	0	0	NA
cap-pilot	74	1	1	1	0	1	0	1	0	0	0	0	0	0	0	1	0	0	1	0	0	0	0	0	Current	Home ADL dependent	None	0	1	1	0	0	NA	36	1	12	NA	208	140	8	5	7	10	6	6	1	0	NA
cap-pilot	56	1	1	0	1	1	0	1	0	0	0	1	0	0	0	1	0	0	0	0	0	0	0	0	Ever	Home independent	None	0	1	1	0	0	NA	37.2	0	7.1	NA	35	136	7.5	14	7.43	7	5.5	4	0	0	NA
cap-pilot	74	1	1	1	0	1	0	1	0	0	0	0	0	0	0	1	0	0	1	0	0	0	0	0	Never	Home independent	None	0	1	0	0	0	NA	38	0	11	NA	145	140	5	8	7	6	9	5	1	0	NA
cap-pilot	65	0	0	0	0	0	0	0	0	0	0	0	0	0	0	1	0	0	0	0	0	0	0	0	Ever	Home independent	None	0	0	NA	NA	NA	NA	NA	NA	12	NA	50	140	6	8	7	6	5	3	0	0	NA
cap-pilot	69	1	1	1	0	1	0	0	0	0	0	0	0	0	0	1	0	0	0	0	0	0	0	0	Ever	Home independent	1	0	1	1	0	0	NA	37	0	10	NA	11	143	6	6	7	9	5	3	0	0	NA
cap-pilot	75	1	0	0	0	1	0	0	0	0	0	0	0	0	0	1	0	0	0	0	0	0	0	0	Ever	Home independent	2	0	1	0	NA	0	0	NA	0	15	NA	15	138	6.2	6.3	7.37	7.6	6.3	2	0	0	NA
cap-pilot	73	0	1	1	1	1	0	1	0	0	0	0	0	0	0	0	0	0	0	0	0	0	0	0	Ever	Home independent	1	0	1	1	0	0	NA	37.4	1	14.7	NA	26	140	6	10.9	7.48	6.7	4.8	5	0	0	NA
cap-pilot	62	0	1	0	0	1	0	0	0	0	0	0	0	0	0	1	0	0	0	0	0	0	0	0	Current	Home independent	None	0	1	1	0	0	NA	37.2	NA	15.4	NA	1	145	4	6	7.43	8.6	4.4	3	0	0	NA
cap-pilot	72	0	1	1	0	1	0	0	0	0	0	0	0	1	0	1	0	0	0	0	0	0	0	1	Current	NA	1	0	NA	1	0	0	0	37.2	0	8.8	NA	62	142	4.8	11.5	NA	NA	NA	4	0	0	NA
cap-pilot	86	1	0	0	0	0	0	0	0	1	0	0	0	0	0	1	0	0	1	0	0	0	0	0	Current	Elderly home	NA	NA	NA	0	0	0	0	37.9	0	16.9	NA	26	144	9.1	6.5	NA	NA	NA	2	1	0	NA
cap-pilot	67	0	0	0	0	1	0	0	0	0	0	0	0	1	0	1	0	0	0	0	0	0	0	1	NA	Home ADL dependent	None	0	NA	0	1	0	0	37.3	0	15.7	NA	212	136	8.9	7.9	NA	NA	NA	3	0	0	NA
cap-pilot	78	0	1	0	0	1	0	0	0	0	0	0	0	0	0	1	0	0	0	0	1	0	0	0	Current	Home ADL dependent	None	0	NA	0	0	0	0	36.5	0	14.2	NA	13	145	10.9	6.8	NA	NA	NA	3	0	0	NA
cap-pilot	48	1	1	0	1	1	0	0	0	0	0	0	0	0	0	1	0	0	0	0	0	0	0	0	Current	Home ADL dependent	1	0	NA	0	0	0	NA	37.2	0	9.8	NA	14	138	5.6	5.8	NA	NA	NA	3	0	0	NA
cap-pilot	66	0	1	0	0	1	0	0	0	0	0	0	0	0	0	1	0	0	0	0	0	0	0	0	Current	Home independent	None	0	NA	0	0	0	0	36.2	0	6.8	NA	0	144	5.1	6.8	7.4	10.2	5	2	0	0	NA
cap-pilot	71	1	0	1	0	1	0	1	0	0	0	0	0	0	0	1	0	0	1	0	0	0	0	1	Current	Home ADL dependent	1	0	NA	1	0	0	NA	36.4	1	11.5	NA	10	140	14.3	6.3	7.37	14.5	6.7	3	0	0	NA
cap-pilot	47	1	1	1	0	1	0	1	0	0	0	0	0	0	0	1	0	0	0	0	0	0	0	0	Never	Home independent	1	0	NA	0	0	0	NA	36.2	0	14.2	NA	17	133	2.2	4.9	7.35	12.3	5.3	4	0	0	NA
cap-pilot	84	0	1	0	1	1	1	0	0	0	0	0	0	0	0	0	0	0	1	0	1	0	0	0	Never	Home ADL dependent	3 or more	0	1	1	0	0	NA	37.7	NA	12.4	NA	33	143	12	7.2	7.48	9.2	4.6	5	1	1	No growth
cap-pilot	77	1	0	0	0	1	0	0	0	0	0	0	0	0	1	0	0	0	0	0	0	0	0	1	Never	Home independent	1	0	1	0	1	0	0	39	0	2.9	NA	30	139	5.2	7	7.45	7.8	4.6	2	1	1	No growth
cap-pilot	87	0	1	0	0	0	0	0	0	1	0	0	0	1	0	0	0	0	0	0	0	0	0	1	Never	Elderly home	None	0	1	NA	NA	0	NA	38	1	29.6	NA	390	142	13.4	6.4	NA	NA	NA	3	1	1	No growth
cap-pilot	34	0	1	0	0	1	0	0	0	0	0	0	0	0	0	0	0	0	0	0	0	0	0	0	Never	Home independent	None	0	0	0	1	0	NA	37	0	15.3	NA	231	136	NA	6.2	NA	NA	NA	4	1	1	No growth
cap-pilot	76	1	0	0	0	1	0	0	0	0	0	0	0	0	0	1	0	0	0	0	1	0	0	0	Never	Home independent	None	0	1	1	0	1	0	38	1	19.8	NA	305	138	12.7	10.3	7.41	11.3	6.3	3	1	1	No growth
cap-pilot	72	1	0	1	0	1	0	1	0	0	0	0	0	0	0	0	0	0	0	0	0	0	0	0	Never	Home independent	None	0	1	1	0	0	NA	38.8	0	9.7	NA	327	127	6.6	6.5	NA	NA	NA	4	1	1	No growth
cap-pilot	82	0	0	0	1	1	1	0	0	0	0	0	0	0	0	1	0	0	1	0	0	0	0	0	Never	Home independent	None	0	1	0	0	0	1	39.5	1	30	NA	103	136	5.1	10.9	7.34	6.1	8.7	5	1	1	No growth
cap-pilot	58	0	0	0	0	0	1	0	0	0	0	0	0	0	0	0	0	0	0	0	1	0	0	0	Never	Home independent	1	0	1	0	0	0	NA	39.7	0	14.3	NA	388	130	6.1	9.4	7.53	8.5	4.4	4	1	1	No growth
cap-pilot	55	0	1	1	1	1	1	0	0	0	1	0	0	0	0	1	0	0	0	0	0	0	0	0	Ever	Home independent	None	0	1	0	1	0	0	39	1	18.2	NA	167	134	7.7	4.9	7.49	7.3	3.8	7	1	1	No growth
cap-pilot	88	0	1	0	1	1	0	1	0	0	0	0	0	0	0	0	0	0	0	0	1	0	0	0	Never	Elderly home	None	0	1	1	0	0	1	39.6	0	13	NA	182	134	4.5	8.1	7.5	14.8	5.5	6	1	1	No growth
cap-pilot	61	1	0	0	0	0	1	0	0	0	0	1	0	0	0	0	0	0	0	0	0	0	0	0	Current	Home independent	None	0	0	0	0	0	0	38.6	0	27.9	NA	288	133	5.1	6	7.47	9.3	4.5	4	1	1	No growth
cap-pilot	71	0	1	0	1	1	0	1	0	0	1	0	0	0	0	0	0	0	0	0	0	0	0	0	Never	Home independent	None	0	0	0	0	1	1	39.2	0	17.1	NA	690	131	14.5	8.8	7.5	8.1	4.2	6	1	1	No growth
cap-pilot	75	1	1	1	1	1	1	1	0	0	0	0	0	0	0	1	0	0	0	0	1	0	0	1	Never	Home ADL dependent	1	0	1	1	0	0	0	37.5	0	12.1	NA	42	138	5.8	13.9	7.43	7.5	4.9	6	1	1	No growth
cap-pilot	25	1	1	0	0	0	0	0	1	0	0	0	0	0	0	0	0	0	0	0	0	0	0	0	Never	Home independent	1	0	0	0	1	0	1	38.8	0	35.1	NA	186	138	6.1	6.4	7.43	17.1	4.8	5	1	1	No growth
cap-pilot	79	1	0	0	0	1	1	0	0	0	0	0	0	0	0	0	0	0	0	0	0	0	0	0	Never	Home independent	None	0	1	0	0	0	NA	38.8	0	NA	NA	NA	137	15.2	5.6	NA	NA	NA	2	1	1	No growth
cap-pilot	73	1	1	0	0	1	0	0	0	0	0	0	0	0	0	1	0	0	1	0	0	1	0	0	Current	Home ADL dependent	3 or more	0	NA	0	0	0	NA	37.9	0	59.7	NA	44	141	7.7	10.4	7.35	8.5	7.1	4	1	1	No growth
cap-pilot	86	1	1	1	1	1	1	1	0	0	1	0	0	1	0	0	0	0	0	0	0	0	0	1	Ever	Home independent	1	0	1	0	0	0	0	38.4	1	15.4	NA	65	134	20.8	9.1	7.42	8.8	4	7	1	1	No growth
cap-pilot	64	0	1	0	0	0	1	1	0	0	0	1	0	0	0	0	0	0	0	0	0	0	0	0	Current	Home independent	None	0	0	1	0	0	0	36.3	0	28	NA	87	140	3.8	9	7.48	7.4	5.6	4	1	1	No growth
cap-pilot	62	1	1	1	0	0	0	0	0	0	0	1	0	0	0	0	0	0	0	0	0	0	0	0	Never	Home independent	None	0	0	0	0	0	0	37.3	0	10.2	NA	71	135	5.4	6.7	7.49	6	NA	5	1	1	No growth
cap-pilot	78	0	1	0	1	1	0	1	0	0	0	0	0	0	0	0	0	0	0	0	0	0	0	0	Ever	Home independent	None	0	1	1	0	0	NA	38.3	NA	12.9	NA	140	136	3.2	5.2	7.48	7.3	6.2	6	1	1	No growth
cap-pilot	74	1	0	0	0	1	0	1	0	0	0	0	0	0	0	1	0	0	0	0	0	0	0	0	Ever	Home independent	None	0	1	0	0	0	NA	38.4	0	13	NA	29	140	7.4	7.4	7.48	7.9	4.7	3	1	1	No growth
cap-pilot	63	1	0	0	0	1	0	0	0	0	0	0	0	0	0	1	0	0	0	0	0	0	0	0	Ever	Home independent	3 or more	NA	NA	1	0	0	NA	39	NA	20.1	NA	20	138	4.8	8.7	7.46	6.9	5.2	3	1	1	No growth
cap-pilot	79	0	1	1	1	1	0	1	0	0	0	0	0	0	0	0	0	0	0	0	0	0	0	0	Current	Home ADL dependent	None	NA	1	0	0	0	NA	38	0	10	NA	23	133	4	7	7	8	7	4	0	1	No growth
cap-pilot	36	0	1	1	0	0	1	0	1	0	1	0	0	0	0	0	0	0	0	0	0	0	0	0	Never	Home independent	None	0	0	0	0	0	NA	40.5	0	19.9	NA	353	134	NA	9.4	7.5	11.4	3.8	6	1	1	No growth
cap-pilot	72	1	0	0	1	1	1	0	0	0	0	1	0	0	0	0	0	0	0	0	0	0	0	0	Ever	Home independent	None	0	0	0	0	0	NA	39.2	0	15.4	NA	348	135	7.5	5.6	7.47	8.3	3.9	5	1	1	No growth
cap-pilot	86	0	1	1	1	1	0	0	0	0	1	1	0	0	0	0	0	0	1	0	0	1	0	0	Never	Home ADL dependent	None	0	1	1	0	0	NA	37.6	0	8.5	NA	494	136	11.3	24.1	7.48	7.5	4.4	5	1	1	No growth
cap-pilot	67	0	1	0	1	0	0	0	0	1	1	1	0	0	0	1	0	0	1	1	0	0	0	0	Never	Home ADL dependent	3 or more	0	1	0	1	0	NA	39.3	0	15.6	NA	19	129	4.7	5.1	7.51	8.5	3.8	5	1	1	No growth
cap-pilot	78	0	0	0	0	0	0	0	0	1	0	0	0	1	0	0	0	0	0	0	0	0	0	1	Never	Home ADL dependent	None	0	1	0	0	0	0	39.1	0	28.2	NA	268	135	9.5	9.6	7.42	10.1	4.3	4	1	1	No growth
cap-pilot	70	0	1	1	1	1	1	0	0	0	0	0	0	0	0	1	0	0	0	0	0	0	0	0	Current	Home independent	None	0	1	1	0	0	NA	37.5	0	25	NA	90	137	4.9	7.3	7.46	8	4.7	6	1	1	No growth
cap-pilot	90	0	1	1	1	1	0	0	0	0	0	0	0	0	0	0	0	0	0	0	0	0	0	0	Never	Home ADL dependent	None	0	1	0	0	0	0	38.1	0	17.1	NA	61	143	7.2	7.3	7.4	20.1	5.3	7	1	1	No growth
cap-pilot	40	1	1	0	1	0	0	1	0	0	1	0	0	0	0	0	0	0	0	0	0	0	0	0	Current	Home independent	None	0	0	0	0	0	0	38.4	0	24.1	NA	402	130	10.1	8.8	7.49	8.8	3.5	6	1	1	No growth
cap-pilot	66	1	1	1	1	1	0	1	0	0	0	0	0	0	0	0	0	0	0	0	0	0	0	0	Never	Home independent	1	0	1	0	0	0	1	37	0	1.9	NA	486	138	4.7	NA	7.45	8.3	4.9	5	1	1	No growth
cap-pilot	62	0	1	1	0	1	0	1	0	0	0	0	0	0	0	1	0	0	0	0	0	0	0	0	Current	Home independent	None	0	0	1	0	1	0	38.5	1	21	NA	389	134	2.2	6	7.4	12.3	6.5	6	1	1	No growth
cap-pilot	69	1	0	0	0	0	0	1	0	1	0	1	0	0	0	0	0	0	0	1	0	0	0	0	Never	Home independent	2	0	0	0	0	0	NA	39.3	0	29.3	NA	397	133	NA	11.5	NA	NA	NA	4	1	1	No growth
cap-pilot	69	1	0	0	1	1	0	0	0	0	1	0	0	0	0	0	0	0	0	0	0	0	0	0	Ever	Home independent	None	0	0	0	0	1	NA	40.1	NA	23	NA	274	140	8.3	9.4	7.5	7.9	4.3	5	1	1	No growth
cap-pilot	68	0	0	0	0	0	1	0	0	0	0	0	0	0	0	0	0	0	0	0	0	0	0	0	Current	Home ADL dependent	None	0	0	0	0	0	NA	39.4	0	17.1	NA	148	137	4.1	7.2	7.45	9.2	4.9	4	1	1	No growth
cap-pilot	24	0	1	0	0	0	1	0	0	0	1	0	0	0	0	0	0	0	0	0	0	0	0	0	Never	Home independent	None	0	0	0	1	1	NA	37	NA	21.7	NA	197	137	2.6	6.2	7.43	15.1	4.2	3	1	1	No growth
cap-pilot	58	0	1	0	0	0	1	1	0	0	0	0	0	0	0	0	0	0	0	0	0	0	0	0	NA	Home independent	None	0	0	0	0	0	NA	38.2	0	13.8	NA	381	136	5	7.4	NA	NA	NA	5	1	1	No growth
cap-pilot	61	1	0	0	0	1	1	1	0	0	1	1	0	0	0	0	0	0	0	0	0	0	0	0	Never	Home independent	None	0	0	1	0	0	NA	40	0	14.3	NA	567	129	9.7	NA	7.4	11.7	4.2	4	1	1	No growth
cap-pilot	76	1	0	0	0	1	0	0	0	0	0	0	0	0	0	1	0	0	0	0	0	0	0	0	NA	NA	NA	0	1	0	0	0	NA	38.4	0	15.1	NA	252	136	7.5	NA	7.47	8.6	4.1	4	1	1	No growth
cap-pilot	38	1	1	1	0	0	1	0	0	0	0	0	0	0	0	0	0	0	0	0	0	0	0	0	Current	Home independent	None	NA	0	0	0	0	0	37.4	1	15.8	NA	589	134	7.9	7.3	7.47	6.7	5.2	5	1	1	No growth
cap-pilot	69	1	1	0	0	1	1	1	0	1	0	1	0	0	0	1	0	0	0	0	0	0	0	0	Never	Home independent	None	NA	1	1	0	0	1	40	0	14.5	NA	229	136	9.5	6.7	7.47	8.7	3.9	5	1	1	No growth
cap-pilot	83	1	1	0	1	1	0	1	0	0	0	0	0	0	0	1	0	0	0	0	1	0	0	0	Ever	Home independent	1	0	NA	0	0	0	1	39.1	0	14	NA	14	136	6.8	11.5	7.4	11.4	5.2	5	1	1	No growth
cap-pilot	66	1	1	0	0	0	0	0	0	0	0	0	0	0	0	0	0	0	0	0	0	0	0	0	NA	Home independent	None	0	NA	0	NA	NA	NA	38.4	0	18.8	NA	358	136	12.9	7.1	NA	NA	NA	5	1	1	No growth
cap-pilot	65	1	0	0	1	0	0	0	0	1	1	0	0	0	0	0	0	0	0	0	0	0	0	0	Never	Home independent	None	0	0	1	0	0	0	35.2	0	7.4	NA	10	139	4.8	8.5	7.42	16.9	4.9	3	0	1	No growth
cap-pilot	57	1	1	1	0	0	1	1	0	0	0	0	0	0	0	0	0	0	0	0	0	0	0	0	NA	Home independent	1	0	0	0	0	0	NA	36.8	0	20.4	NA	385	138	6.7	5.3	7.46	10.7	4.7	5	1	1	No growth
cap-pilot	54	0	1	1	0	0	1	1	0	0	0	0	0	0	0	0	0	0	0	0	0	0	0	0	Never	Home independent	None	0	0	0	1	0	NA	37.2	0	25.2	NA	224	144	6.5	6.5	7.44	25	4.8	5	1	1	No growth
cap-pilot	84	1	1	0	0	1	0	1	0	0	0	0	0	1	0	0	0	0	1	0	1	0	0	1	Never	Home independent	1	0	0	0	0	1	NA	39.6	1	31.3	NA	112	142	18.4	18.2	7.45	10.9	5.3	5	1	1	No growth
cap-pilot	45	0	1	0	0	1	0	0	0	0	0	0	0	0	0	0	0	0	0	0	0	0	0	0	Current	Home independent	None	0	0	1	0	0	0	39.2	NA	17.1	NA	344	141	1.6	4.6	NA	NA	NA	5	1	1	No growth
cap-pilot	63	0	1	0	0	1	0	0	0	0	0	0	0	0	1	0	0	0	0	0	1	0	0	1	Never	Home ADL dependent	1	0	1	0	1	0	NA	38.7	0	15.3	NA	341	133	8.7	4.2	7.48	10.1	4.5	5	1	1	No growth
cap-pilot	72	0	0	1	0	1	0	0	0	0	0	1	0	0	0	1	0	0	0	0	0	0	0	0	Never	Home independent	None	0	1	1	0	0	NA	38.1	0	18.5	NA	278	136	7.7	5.8	7.5	11.7	3.4	5	1	1	No growth
cap-pilot	79	1	1	0	0	1	0	0	0	0	0	0	0	0	0	1	0	0	0	0	0	0	0	0	Current	Home ADL dependent	2	0	1	0	0	0	0	37	0	11.9	NA	1	145	13.3	7	7.41	8.8	6.8	3	0	1	No growth
cap-pilot	56	1	1	0	0	1	0	0	0	1	0	1	0	0	0	0	0	0	1	1	0	0	0	0	Never	Home ADL dependent	None	0	0	0	1	0	NA	40.1	0	4.1	NA	50	136	5.8	9.5	7.43	8.8	4.8	4	1	1	No growth
cap-pilot	69	1	1	1	0	1	1	0	0	0	0	0	0	0	0	0	0	0	1	0	0	0	0	0	Never	Home independent	None	0	0	1	0	0	NA	37	0	NA	NA	82	137	5.7	7.2	NA	NA	NA	4	1	1	No growth
cap-pilot	36	1	1	0	0	0	0	0	0	0	0	0	0	0	0	0	0	0	0	0	0	0	0	0	NA	Home independent	None	0	NA	1	0	0	1	37.5	0	14.3	NA	121	128	5.6	9.4	7.47	9.4	4.2	4	1	1	No growth
cap-pilot	64	0	1	0	0	1	0	0	0	1	0	0	0	0	0	0	0	0	0	0	0	0	0	0	NA	Home independent	None	0	NA	0	0	1	0	37.4	0	22.8	NA	507	140	14.2	14.6	7.44	11.4	5	4	1	1	No growth
cap-pilot	85	1	1	0	0	1	0	0	0	0	0	0	0	0	0	1	0	0	1	0	0	0	0	0	Current	Home ADL dependent	None	0	NA	NA	0	0	NA	39.5	0	15.7	NA	163	142	9.7	5.6	7.4	12.2	6.1	5	1	1	No growth
cap-pilot	89	0	1	0	0	1	0	0	0	0	0	0	0	1	0	0	0	0	1	0	0	0	0	1	Never	Home independent	None	0	NA	0	0	0	1	39.2	1	24.9	NA	143	140	20.2	7.6	7.26	10.7	6.2	5	1	1	No growth
cap-pilot	62	1	0	1	0	0	0	0	0	0	0	0	0	0	0	0	0	0	0	0	0	0	0	0	Never	Home independent	None	NA	NA	0	0	NA	NA	38.7	0	14.2	NA	270	135	3.4	15.3	7.5	7.2	3.8	5	1	1	No growth
cap-pilot	70	0	0	0	1	1	0	1	0	0	0	0	0	0	0	1	0	0	0	0	0	0	0	0	Ever	Elderly home	1	0	1	0	1	0	NA	38.4	0	14.7	NA	108	135	7.6	4.9	7.44	6.7	5.5	5	1	1	No growth
cap-pilot	85	1	1	0	0	1	0	0	0	0	0	0	0	0	0	0	0	0	0	0	0	0	0	0	NA	Elderly home	None	0	NA	0	0	0	NA	38.6	0	9.4	NA	312	150	31.3	8.8	7.52	8.7	3.6	4	1	1	No growth
cap-pilot	74	1	1	0	0	1	0	0	0	0	0	0	0	0	0	0	0	0	0	0	1	0	0	0	NA	Home independent	None	0	NA	1	0	0	NA	39	0	4.3	NA	115	138	7.6	8.4	7.5	12.6	4.3	4	0	1	No growth
cap-pilot	40	1	1	0	0	1	0	0	0	0	0	0	0	0	0	0	0	0	0	0	0	0	0	0	NA	Home independent	NA	0	NA	0	1	0	1	40.5	0	19.6	NA	269	136	7.2	6.3	7.45	12.2	4.7	5	1	1	No growth
cap-pilot	52	1	1	0	0	1	0	0	0	0	0	0	0	0	0	1	0	0	0	0	0	0	0	0	Current	Home independent	2	0	NA	0	0	1	NA	37.6	1	14.1	NA	232	141	36.2	22.1	7.24	10.3	5.3	4	1	1	No growth
cap-pilot	80	0	1	0	0	1	0	0	0	0	0	1	0	0	0	1	0	0	0	0	0	0	0	0	Ever	Home ADL dependent	3 or more	0	1	0	0	1	NA	39	0	16	NA	568	132	8	5	7	5	5	5	1	1	No growth
cap-pilot	40	0	1	1	1	1	1	1	0	0	0	0	0	0	0	0	0	0	0	0	0	0	0	0	Never	Home independent	None	0	1	1	0	0	0	38.7	0	15.9	NA	259	138	4.6	6.5	7.61	8.3	2.5	7	1	1	No growth
cap-pilot	81	1	0	1	0	1	0	0	0	0	0	0	0	0	0	0	0	0	1	0	0	0	0	0	Never	Home ADL dependent	3 or more	0	NA	0	0	0	1	36.8	0	12.1	NA	10	135	8.8	4.1	7.47	11.1	4.8	3	0	1	No growth
cap-pilot	72	1	1	0	0	1	0	0	0	1	0	0	0	1	0	0	0	0	0	0	0	0	0	1	NA	Home ADL dependent	None	0	NA	0	0	0	NA	39	0	10.7	NA	58	137	6.9	7.2	NA	NA	NA	5	0	1	No growth
cap-pilot	68	1	1	1	0	1	0	0	0	0	0	0	0	0	0	1	0	0	0	0	0	0	0	0	NA	Home independent	1	0	NA	0	0	0	NA	38.7	0	11.1	NA	20	140	8.7	6.7	7.43	8.5	5.2	5	1	1	No growth
cap-pilot	47	0	1	0	0	0	1	0	0	0	0	0	0	0	0	0	0	0	0	0	0	0	0	1	Never	Home independent	1	0	NA	0	0	0	NA	38.2	0	15.2	NA	209	141	8.4	6.4	NA	NA	NA	5	1	1	No growth
cap-pilot	87	0	0	0	0	1	0	1	0	0	0	0	0	0	0	0	0	0	0	0	0	0	0	0	Never	Home ADL dependent	None	0	1	0	0	0	0	39	0	28.7	NA	392	130	10	8.1	7.44	12	4.5	4	1	1	No growth
cap-pilot	45	1	1	0	0	1	0	0	0	0	0	0	0	0	0	0	0	0	0	0	1	0	0	0	Current	Home independent	None	0	0	0	NA	NA	NA	NA	1	14.9	NA	224	135	4.4	10.4	7.44	6.1	4.2	4	0	1	No growth
cap-pilot	57	0	1	1	0	0	0	0	0	1	0	0	0	0	0	0	0	0	0	0	0	0	0	0	Never	Home ADL dependent	None	0	0	0	1	0	0	40.2	0	6.7	NA	68	145	4.2	7.1	7.51	8.1	4.9	5	1	1	No growth
cap-pilot	72	0	1	1	1	1	0	0	0	0	1	0	0	0	0	0	0	0	0	0	0	0	0	0	Current	Home independent	1	0	NA	0	1	0	NA	38.4	0	13.4	NA	355	133	3.8	5.9	NA	NA	NA	7	1	1	No growth
cap-pilot	73	1	1	0	0	0	0	0	0	1	0	0	0	0	0	0	0	0	0	0	0	0	0	0	Never	Elderly home	None	0	1	0	1	0	0	38.7	0	13.1	NA	162	141	10.9	5.5	7.45	11.3	6.1	5	1	1	No growth
cap-pilot	62	1	0	0	0	1	1	0	0	0	0	1	0	0	0	0	0	0	0	0	0	0	0	0	Ever	Home independent	None	NA	1	0	1	1	0	38.5	0	30.6	NA	88	140	5.9	6.3	7.31	23.5	2.4	4	1	1	No growth
cap-pilot	84	0	1	1	0	0	0	1	0	0	1	0	0	0	1	0	0	0	0	0	0	0	0	1	Never	Home independent	None	0	1	0	0	0	NA	38.5	0	28.1	NA	NA	139	5.8	7.5	NA	NA	NA	5	0	1	No growth
cap-pilot	80	1	1	0	0	1	0	0	0	0	0	0	0	0	0	1	0	0	0	0	0	1	0	0	Ever	Home independent	None	0	NA	0	0	0	NA	36.6	0	26.1	NA	205	136	12.2	17	7.49	8.2	4.1	4	1	1	No growth
cap-pilot	62	1	1	0	0	0	0	0	0	0	1	0	0	1	0	0	0	0	0	0	0	0	0	1	Current	Home independent	1	NA	0	0	1	0	NA	39.8	0	15.4	NA	121	135	11	6.6	NA	NA	NA	5	0	1	No growth
cap-pilot	46	1	1	1	1	1	0	1	0	0	1	1	0	0	0	0	0	0	0	0	0	0	0	0	Never	Home independent	None	0	0	0	0	1	0	40.9	1	14.9	NA	217	140	6.1	7.1	7.53	8.4	3.7	7	1	1	No growth
cap-pilot	62	1	0	0	0	1	1	0	1	0	0	0	0	1	0	0	0	0	0	0	0	0	0	1	Never	Home independent	1	0	1	1	1	0	NA	41	1	17.4	NA	37	136	4.8	6.2	7.42	7.3	5	4	1	1	No growth
cap-pilot	77	1	0	0	0	1	1	0	0	0	0	0	0	0	0	0	0	0	0	0	1	0	0	0	Current	Home independent	None	0	0	0	0	0	NA	37.7	1	11.9	NA	213	144	7.2	7.6	7.43	7.4	5.2	3	1	1	No growth
cap-pilot	60	1	0	0	0	1	0	0	0	0	0	0	0	0	0	1	0	0	0	0	0	0	0	0	Never	Home ADL dependent	1	0	NA	0	NA	NA	NA	NA	NA	304	NA	113	140	5.8	7.5	7.44	NA	6.1	3	0	1	No growth
cap-pilot	76	1	0	0	0	1	0	1	0	0	0	0	0	0	0	1	1	0	1	0	0	0	0	0	Current	Home ADL dependent	None	NA	1	0	1	0	NA	39	NA	32.2	NA	99	133	7.8	6.8	7.53	16.7	4.4	4	0	1	No growth
cap-pilot	85	0	1	0	0	1	0	0	0	0	0	0	0	0	0	0	0	0	1	0	0	0	0	0	Never	Home ADL dependent	None	0	1	0	0	0	NA	38.8	0	10.7	NA	363	138	8.6	9	7.4	9.4	4.9	5	1	1	No growth
cap-pilot	81	1	1	0	0	1	0	0	0	0	0	0	0	0	0	1	0	0	0	0	0	0	0	0	Ever	Home independent	3 or more	0	1	0	0	0	NA	37.2	0	8.7	NA	155	136	4.4	7.9	7.46	6.8	3.9	3	1	1	No growth
cap-pilot	23	1	0	0	1	1	0	1	0	0	0	1	0	0	0	0	0	0	0	0	0	0	0	0	Current	Home independent	None	0	0	1	0	0	0	38.1	0	13.7	NA	92	136	4.2	5.2	7.41	8.2	5.7	5	1	1	No growth
cap-pilot	63	0	0	1	0	1	0	0	0	0	0	0	0	0	0	0	0	0	0	0	0	0	0	0	Never	Home independent	3 or more	0	0	1	0	0	0	38.5	NA	22.8	NA	25	143	6.2	6.9	7.45	9	5	4	1	1	No growth
cap-pilot	69	1	0	0	0	1	0	0	0	0	0	0	0	0	0	0	0	0	0	0	0	0	0	0	Current	Home independent	None	0	1	0	NA	NA	NA	37	1	5.5	NA	329	128	7.5	6.2	NA	NA	NA	2	1	1	No growth
cap-pilot	70	0	0	0	0	1	0	1	0	0	0	0	0	0	0	0	0	0	0	1	0	0	0	0	Ever	Home independent	1	0	1	0	0	NA	0	38.2	0	11.7	NA	37	141	5.6	6.4	7.42	4.3	5	4	1	1	No growth
cap-pilot	45	0	1	1	0	0	0	0	0	0	0	0	0	0	0	1	0	0	0	0	0	0	0	0	Never	Home independent	None	0	1	1	0	0	0	39.8	0	17.8	NA	3	141	5.8	5.8	NA	NA	NA	5	1	1	No growth
cap-pilot	49	1	1	1	1	1	0	1	0	0	1	0	0	0	0	0	0	0	0	0	0	0	0	1	Current	Home independent	None	0	0	0	0	0	NA	39	0	9	NA	99	135	6	7	7	12	4	6	1	1	No growth
cap-pilot	62	1	1	1	1	1	0	1	0	0	0	1	0	0	0	1	0	0	0	0	0	0	0	0	Current	Home independent	None	NA	1	0	1	0	NA	38	1	35	NA	26	140	13	7	7	11	5	5	1	1	No growth
cap-pilot	87	1	1	1	1	1	0	1	0	0	0	0	0	0	0	1	0	0	1	1	0	0	0	0	Ever	Home ADL dependent	None	0	1	1	1	0	NA	38.9	NA	12	NA	93	136	8.7	6	7.51	7.1	5.8	7	1	1	No growth
cap-pilot	66	1	1	1	1	0	0	0	0	0	0	1	0	0	0	0	0	0	0	0	0	0	0	0	Never	Home independent	1	0	1	NA	0	0	NA	38.4	0	7.4	NA	20	NA	10.4	NA	7.5	10.4	3.5	5	0	1	No growth
cap-pilot	84	1	1	1	1	1	1	1	0	0	0	1	0	0	0	1	0	0	1	1	1	0	0	0	Ever	Home independent	None	0	1	0	0	0	0	NA	0	8.6	NA	3	141	6.9	9.6	7.31	9.7	7.2	4	1	1	No growth
cap-pilot	46	1	1	0	1	0	0	0	0	0	1	1	0	0	0	0	0	0	0	0	0	0	0	0	Current	Home independent	None	0	0	0	1	0	NA	40.1	0	10	NA	115	143	5	5.4	7.49	7.4	3.9	5	1	1	No growth
cap-pilot	59	1	0	0	0	1	0	0	0	0	0	0	0	0	0	1	1	0	0	0	1	0	0	0	Current	Home ADL dependent	2	0	1	0	0	0	NA	37.4	0	29.5	NA	129	143	8.4	8.4	7.42	6.1	5.4	3	0	1	No growth
cap-pilot	70	0	0	0	0	1	0	0	0	0	0	0	0	0	0	1	0	0	0	0	0	0	0	1	Ever	Home ADL dependent	3 or more	0	1	0	0	0	NA	39.1	0	16.5	NA	39	135	5.3	6.2	7.47	7.6	5.9	4	1	1	No growth
cap-pilot	57	0	1	0	0	1	0	0	0	0	0	0	0	0	0	1	0	0	0	0	0	0	0	0	Current	Home independent	None	0	0	1	0	0	0	36.2	0	23	NA	441	134	6.8	7.3	7.4	7.1	4.8	4	1	1	No growth
cap-pilot	76	0	1	1	0	1	0	0	0	0	0	0	0	0	0	1	0	0	0	0	0	0	0	0	Current	Home independent	None	0	1	0	1	0	0	37.5	0	11.8	NA	166	139	7.9	7.4	7.51	6	4.3	5	1	1	No growth
cap-pilot	78	1	0	0	0	1	0	1	0	0	0	0	0	0	0	0	0	0	1	0	0	0	0	0	Current	NA	2	0	1	0	0	0	NA	38.2	0	12	NA	219	140	16.9	5.4	7.49	7.9	4.6	4	1	1	No growth
cap-pilot	61	0	1	0	0	1	0	0	0	0	0	0	0	0	0	0	0	0	0	0	1	1	0	1	Never	Home independent	3 or more	0	0	1	0	0	NA	40.3	0	20.8	NA	103	138	3.8	9.2	7.39	14.3	4.3	5	1	1	No growth
cap-pilot	46	0	1	0	0	1	1	0	0	0	0	0	0	0	0	0	0	0	0	0	0	0	0	1	Never	Home independent	1	0	0	0	0	0	NA	38.8	0	17.7	NA	43	149	64	5.3	7.45	23	4.8	5	0	1	No growth
cap-pilot	90	1	1	1	0	1	0	1	0	0	0	0	0	1	0	1	1	0	1	0	0	0	0	1	Current	Home ADL dependent	1	0	1	1	0	0	NA	38	0	15.4	NA	141	141	9.5	NA	7.5	7.9	4.7	5	0	1	No growth
cap-pilot	89	1	1	1	0	1	0	0	0	0	0	0	0	0	0	1	1	0	1	0	0	0	0	0	NA	Home independent	None	1	1	0	0	0	NA	37.1	0	5.7	NA	52	141	8.5	7.7	NA	NA	NA	4	1	1	No growth
cap-pilot	86	0	1	0	0	1	0	0	0	1	0	0	0	0	0	0	0	0	0	0	0	1	0	0	NA	Home ADL dependent	1	0	NA	0	0	0	0	39.5	0	15.6	NA	166	135	5.4	8.4	7.44	7.9	5.7	5	1	1	No growth
cap-pilot	76	0	1	0	0	1	0	0	0	0	0	0	0	0	0	1	0	0	1	0	0	0	0	0	Current	Home ADL dependent	None	0	NA	0	0	0	NA	37.7	0	15.9	NA	47	143	8.8	11.1	7.41	10.4	7.1	4	1	1	No growth
cap-pilot	60	0	1	1	0	1	0	0	0	0	0	0	0	0	0	0	0	0	0	0	0	0	0	0	Never	Home independent	None	NA	NA	1	0	0	0	37.4	0	11.3	NA	208	136	6	5.2	NA	NA	NA	5	1	1	No growth
cap-pilot	75	1	1	1	0	1	0	1	0	1	0	0	0	0	0	1	0	0	0	0	0	0	0	0	Current	Home independent	2	0	0	0	0	0	NA	38	0	20	NA	51	140	10	4	7	9	5	5	1	1	No growth
cap-pilot	74	1	1	1	1	1	0	1	0	0	1	0	0	0	0	1	0	0	1	0	0	0	0	0	Never	Home independent	None	0	1	1	0	0	NA	39	0	33	NA	227	137	9	5	7	6	3	7	1	1	No growth
cap-pilot	86	0	1	0	0	1	0	0	0	0	0	0	0	1	0	0	0	0	1	0	0	0	0	1	Never	NA	None	0	NA	0	0	1	NA	38.5	0	10.3	NA	103	132	7.2	11.4	7.37	10.7	5.2	5	1	1	No growth
cap-pilot	62	0	1	1	0	1	0	0	0	0	0	0	0	0	0	0	0	0	0	0	0	0	0	0	Never	Home ADL dependent	None	0	NA	0	0	0	NA	36.5	0	9	NA	68	144	8.7	9.1	7.45	7.2	6.5	4	1	1	No growth
cap-pilot	87	0	1	0	0	1	0	0	0	0	0	0	0	0	0	0	0	0	0	0	1	0	0	0	NA	Elderly home	None	0	NA	NA	1	0	NA	38.5	NA	5.1	NA	39	134	11.5	3.4	7.49	24.3	4.3	4	1	1	No growth
cap-pilot	53	0	1	1	0	1	1	0	0	0	0	0	0	1	0	1	0	0	1	0	0	1	0	1	Current	Home ADL dependent	None	0	NA	0	0	0	NA	38	0	19.1	NA	60	136	3.8	15.9	7.35	7.4	7	5	1	1	No growth
cap-pilot	53	0	1	0	0	0	1	1	0	1	0	0	0	0	0	0	0	0	0	0	0	0	0	0	Current	Home independent	NA	0	NA	0	0	0	1	38.9	0	16.5	NA	136	142	7.8	5.7	7.46	8.4	4.9	5	1	1	No growth
cap-pilot	80	0	1	1	1	1	0	0	0	0	0	0	0	0	0	1	0	0	1	0	0	1	0	0	Ever	Home independent	None	0	1	0	0	0	0	37.4	0	12	NA	261	135	4.4	9.4	NA	NA	NA	6	1	1	No growth
cap-pilot	76	1	1	0	0	1	0	0	0	0	0	0	0	0	0	1	0	0	0	0	0	0	0	0	Never	Home independent	1	0	1	0	0	0	0	39	1	11.4	NA	137	141	6.1	7.3	7.49	6.4	4	5	1	1	No growth
cap-pilot	75	1	1	1	0	1	0	0	0	0	0	0	0	0	0	1	0	0	0	0	1	0	0	0	Never	Home independent	3 or more	0	1	0	NA	NA	NA	39.1	0	34.2	NA	192	137	8.4	13.8	7.46	7.6	4.4	6	1	1	No growth
cap-pilot	83	0	1	1	1	1	1	1	0	0	1	0	0	0	0	0	0	0	0	0	0	0	0	0	Never	Home independent	None	0	1	0	0	0	NA	39.8	1	14.1	NA	210	136	6.5	8.9	7.48	6.9	4.9	7	1	1	No growth
cap-pilot	69	1	0	1	0	0	0	1	0	0	1	0	0	0	0	1	0	0	0	0	0	0	0	0	Never	Home independent	1	0	0	0	0	1	NA	39	0	29	NA	268	130	15.4	9	7.43	7.5	3.1	5	1	1	No growth
cap-pilot	69	1	1	0	1	1	0	0	0	0	0	0	0	0	0	1	0	0	0	0	0	0	0	1	Never	Home independent	2	0	1	0	1	0	NA	37.3	0	17.1	NA	226	139	11.7	NA	7.55	6.3	3.8	5	1	1	No growth
cap-pilot	38	0	0	0	0	1	1	0	0	0	0	0	0	0	0	0	0	0	0	0	0	0	0	0	Never	Home independent	None	0	0	0	0	0	NA	39.9	NA	16.6	NA	48	134	4.5	6.3	7.48	10.8	4	4	1	1	No growth
cap-pilot	70	1	0	1	1	1	1	0	0	0	0	0	0	0	0	1	0	0	0	0	0	0	0	0	Ever	Home independent	1	0	0	0	0	0	1	39.9	0	14	NA	212	136	4.7	7.3	7.48	7.1	3.6	6	1	1	No growth
cap-pilot	66	0	1	0	0	1	1	0	0	0	0	1	0	0	0	0	0	0	0	0	0	0	0	0	Current	Home independent	None	0	0	NA	0	1	1	40.3	0	13.1	NA	161	143	5.4	6.3	NA	NA	NA	5	1	1	No growth
cap-pilot	59	1	1	1	0	0	0	0	0	0	0	0	0	0	0	0	0	0	0	0	0	0	0	0	Never	Home independent	None	0	0	1	0	0	NA	37.2	0	7.1	NA	176	137	8.3	6.7	NA	NA	NA	4	1	1	No growth
cap-pilot	81	1	0	0	0	1	0	0	0	0	0	1	0	0	0	1	1	0	0	0	0	0	0	0	Ever	Home ADL dependent	2	0	1	1	0	0	NA	38.9	0	15.3	NA	10	148	6.4	7.6	7.45	8.1	5.3	3	0	1	No growth
cap-pilot	64	0	0	0	0	1	0	0	0	0	0	1	0	0	0	1	0	0	0	0	0	0	0	0	Ever	Home independent	None	0	1	1	0	0	0	40.8	0	21	NA	NA	136	5.1	10.1	7.39	13.9	4.9	3	1	1	No growth
cap-pilot	77	1	1	1	1	1	1	0	0	0	0	0	0	1	0	1	0	0	0	0	0	0	0	1	Ever	Home independent	None	0	0	0	0	0	NA	37.8	0	28.4	NA	42	134	11.4	10.6	7.41	6.9	6.9	6	1	1	No growth
cap-pilot	64	0	1	0	0	1	0	0	0	0	0	0	0	0	0	0	0	0	0	0	0	0	0	0	Current	Home ADL dependent	None	0	1	0	1	0	0	38	0	9.8	NA	36	137	NA	7.3	7.37	21.2	7.2	3	1	1	No growth
cap-pilot	43	1	1	1	1	1	0	1	0	0	0	0	0	0	0	0	0	0	0	0	0	0	0	0	Current	Home independent	None	0	0	0	1	0	NA	39.8	0	27.2	NA	281	131	NA	8.7	7.55	11.9	3.1	7	0	1	No growth
cap-pilot	77	1	0	0	1	1	0	0	0	0	0	1	0	0	0	0	0	0	0	0	0	0	0	0	Ever	Home independent	None	0	1	0	0	0	1	39.1	0	20.1	NA	103	137	12.9	5.4	7.44	10.5	4.7	5	1	1	No growth
cap-pilot	59	1	0	0	1	0	1	0	0	0	0	1	0	0	0	0	0	0	0	0	0	0	0	0	Current	Home independent	None	0	0	0	0	0	NA	38.8	0	16.3	NA	309	132	NA	7.8	NA	NA	NA	5	0	1	No growth
cap-pilot	41	0	1	0	1	1	0	1	0	0	1	0	0	0	0	0	0	0	0	0	0	0	0	0	Never	Home independent	None	0	0	1	0	0	1	38	0	28	NA	319	135	6.5	6.4	NA	NA	NA	5	1	1	No growth
cap-pilot	69	0	0	0	0	1	0	0	0	0	0	0	0	0	0	1	0	0	0	0	0	0	0	0	Never	Home ADL dependent	None	0	0	0	0	0	NA	39.3	0	12.4	NA	133	139	12.8	6.3	7.46	9.2	3.5	4	1	1	No growth
cap-pilot	63	0	1	1	0	1	0	0	0	0	0	0	0	0	0	1	0	0	0	0	0	0	0	0	Never	Elderly home	None	0	1	1	0	0	NA	38.2	1	18.1	NA	85	144	8	9.5	7.46	8.7	4.7	6	1	1	No growth
cap-pilot	72	1	1	0	0	1	0	0	0	1	0	0	0	0	0	1	0	0	0	0	1	0	0	0	Current	Home independent	None	0	0	0	0	0	NA	38.1	NA	21.4	NA	49	134	8.7	9.8	7.48	10.9	4.3	5	1	1	No growth
cap-pilot	76	1	1	0	0	1	0	1	0	0	0	0	0	0	0	0	0	0	0	0	1	0	0	0	Current	Home ADL dependent	None	0	1	1	1	0	NA	37	0	17.4	NA	309	133	12.7	26.3	7.41	10.1	4.4	4	1	1	No growth
cap-pilot	85	0	1	1	0	1	0	0	0	0	0	1	0	0	0	1	0	0	0	0	1	0	0	0	Never	Home independent	2	0	1	1	0	0	0	39.7	0	11.6	NA	131	131	4.4	15.5	7.47	9.7	4.7	6	1	1	No growth
cap-pilot	62	1	0	0	0	0	0	0	0	0	1	0	0	0	0	0	0	0	0	0	0	0	0	0	Current	Home independent	None	0	0	0	0	0	0	37.1	0	17.4	NA	173	136	6.4	6	NA	NA	NA	3	1	1	No growth
cap-pilot	27	0	1	1	1	1	0	1	1	0	0	0	0	0	0	0	0	0	0	0	0	0	0	0	Current	Home independent	None	0	0	1	0	0	0	38.6	0	20.2	NA	466	133	3.3	6.1	7.74	9.9	5.1	7	1	1	No growth
cap-pilot	42	1	1	0	0	0	0	1	0	0	0	0	0	0	0	0	0	0	0	0	0	0	0	1	Never	Home independent	None	NA	NA	0	0	NA	NA	36.7	0	26.3	NA	203	125	18.8	10.4	NA	NA	NA	4	1	1	No growth
cap-pilot	60	0	0	0	0	1	0	1	0	0	0	1	0	0	0	0	0	0	0	0	0	1	0	0	Ever	Home independent	1	0	0	0	0	0	NA	39.9	0	19.3	NA	95	136	4	19.2	7.45	9	4.5	4	1	1	No growth
cap-pilot	68	1	1	1	0	1	0	0	0	0	0	0	0	0	1	0	0	0	0	0	0	0	0	1	Never	Home independent	2	0	0	1	1	0	NA	36.7	NA	1.9	NA	33	138	8.7	5.7	NA	NA	NA	4	1	1	No growth
cap-pilot	24	0	1	0	0	0	0	1	0	0	1	0	0	0	0	0	0	0	0	0	0	0	0	0	Current	Home independent	1	0	0	0	0	0	NA	38.8	NA	24.9	NA	361	136	5.5	7.7	NA	NA	NA	4	1	1	No growth
cap-pilot	28	1	1	1	0	0	1	0	0	0	0	0	0	0	0	0	0	0	0	0	0	0	0	0	Never	Home independent	None	0	0	0	1	0	NA	39.5	NA	24.6	NA	406	135	9.9	6.6	NA	NA	NA	5	1	1	No growth
cap-pilot	64	1	1	0	0	1	0	0	0	0	0	0	0	0	0	1	0	0	0	0	0	0	0	0	Ever	Home independent	None	0	1	0	0	0	NA	39.1	1	12.9	NA	180	133	NA	6.1	7.53	7.6	3.6	5	0	1	No growth
cap-pilot	50	1	1	1	1	0	1	1	0	0	0	0	0	0	0	0	0	0	0	0	0	0	0	0	Ever	Home independent	None	0	0	0	0	0	NA	36.1	0	12.4	NA	114	138	3.5	5.7	7.43	8.7	4.5	6	1	1	No growth
cap-pilot	76	0	0	0	1	1	0	1	0	0	0	0	0	0	0	1	0	0	0	0	0	0	0	1	Ever	Home ADL dependent	None	0	1	0	0	0	NA	38.4	1	24.3	NA	427	131	9.9	8.1	7.47	7.2	5	5	1	1	No growth
cap-pilot	51	0	1	1	0	1	1	0	0	0	0	0	0	0	0	1	0	0	0	0	0	0	0	0	Never	Home independent	1	0	1	1	0	0	0	39.9	0	13.9	NA	82	136	4.7	6.9	7.47	8	4.8	6	1	1	No growth
cap-pilot	82	0	0	1	1	1	0	1	0	1	0	0	0	0	0	0	0	0	0	0	0	0	0	0	Current	Home independent	None	0	NA	0	1	0	NA	38.4	1	20.1	NA	250	136	12.8	NA	7.43	7.9	4.8	6	1	1	No growth
cap-pilot	58	0	1	1	0	0	0	0	0	0	0	0	0	0	0	0	0	0	0	0	0	0	0	0	Never	Home independent	None	0	0	0	0	0	0	39.6	0	21.2	NA	223	138	4.1	9.3	NA	NA	NA	6	1	1	No growth
cap-pilot	75	0	0	0	0	1	0	1	0	1	0	0	0	0	0	0	0	0	1	0	0	1	0	0	Never	Home independent	1	0	1	0	0	0	1	38	NA	18	NA	31	121	5.5	21.5	7.26	9.8	3.9	3	1	1	No growth
cap-pilot	45	1	1	0	0	1	1	0	0	0	0	0	0	0	0	1	1	0	0	0	1	0	0	0	Current	Home independent	2	0	0	0	0	1	1	39.9	1	22.8	NA	NA	140	4.7	13.4	7.47	8.2	4.4	4	1	1	No growth
cap-pilot	41	1	0	0	0	0	1	0	0	0	0	1	0	0	0	0	0	0	0	0	0	0	0	0	Current	Home independent	NA	0	0	0	0	0	0	38.1	0	10.6	NA	312	136	NA	NA	7.46	7.8	4.4	4	1	1	No growth
cap-pilot	84	0	1	1	0	0	0	1	0	1	0	0	0	0	0	0	0	0	0	1	0	0	0	0	Never	Home independent	None	0	1	1	0	0	0	39.8	0	10.4	NA	30	136	5.4	7.5	7.47	9.5	5.2	5	1	1	No growth
cap-pilot	76	1	1	0	1	1	0	0	0	0	0	1	0	0	0	1	0	0	0	0	0	0	0	0	Ever	Home independent	None	0	1	0	0	0	0	38.5	0	16.8	NA	12	134	6	6.8	7.44	7.1	4.2	5	1	1	No growth
cap-pilot	71	1	1	1	0	0	0	1	0	0	1	0	0	0	0	0	0	0	0	1	0	0	0	0	Current	Home independent	None	0	1	0	0	0	0	39.7	0	24.5	NA	129	136	9.7	8	7.51	9.4	4	6	1	1	No growth
cap-pilot	55	1	0	0	0	0	0	0	0	0	0	1	0	0	0	0	0	0	0	0	0	0	0	0	Never	Home independent	None	0	0	0	0	0	0	37.7	0	12.5	NA	251	136	18.2	8.1	7.49	9.1	3.9	3	1	1	No growth
cap-pilot	88	0	1	1	1	1	0	0	0	0	0	0	0	0	0	0	0	0	0	0	0	0	0	0	Never	Home ADL dependent	1	0	1	1	1	0	0	37.4	0	30.7	NA	6	137	24.3	8.4	7.44	9.6	5.5	5	1	1	No growth
cap-pilot	72	1	1	1	1	1	0	1	0	0	0	0	0	0	0	0	0	0	0	0	0	0	0	0	Never	Home independent	None	0	1	1	NA	0	0	37.4	0	8.7	NA	84	136	6.6	5.8	7.48	9.7	4.5	5	1	1	No growth
cap-pilot	53	1	1	1	1	1	0	0	0	0	0	0	0	0	0	0	0	0	0	0	0	0	0	0	Current	Home independent	None	0	0	0	1	1	0	38.6	0	11.3	NA	371	127	3.9	7.8	7.44	18.9	4.2	7	1	1	No growth
cap-pilot	77	1	0	1	0	1	0	0	0	0	0	0	0	0	0	1	0	0	0	0	0	0	0	1	Ever	Home independent	None	0	1	0	1	0	0	38.2	0	7.2	NA	134	133	6.1	7.3	7.48	9.7	4	4	1	1	No growth
cap-pilot	59	1	0	1	0	1	0	1	0	0	0	0	0	0	0	0	0	0	0	0	0	0	0	1	Never	Home independent	None	0	1	0	0	0	0	39.2	0	15.5	NA	120	134	4.1	6.9	7.41	12.8	5.2	5	1	1	No growth
cap-pilot	77	0	1	1	1	1	0	1	0	0	1	0	0	0	0	0	0	0	0	0	1	0	0	0	Ever	Home independent	None	0	0	1	0	0	0	37.2	0	18	NA	294	137	14	10.2	NA	NA	NA	6	1	1	No growth
cap-pilot	78	1	1	0	0	1	0	1	0	1	0	0	0	0	0	1	0	0	1	0	0	0	0	0	Current	Home independent	None	0	0	0	0	0	0	36.6	0	11	NA	89	136	7.2	6.3	7.44	6.9	3.9	4	1	1	No growth
cap-pilot	61	1	1	0	0	1	0	0	0	0	0	0	0	0	0	1	1	0	0	0	0	0	0	0	Current	Home independent	None	0	0	0	0	1	NA	38.9	0	7.4	NA	356	139	10.2	5.2	7.44	4.1	7.3	4	1	1	No growth
cap-pilot	62	0	1	1	0	0	1	1	0	0	1	0	0	0	0	0	0	0	0	0	0	0	0	0	Never	Home independent	None	0	0	0	1	0	NA	38.8	0	17.6	NA	100	137	4.9	8.2	7.42	10.4	5.1	6	1	1	No growth
cap-pilot	28	1	1	0	0	0	0	0	1	0	0	0	0	0	0	0	0	0	0	0	0	0	0	0	Never	Home independent	None	0	0	1	0	0	0	39.3	0	7	NA	176	135	3.4	6.8	7.57	12.4	3.1	4	1	1	No growth
cap-pilot	54	1	1	0	0	1	1	1	1	0	0	0	0	0	0	0	0	0	0	0	0	0	0	0	Never	Home ADL dependent	None	0	0	0	0	0	1	38.5	0	18.7	NA	247	144	5.4	7.7	7.52	8.1	4.1	5	1	1	No growth
cap-pilot	57	1	0	0	0	0	1	0	0	0	0	0	0	0	0	0	0	0	0	0	0	0	0	0	Ever	Home independent	None	0	0	1	0	0	NA	38.3	0	11.8	NA	24	130	7	6.1	NA	NA	NA	3	1	1	No growth
cap-pilot	79	1	1	1	1	0	0	0	0	0	0	0	0	0	0	1	0	0	0	0	0	0	0	0	Never	Home independent	None	0	1	0	1	0	1	39	0	16.4	NA	92	134	8.3	7.6	7.48	8.9	4	7	1	1	No growth
cap-pilot	59	1	0	0	0	0	0	0	1	0	0	1	0	0	0	0	0	0	0	0	0	0	0	0	Ever	Home independent	None	0	0	0	0	0	NA	38.9	0	16	NA	392	132	4.5	8.6	NA	NA	NA	4	0	1	No growth
cap-pilot	68	1	0	0	0	1	1	0	0	0	0	0	0	0	0	1	0	0	0	0	0	0	0	0	Ever	Elderly home	2	0	1	0	1	0	NA	38.8	0	29.7	NA	471	136	4.2	99	7.47	10.6	6.1	4	1	1	No growth
cap-pilot	67	1	0	0	0	1	0	0	0	0	0	0	0	0	0	0	1	0	0	0	0	0	0	1	Current	Home independent	None	0	1	0	0	1	1	39.6	0	19.5	NA	308	135	8	6.8	NA	8.6	5.2	4	1	1	No growth
cap-pilot	81	1	1	1	0	0	0	0	0	0	0	0	0	0	0	1	0	0	1	0	1	1	0	0	Current	Home ADL dependent	2	0	1	0	1	0	0	36.2	0	12.1	NA	112	132	14.6	7	NA	NA	NA	5	1	1	No growth
cap-pilot	64	0	1	1	1	1	0	1	0	0	0	1	0	0	0	0	0	0	0	0	0	0	0	0	Never	Home independent	None	0	0	0	1	0	0	37.8	0	20.6	NA	455	135	7.5	9.2	NA	NA	NA	6	1	1	No growth
cap-pilot	63	1	0	0	0	1	0	1	0	0	0	0	0	0	0	1	1	0	0	0	0	0	0	0	Ever	Home ADL dependent	1	0	1	1	0	0	NA	37.6	0	9	NA	51	142	4.4	5.7	7.45	6.8	5.1	2	1	1	No growth
cap-pilot	69	0	0	0	0	1	0	0	0	0	0	0	0	0	0	1	1	1	1	1	0	0	0	0	Current	Home independent	3 or more	0	1	0	1	0	NA	39	0	38.3	NA	68	138	5.4	11.7	7.44	12.8	6.7	4	1	1	No growth
cap-pilot	84	1	0	0	0	1	1	1	0	0	0	1	0	0	0	0	1	0	1	0	0	0	0	0	Never	Home ADL dependent	1	0	1	0	0	0	NA	39.8	0	13.6	NA	266	133	6.6	7.3	7.4	9.5	5.2	4	1	1	No growth
cap-pilot	51	1	1	0	0	1	0	1	0	0	0	0	0	0	0	0	0	0	0	0	0	0	0	0	Current	Home independent	None	0	0	0	0	0	NA	37.6	0	18.6	NA	305	147	NA	5.4	NA	NA	NA	4	1	1	No growth
cap-pilot	74	1	1	0	0	1	0	0	0	0	0	0	0	0	0	1	0	0	0	1	1	0	0	0	Current	Home ADL dependent	1	0	0	0	0	0	0	36.5	1	12.8	NA	151	143	8.8	7.3	7.42	6.8	6.9	4	1	1	No growth
cap-pilot	80	1	1	1	1	1	1	1	0	1	1	0	0	0	0	0	0	0	0	0	0	0	0	0	Current	Home independent	None	0	1	1	0	0	NA	38.7	0	28.5	NA	193	137	9.8	8.4	7.46	5.7	4.5	7	1	1	No growth
cap-pilot	72	0	1	1	0	1	0	0	0	0	0	0	0	0	0	1	0	0	0	0	1	0	0	0	Current	Home ADL dependent	None	0	1	0	0	0	1	NA	1	20.1	NA	339	137	5.3	10.2	7.51	5.6	5.5	5	1	1	No growth
cap-pilot	75	0	1	1	0	1	0	0	0	0	0	0	0	0	0	0	0	0	0	0	0	0	0	0	NA	Home independent	None	0	NA	0	0	1	0	37.6	0	15	NA	363	136	8.5	6.6	NA	NA	NA	5	1	1	No growth
cap-pilot	76	1	1	0	0	1	0	0	0	0	0	0	0	0	0	0	0	0	1	1	0	0	0	0	Ever	Home independent	None	0	NA	0	1	NA	NA	NA	1	15.3	NA	528	134	28	8.2	7.51	6.1	3.1	4	1	1	No growth
cap-pilot	65	1	1	1	1	1	0	1	0	0	0	1	0	0	0	1	0	0	0	1	0	0	0	0	Current	Home independent	None	0	1	0	0	0	NA	38.1	1	8.1	NA	289	141	13.9	7.1	7.37	8	7.1	6	1	1	No growth
cap-pilot	75	0	1	1	0	1	0	0	0	1	0	0	0	0	0	1	0	0	0	0	0	1	0	0	Current	Elderly home	3 or more	0	NA	0	0	0	0	37.8	0	10.4	NA	166	135	6.4	14.2	7.24	9.3	11.2	5	0	1	No growth
cap-pilot	32	0	1	0	0	0	0	0	0	0	0	0	0	0	0	0	0	0	0	0	0	0	0	0	Never	Home independent	None	0	NA	0	0	0	0	39.7	0	10.3	NA	262	131	4.2	7.3	7.47	10.1	4.1	5	1	1	No growth
cap-pilot	65	0	1	0	0	1	0	0	0	0	0	0	0	0	0	1	0	0	0	0	0	0	0	0	Current	Elderly home	3 or more	0	1	0	1	0	NA	37.7	0	18.9	NA	232	132	1.5	5.9	7.44	7.2	8.3	4	1	1	No growth
cap-pilot	41	0	0	0	0	0	1	0	0	0	0	0	0	0	0	0	0	0	0	0	0	0	0	0	Current	Home independent	1	0	0	0	0	0	NA	37.8	0	23.8	NA	37	140	4.6	6.3	7.44	11.2	4.2	3	1	1	No growth
cap-pilot	75	1	0	0	0	1	0	0	0	0	0	0	0	0	0	1	0	0	0	1	0	0	0	0	Never	Home independent	None	0	NA	0	0	0	0	39.1	0	17.6	NA	21	136	7.4	7.5	NA	NA	NA	3	1	1	No growth
cap-pilot	36	1	1	0	0	0	1	0	0	0	0	0	0	0	0	0	0	0	1	0	0	0	0	0	Current	Home independent	None	0	NA	0	1	0	0	38.3	0	14.3	NA	55	137	5.3	5.3	7.37	16	5.3	5	1	1	No growth
cap-pilot	70	0	1	1	0	1	0	0	0	0	0	0	0	0	0	1	0	0	0	0	0	0	0	0	Current	Home ADL dependent	3 or more	0	NA	0	0	0	NA	37.3	0	22.9	NA	101	142	7.9	7	7.47	12	5.2	5	1	1	No growth
cap-pilot	85	0	1	1	0	0	0	0	0	0	0	0	0	0	0	1	0	0	1	1	0	0	0	0	NA	Elderly home	1	0	NA	1	0	0	NA	38	0	14.8	NA	24	142	7.1	6.7	7.41	9.4	7.2	4	1	1	No growth
cap-pilot	36	0	1	1	0	1	0	0	0	0	0	0	0	0	0	0	0	0	0	0	0	0	0	0	Current	NA	None	0	0	0	0	1	NA	39.7	0	38.2	NA	265	137	3.2	5.7	7.52	9	3.4	6	0	1	No growth
cap-pilot	77	1	1	0	1	0	0	0	0	1	0	0	0	0	0	0	0	0	1	1	0	0	0	0	NA	Home independent	None	0	NA	0	0	0	NA	38.8	0	10	NA	16	144	4.4	6.3	7.44	13.4	4.1	4	1	1	No growth
cap-pilot	64	1	1	1	0	1	0	0	0	0	0	0	0	0	0	0	0	0	0	1	0	0	0	0	NA	Elderly home	2	NA	0	0	1	1	NA	38.5	0	29.5	NA	78	142	5.4	6.6	7.47	10.3	4.8	6	1	1	No growth
cap-pilot	47	NA	1	1	0	1	0	0	0	0	0	0	0	0	0	1	0	0	0	0	0	0	0	0	Current	Home independent	None	0	NA	0	0	0	0	40.5	0	22.2	NA	56	136	5.2	6.4	7.44	10.1	4.4	6	1	1	No growth
cap-pilot	81	1	1	1	1	1	0	0	0	0	0	0	0	0	0	0	0	0	1	0	0	0	0	0	NA	Home independent	1	NA	0	0	1	0	0	38.8	0	13.9	NA	188	135	16.8	7.3	7.44	13.2	4.3	7	1	1	No growth
cap-pilot	78	1	1	0	0	1	0	0	0	0	0	0	0	0	0	1	0	0	1	0	0	0	0	0	NA	Home independent	None	0	0	0	0	1	NA	38.2	0	13.9	NA	360	138	10.6	7.1	7.47	7.7	3.2	5	1	1	No growth
cap-pilot	74	1	1	0	0	0	0	0	0	1	0	0	0	0	0	0	0	0	0	0	0	0	0	0	Current	Home independent	None	0	0	0	0	0	0	37	1	10.9	NA	142	131	NA	5.9	7.43	79	4.2	3	0	1	No growth
cap-pilot	26	0	1	0	0	1	0	1	0	0	0	0	0	0	0	0	0	0	0	0	0	0	0	0	Never	Home independent	None	0	0	1	0	0	NA	40	0	15	NA	245	137	4.5	5.5	NA	NA	NA	5	1	1	No growth
cap-pilot	81	0	1	0	0	0	0	0	0	0	0	0	0	0	0	0	0	0	1	0	0	0	0	0	Never	Home ADL dependent	None	0	1	0	0	0	NA	38	0	14.5	NA	405	135	8.1	NA	7.52	7.4	4	4	1	1	No growth
cap-pilot	86	1	0	1	0	1	1	0	0	0	0	0	0	0	0	1	0	0	1	0	0	0	0	0	Never	Home ADL dependent	None	0	1	1	0	1	NA	38	0	17	NA	8	139	10.1	8.6	7.36	7.36	6	3	1	1	No growth
cap-pilot	79	1	1	1	0	1	0	0	0	0	0	0	0	0	0	0	0	0	0	0	0	0	0	0	Never	Home independent	None	0	1	1	0	NA	1	39	1	16.1	NA	427	135	9.3	7.2	7.47	7.9	4.6	6	1	1	No growth
cap-pilot	73	1	1	0	0	1	0	0	1	0	0	0	0	0	0	1	0	0	0	0	0	0	0	1	Never	Home independent	3 or more	0	1	0	0	NA	NA	39	1	12.4	NA	25	138	4.6	NA	7.45	8.2	5.6	4	1	1	No growth
cap-pilot	80	1	0	1	0	1	0	0	0	0	0	0	0	0	0	0	0	0	0	0	0	0	0	0	Never	Home independent	1	NA	1	0	NA	NA	NA	NA	0	11.2	NA	NA	137	6.3	5.9	7.4	11.2	4.6	3	1	1	No growth
cap-pilot	72	1	0	0	0	0	0	0	0	1	0	0	0	0	0	0	0	0	0	0	0	0	0	0	Current	Home independent	None	0	1	0	0	1	NA	40	0	9.2	NA	304	137	9.3	8.2	7.5	11.5	4.1	3	1	1	No growth
cap-pilot	58	0	1	0	0	0	0	1	0	0	0	1	0	0	0	0	0	0	0	0	0	0	0	0	Never	Home independent	None	0	0	0	0	0	0	40	0	9.4	NA	158	139	4	6.5	NA	NA	NA	4	1	1	No growth
cap-pilot	59	1	0	0	0	0	0	0	0	0	0	0	0	0	0	0	0	0	0	0	0	0	0	0	Current	Home independent	None	0	1	0	0	0	NA	38	0	11.6	NA	89	138	4.5	NA	NA	NA	NA	3	1	1	No growth
cap-pilot	66	0	1	0	0	1	0	0	0	0	0	0	0	0	0	0	0	0	0	0	1	0	0	0	Never	Home independent	None	0	1	0	0	0	0	38.7	0	12.7	NA	149	140	3.5	8.1	7.42	6.7	5.7	5	1	1	No growth
cap-pilot	70	0	0	0	0	0	0	1	0	0	0	0	0	0	0	0	0	0	0	0	0	0	0	0	Current	Home independent	None	0	1	0	0	NA	NA	39.4	1	16.5	NA	363	127	8.8	6.4	7.49	7.2	3.3	4	1	1	No growth
cap-pilot	41	1	0	0	1	0	1	0	0	0	0	0	0	0	0	0	0	0	0	0	0	0	0	0	Never	Home independent	1	1	0	0	0	0	NA	39	0	15.3	NA	224	138	7.1	8.2	7.44	8.3	4.3	5	1	1	No growth
cap-pilot	71	0	1	0	1	1	0	1	0	0	0	0	0	0	0	1	0	0	0	0	1	0	0	0	Ever	Home independent	2	0	1	1	1	1	1	39.4	1	14.7	NA	81	138	7.7	10.6	NA	NA	5.5	6	0	1	No growth
cap-pilot	51	1	1	1	1	1	0	1	0	0	0	0	0	0	0	1	0	0	0	0	0	0	0	0	Ever	Home independent	None	0	1	1	0	0	NA	39.6	0	13.6	NA	114	137	3.6	6.5	7.41	11.3	3.3	7	1	1	No growth
cap-pilot	71	0	0	0	1	1	0	0	0	0	0	0	0	0	0	1	0	0	0	0	1	0	0	0	Ever	Elderly home	3 or more	0	1	1	0	1	NA	39.7	1	16.3	NA	218	134	8.8	10.6	7.48	5.3	5.2	5	1	1	No growth
cap-pilot	78	1	1	1	1	0	0	1	0	1	0	0	0	0	0	0	0	0	0	0	0	0	0	0	Never	Home ADL dependent	None	0	1	0	0	0	0	37.8	0	24.6	NA	163	132	4.1	7.7	NA	NA	NA	6	1	1	No growth
cap-pilot	65	0	0	0	1	1	0	0	0	0	0	0	0	0	0	1	0	0	1	0	0	0	0	0	Ever	Elderly home	3 or more	0	1	1	0	0	0	37	1	18.5	NA	64	NA	8.3	NA	7.37	5.1	10	4	0	1	No growth
cap-pilot	73	1	0	0	0	0	0	1	0	0	1	0	0	1	0	0	0	0	0	0	0	0	0	1	Ever	Home independent	3 or more	0	1	0	0	0	NA	36.9	1	15.5	NA	424	139	8	7.5	7.45	7.5	5.9	3	0	1	No growth
cap-pilot	88	0	0	0	0	1	0	1	0	0	0	0	0	1	0	0	0	0	0	0	0	0	0	1	Never	Elderly home	2	0	1	1	1	0	NA	38.6	0	20.5	NA	151	136	11.3	7.4	NA	NA	NA	4	1	1	No growth
cap-pilot	64	0	1	0	0	1	0	1	0	1	0	0	0	0	0	0	0	0	0	0	0	0	0	0	Current	Home ADL dependent	None	0	1	0	1	0	NA	36.5	1	45	NA	412	128	37.5	5.4	7.42	8.1	4.4	4	1	1	No growth
cap-pilot	92	1	1	1	0	1	0	0	0	0	0	0	0	0	0	0	0	0	0	0	0	0	0	0	Never	Home ADL dependent	None	0	1	0	0	0	NA	36.1	NA	21.9	NA	255	125	5.7	5.6	7.49	7.9	3.8	5	1	1	No growth
cap-pilot	87	1	1	0	0	1	0	1	1	0	0	1	0	0	0	1	0	0	1	0	0	0	0	0	Never	Home independent	None	0	1	0	0	0	NA	NA	0	16.7	NA	25	49	16.7	6	7.47	7.6	4.6	3	1	1	No growth
cap-pilot	91	1	1	0	0	1	0	0	0	0	0	0	0	0	0	1	0	0	0	0	0	0	0	0	Ever	Home ADL dependent	1	0	1	1	0	0	NA	37.6	0	9.4	NA	188	140	9.1	8.7	7.46	9.1	4	3	1	1	No growth
cap-pilot	73	0	1	1	0	1	0	0	0	0	0	0	0	0	0	1	0	0	0	0	0	0	0	0	Ever	Home ADL dependent	3 or more	0	1	0	0	0	NA	38.5	0	21.2	NA	207	139	4.8	10.5	7.34	11.2	7.8	6	1	1	No growth
cap-pilot	84	1	1	0	0	1	0	0	0	0	0	0	0	0	0	1	0	0	0	0	0	0	0	0	Ever	Home independent	None	0	1	0	0	0	NA	36.8	1	15.3	NA	378	138	14.8	8.2	7.41	7	5.1	4	1	1	No growth
cap-pilot	74	0	1	0	0	1	0	1	0	1	0	0	0	0	0	1	0	0	0	0	0	0	0	0	Current	Home independent	None	0	1	0	0	0	NA	36.6	1	20.3	NA	130	119	3.6	8	7.36	15.4	8.2	4	1	1	No growth
cap-pilot	90	1	1	0	0	1	0	0	0	0	0	0	0	0	0	0	0	0	0	0	0	0	0	0	Current	Home ADL dependent	1	0	1	0	0	0	NA	36.4	0	7.7	NA	6	143	8.1	7.8	7.44	11	4.7	2	1	1	No growth
cap-pilot	61	1	0	0	0	1	0	0	0	0	0	0	0	0	0	0	0	0	0	0	0	0	0	0	Current	Home independent	None	0	0	0	0	0	NA	39	0	17	NA	398	137	13	8	7	8	3	4	1	1	No growth
cap-pilot	75	1	1	0	0	1	0	0	0	1	0	0	0	0	0	0	0	1	0	0	1	0	0	0	Current	Home ADL dependent	None	0	1	0	0	0	NA	38.3	NA	8.1	NA	342	129	9.6	10.2	7.49	9.3	3.8	4	1	1	No growth
cap-pilot	61	1	1	0	0	1	0	0	0	0	0	0	0	0	0	1	0	0	0	0	0	0	0	0	Never	Home independent	None	0	1	1	0	0	NA	37.4	NA	9.2	NA	157	125	9.9	NA	7.47	9.1	4.8	3	1	1	No growth
cap-pilot	64	0	1	0	0	0	0	0	0	0	0	0	0	0	0	0	0	0	0	0	0	0	0	0	Never	Home ADL dependent	1	0	0	1	0	0	NA	37.8	0	30.5	NA	480	135	7.4	9.3	7.46	10.1	4.6	4	1	1	No growth
cap-pilot	95	1	1	0	0	1	0	0	0	0	0	0	0	0	0	0	0	0	0	0	0	0	0	0	Never	Home ADL dependent	2	0	1	0	1	0	0	38.4	0	21	NA	88	140	22	6.4	7.43	12.1	5.1	5	1	1	No growth
cap-pilot	84	1	1	1	1	1	0	0	0	0	0	0	0	0	0	0	0	0	0	0	0	0	0	0	Never	Elderly home	None	0	1	1	0	0	1	38.4	0	20.4	NA	221	140	5.8	8.2	7.48	8.5	4.4	7	1	1	No growth
cap-pilot	70	1	0	1	0	1	0	0	0	0	0	0	0	0	0	1	0	0	0	0	0	0	0	0	Ever	Home independent	3 or more	0	1	0	0	0	1	38.7	0	26.8	NA	47	141	7.9	8.6	7.5	9.4	3.9	5	1	1	No growth
cap-pilot	60	1	1	1	1	1	0	0	0	0	0	0	0	0	0	0	0	0	1	0	0	0	0	0	Ever	Home independent	1	0	1	0	0	0	1	37.9	0	25	NA	58	133	2.3	8.1	7.4	6.8	5.3	6	1	1	No growth
cap-pilot	67	0	1	1	0	0	0	0	0	0	0	0	0	0	0	0	0	0	1	0	0	0	0	0	Ever	Home independent	3 or more	0	0	0	1	0	0	39.9	0	10.7	NA	8	142	6.8	6.9	7.46	10.5	5.4	5	1	1	No growth
cap-pilot	52	1	1	1	1	0	0	0	0	0	0	1	0	0	0	0	0	0	0	0	0	0	0	0	Never	Home independent	None	0	0	0	0	0	NA	39.7	0	7.8	NA	149	128	6.7	7.1	NA	NA	NA	6	1	1	No growth
cap-pilot	56	1	1	0	0	1	1	0	0	0	0	0	0	0	0	0	0	0	0	0	1	1	0	0	NA	Home independent	None	0	0	0	1	0	NA	40.5	0	22.5	NA	313	131	4	10.2	7.4	8.3	5.8	5	1	1	No growth
cap-pilot	54	0	0	0	1	0	1	0	0	0	0	0	0	0	0	0	0	0	0	0	0	0	0	0	Never	Home independent	None	0	0	0	0	0	NA	38.2	0	11.9	NA	30	140	5.8	6.9	7.47	11.3	4.2	4	1	1	No growth
cap-pilot	65	0	1	0	0	1	0	0	0	1	1	1	0	1	0	0	0	0	0	0	0	0	0	1	Current	NA	2	NA	1	0	0	1	NA	38.6	1	6.3	NA	190	136	10.9	8.2	7.45	8.8	3.9	4	1	1	No growth
cap-pilot	92	1	1	0	0	1	0	0	0	0	0	0	0	0	0	0	0	0	0	0	1	0	0	0	Ever	Elderly home	NA	0	1	0	0	0	0	39	0	8.4	NA	281	143	12.5	7.5	7.44	8.2	5.1	4	0	1	No growth
cap-pilot	88	0	0	0	1	1	0	1	0	0	0	0	0	0	0	0	0	0	0	0	0	0	0	0	NA	Home independent	NA	NA	NA	1	0	0	1	38.3	1	9.7	NA	146	126	8.7	8.9	7.54	4.7	6.3	4	1	1	No growth
cap-pilot	75	1	1	0	0	1	0	0	0	0	0	0	0	0	0	0	0	0	0	0	0	0	0	0	Never	Home independent	None	0	1	0	0	0	0	38.5	0	15.6	NA	56	136	7.4	6.2	7.39	6.6	4.3	5	1	1	No growth
cap-pilot	51	1	0	0	1	1	0	1	0	0	0	0	0	0	0	1	0	0	0	0	0	0	0	0	Current	Home ADL dependent	2	NA	0	0	0	0	0	38.7	1	23.4	NA	39	133	3.5	6.8	7.5	6.9	3.9	5	1	1	No growth
cap-pilot	68	1	1	0	1	0	0	1	0	0	0	1	0	0	0	0	0	0	0	0	0	0	0	0	Current	Home independent	None	0	0	1	0	0	NA	39	0	11.3	NA	NA	130	6.1	8	7.45	9.4	4.2	5	1	1	No growth
cap-pilot	57	1	1	1	1	0	0	1	0	0	0	0	0	0	0	0	0	0	0	0	0	0	0	0	Ever	Home independent	None	0	0	1	0	0	0	38.8	0	5.7	NA	235	133	5.6	5.5	7.44	7.8	4	6	1	1	No growth
cap-pilot	51	0	1	0	0	0	0	1	1	0	0	0	0	0	0	0	0	0	0	0	0	0	0	0	Current	Home independent	None	0	0	0	0	0	NA	38.8	0	9.8	NA	246	NA	5.8	6.2	7.51	9.9	4.5	4	0	1	No growth
cap-pilot	73	0	1	0	0	1	0	0	0	0	0	1	0	0	0	0	0	0	0	0	0	0	0	0	Never	Home independent	None	NA	1	1	0	0	0	38	0	6.2	NA	NA	140	3.3	5.1	NA	NA	NA	2	1	1	No growth
cap-pilot	90	1	1	0	0	0	0	0	0	0	0	0	0	0	0	0	0	0	0	0	0	0	0	0	Current	Home independent	None	0	0	1	0	0	NA	36.3	0	9.6	NA	135	137	6.6	6	7.37	10.7	4.1	3	0	1	No growth
cap-pilot	43	1	1	0	0	0	0	1	0	0	0	0	0	0	0	0	0	0	0	0	0	0	0	0	Current	Home independent	None	0	0	0	1	0	0	39.5	0	13.1	NA	215	135	4.7	8.6	NA	NA	NA	5	1	1	No growth
cap-pilot	72	0	0	0	0	1	0	0	0	0	0	0	0	0	0	0	0	0	0	0	0	0	0	1	Current	Home independent	None	0	1	0	0	0	0	39.5	0	15.7	NA	110	133	4.2	5.9	7.39	12	4.7	4	0	1	No growth
cap-pilot	68	1	1	0	0	0	1	0	1	0	0	0	0	0	0	0	0	0	1	0	0	0	0	0	Never	Home independent	1	0	0	0	0	0	0	38.4	0	11.4	NA	227	142	5	6.2	NA	NA	NA	5	0	1	No growth
cap-pilot	70	0	0	0	0	1	0	0	0	1	0	0	0	0	0	0	0	0	1	0	0	0	0	0	Never	Home independent	None	0	0	1	0	0	NA	40.2	0	8.1	NA	170	129	4.6	6.7	7.41	10.6	4.8	3	1	1	No growth
cap-pilot	59	0	1	1	0	0	1	1	0	0	0	0	0	0	0	0	0	0	0	0	0	0	0	0	Ever	Home independent	None	0	1	1	0	0	NA	38.8	0	6.1	NA	315	135	4.2	6	7.52	21.3	3.9	5	1	1	No growth
cap-pilot	45	0	1	0	0	1	0	0	0	0	0	0	0	0	0	0	0	0	0	0	0	0	0	0	Never	Home independent	None	0	0	0	0	0	NA	38	0	8.9	NA	47	136	3.8	4.8	7.43	8.2	4.9	3	1	1	No growth
cap-pilot	66	0	0	0	0	0	1	0	0	0	0	1	0	1	0	0	0	0	0	0	0	0	0	1	Never	Home independent	None	0	0	1	0	0	NA	36.8	0	6.9	NA	70	131	4.1	6.7	NA	NA	NA	2	1	1	No growth
cap-pilot	74	1	1	1	0	1	0	1	0	0	0	1	0	0	0	1	1	0	0	0	1	0	0	0	Current	Home ADL dependent	1	0	1	1	1	0	0	39.2	NA	11.3	NA	NA	134	17.2	14	7.31	9.3	5.6	5	1	1	No growth
cap-pilot	74	1	0	1	0	0	0	1	0	1	0	0	0	0	0	1	0	0	0	0	0	0	0	1	Never	Home ADL dependent	1	0	1	0	0	0	NA	38.8	0	16.1	NA	32	139	17.9	9.1	7.49	9.8	7.4	5	1	1	No growth
cap-pilot	76	0	0	0	0	1	1	0	0	0	0	0	0	0	0	0	0	0	0	0	0	0	0	0	Never	Home independent	1	0	0	0	0	0	0	38.4	0	12.3	NA	331	134	4.3	8.5	NA	NA	NA	4	1	1	No growth
cap-pilot	61	1	0	0	0	0	0	0	0	0	0	0	0	0	0	1	0	0	0	0	0	0	0	0	Current	Home independent	None	0	0	0	0	0	0	37.5	0	16.3	NA	41	143	8.8	6.2	NA	NA	NA	3	1	1	No growth
cap-pilot	83	0	0	0	1	0	1	1	0	0	0	0	0	0	0	0	0	0	0	0	1	0	0	0	Never	Home ADL dependent	None	0	1	0	NA	NA	NA	38.7	NA	9.1	NA	208	138	7.7	13.9	7.46	13.4	5.2	3	1	1	No growth
cap-pilot	82	1	0	0	1	1	0	0	0	0	0	0	0	0	0	1	0	0	0	0	0	0	0	0	Ever	Home independent	1	0	1	0	0	0	NA	38.3	0	19.4	NA	69	128	5.9	7.3	NA	8.7	4	5	0	1	No growth
cap-pilot	89	1	0	0	1	0	0	1	0	0	0	0	0	0	0	0	0	0	0	1	0	0	0	0	Never	Elderly home	1	0	1	1	0	0	NA	38.9	0	25.5	NA	224	132	15.9	5.1	7.38	14.5	4	5	0	1	No growth
cap-pilot	46	1	1	1	1	1	1	0	0	0	0	0	0	0	0	1	0	1	0	0	1	0	0	0	Ever	Home independent	2	0	1	0	0	0	NA	37.4	0	14.2	NA	241	NA	NA	NA	7.42	6.8	41	6	0	1	No growth
cap-pilot	80	1	1	1	1	1	0	0	0	0	0	0	0	0	0	0	0	0	0	0	0	1	0	0	Never	Elderly home	None	0	0	1	0	0	0	38.4	0	13	NA	235	121	11.1	10.5	7.46	7.6	3.9	7	1	1	No growth
cap-pilot	84	1	1	0	0	1	0	1	0	0	0	0	0	0	0	1	0	0	1	0	0	0	0	0	Never	Home independent	3 or more	0	1	1	1	0	NA	36.8	1	10.5	NA	178	140	13.8	7.2	7.45	6.9	4.8	4	1	1	No growth
cap-pilot	57	1	1	1	1	1	0	0	0	1	0	0	0	1	0	0	0	0	0	0	0	0	0	1	Ever	Home independent	3 or more	0	0	0	0	0	0	38.1	0	21.1	NA	72	129	3.9	6.3	7.45	8.3	6.4	7	0	1	No growth
cap-pilot	65	1	1	0	1	0	0	1	0	0	0	0	0	0	0	0	0	0	0	0	0	0	0	1	Ever	Home independent	1	0	0	0	0	0	0	37.2	1	7.9	NA	86	135	9.1	7	7.45	6.9	5.1	4	0	1	No growth
cap-pilot	65	1	1	0	1	1	0	0	0	0	0	0	0	0	0	0	0	0	0	0	0	0	0	1	Never	Home independent	None	0	1	1	0	0	NA	37.1	0	12.9	NA	73	131	12	6.5	7.43	9.2	3.9	5	1	1	No growth
cap-pilot	73	1	1	1	0	1	0	0	0	0	0	0	0	0	0	1	0	0	0	0	0	0	0	0	Ever	Home independent	3 or more	0	1	0	1	0	NA	37.7	0	12.6	NA	239	135	NA	7.5	7.44	8.6	5	5	1	1	No growth
cap-pilot	80	0	1	0	0	1	0	0	0	0	0	0	0	0	0	0	0	0	0	1	0	0	0	0	Ever	Home independent	None	0	1	0	0	0	0	39.2	0	11.1	NA	155	128	4.4	5.5	7.5	4.4	4.5	5	1	1	No growth
cap-pilot	71	1	1	1	0	1	0	0	1	0	0	0	0	0	0	0	0	0	0	0	0	0	0	0	Ever	Home independent	None	0	0	1	NA	0	NA	37	0	8.6	NA	21	137	NA	5.8	7.44	9.8	4.9	3	1	1	No growth
cap-pilot	71	1	1	1	0	1	0	0	0	0	0	0	0	0	0	1	0	0	0	0	0	0	0	0	Ever	Home independent	None	0	1	0	0	0	NA	38.3	0	18.8	NA	30	135	6.4	8.2	7.44	9.6	4.4	5	1	1	No growth
cap-pilot	80	0	0	0	0	0	0	1	0	0	0	0	0	0	0	0	0	0	0	0	1	0	0	0	Ever	Home independent	None	0	1	0	0	0	0	39.3	1	11.8	NA	226	128	7.6	13.1	7.48	8.5	4.3	3	1	1	No growth
cap-pilot	55	0	1	0	0	1	0	0	0	0	0	0	0	0	0	0	0	0	0	0	0	0	0	0	Never	Home independent	1	0	0	0	0	0	0	37.3	0	17.3	NA	42	125	10.2	6.5	7.55	8.8	5.2	4	1	1	No growth
cap-pilot	79	1	0	0	0	1	1	0	0	0	0	0	0	0	0	1	0	0	0	0	1	0	0	0	Never	Home independent	None	0	0	0	0	1	0	39.2	0	31.3	NA	82	139	NA	9.8	7.51	8.5	3.5	4	1	1	No growth
cap-pilot	29	1	1	1	1	0	1	0	0	0	1	1	0	0	0	0	0	0	0	0	0	0	0	0	Current	Home independent	None	0	1	1	0	0	NA	39.2	0	15.1	NA	82	NA	NA	5.7	NA	NA	NA	7	1	1	No growth
cap-pilot	82	1	1	1	0	0	0	1	0	0	0	0	0	0	0	0	0	0	0	1	0	0	0	0	Never	Home independent	1	0	1	0	0	1	1	35.7	0	6.8	NA	95	125	NA	6.9	NA	NA	NA	5	0	1	No growth
cap-pilot	83	1	1	0	1	1	0	0	0	0	0	1	0	0	0	1	0	0	1	0	0	0	0	0	Current	Home independent	None	0	1	1	1	0	NA	37.9	0	11.2	NA	158	143	NA	3.8	7.43	9.6	4.8	5	1	1	No growth
cap-pilot	62	0	1	0	0	0	1	1	0	0	0	1	0	0	0	0	0	0	0	0	0	0	0	0	Current	Home independent	None	0	1	NA	0	0	0	40.2	0	12.4	NA	229	129	5.9	6.2	7.48	13.3	4.4	5	1	1	No growth
cap-pilot	76	1	1	0	1	1	0	0	0	0	0	0	0	0	0	1	0	0	0	0	0	0	0	0	Never	Home ADL dependent	1	0	1	0	0	0	0	38.5	0	13.1	NA	227	137	6.4	7.3	7.45	11.3	4.4	6	1	1	No growth
cap-pilot	83	1	0	0	0	1	0	0	0	0	0	0	0	0	0	1	0	0	0	1	0	0	0	0	Never	Elderly home	None	0	1	0	1	0	1	39.5	0	16.6	NA	51	139	8.1	7.9	7.41	13.6	6.7	4	1	1	No growth
cap-pilot	68	1	1	1	1	0	1	1	0	0	0	0	0	0	0	0	0	0	0	0	0	0	0	0	Current	Home independent	None	0	1	1	NA	NA	NA	NA	0	16.6	NA	104	132	7.4	7.1	7.43	10.5	4.1	6	1	1	No growth
cap-pilot	74	1	1	1	0	1	1	0	0	0	0	0	0	0	0	1	0	0	0	0	1	0	0	0	Never	Home independent	None	0	0	1	0	0	NA	38.5	0	15.9	NA	267	136	9.8	10.2	NA	NA	NA	6	1	1	No growth
cap-pilot	84	0	1	1	1	1	0	1	0	1	1	0	0	0	0	0	0	0	0	0	1	0	0	0	Ever	Home ADL dependent	None	0	1	0	0	0	0	38.8	1	9.7	NA	50	139	9.6	6.4	7.43	8.8	5.7	6	1	1	No growth
cap-pilot	39	1	1	0	1	1	1	1	0	0	0	0	0	0	0	0	0	0	0	0	0	0	0	0	Current	Home independent	None	0	0	1	1	0	NA	38.5	0	18.6	NA	13	135	2.3	5.3	7.45	NA	4.5	5	0	1	No growth
cap-pilot	56	1	0	0	1	0	0	0	0	0	0	1	0	0	0	0	0	0	0	0	0	0	0	0	Never	Home independent	None	0	0	1	0	0	NA	39.9	0	9.4	NA	244	127	5.2	7.4	NA	NA	NA	4	1	1	No growth
cap-pilot	65	1	1	1	1	0	0	0	0	0	0	0	0	0	0	0	0	0	1	0	0	0	0	0	Ever	Home independent	None	0	1	0	0	0	NA	38.5	0	6.1	NA	214	127	NA	7.8	NA	NA	NA	6	1	1	No growth
cap-pilot	70	1	1	1	0	1	0	1	0	0	0	0	0	0	0	1	0	0	0	0	0	0	0	0	Ever	Home ADL dependent	1	0	1	0	0	0	0	37.5	0	10.3	NA	185	139	3.1	6.3	7.34	10	5.9	5	1	1	No growth
cap-pilot	59	1	1	1	1	1	0	1	0	1	0	0	0	0	0	0	0	0	0	0	0	0	0	0	Never	Home independent	NA	0	0	1	0	0	0	39.7	0	10.9	NA	178	131	3.5	5.3	NA	NA	NA	7	0	1	No growth
cap-pilot	67	1	1	1	1	1	0	1	0	0	0	1	0	0	0	0	0	0	0	0	0	0	0	0	Ever	Home independent	None	0	0	0	0	0	0	38.3	0	20.5	NA	148	134	7.9	10	7.48	8	4.4	7	1	1	No growth
cap-pilot	73	1	1	0	1	1	0	1	0	0	0	0	0	0	0	0	0	0	1	0	0	1	0	0	Ever	Home independent	2	0	1	1	0	1	0	38	0	22	NA	215	135	28.5	17.3	NA	NA	NA	5	1	1	No growth
cap-pilot	62	1	1	1	1	1	0	0	0	0	0	0	0	0	0	0	0	0	0	0	0	0	0	0	Never	Home ADL dependent	None	0	0	0	0	0	0	39	0	9.1	NA	42	142	4.3	6.3	7.46	7.9	4.5	6	0	1	No growth
cap-pilot	57	1	1	0	0	1	0	0	0	0	1	0	0	0	0	1	0	0	0	1	1	0	0	0	Ever	Home independent	1	0	0	0	0	0	NA	38.5	0	13.1	NA	99	128	12	24.4	7.42	13.3	4.7	5	1	1	No growth
cap-pilot	73	1	0	0	1	1	1	0	0	0	0	0	0	0	0	1	0	0	0	0	0	0	0	0	Ever	Home independent	1	0	1	0	0	0	0	37.9	0	22.8	NA	401	134	6	13.6	7.47	7.6	4.5	4	1	1	No growth
cap-pilot	86	0	1	1	0	1	0	1	0	0	0	0	0	0	0	1	0	0	1	0	0	0	0	0	Ever	Home ADL dependent	NA	0	1	1	0	0	0	38.2	0	15.4	NA	338	138	10.5	8.7	7.4	7.2	6.7	6	1	1	No growth
cap-pilot	25	0	1	0	1	1	0	1	0	0	0	0	0	0	0	0	0	0	0	0	0	0	0	0	Never	Home independent	None	0	0	1	1	0	0	37.6	0	16.5	NA	161	138	1.8	NA	7.42	3.3	4.9	5	1	1	No growth
cap-pilot	42	0	1	1	1	1	1	1	0	0	0	0	0	0	0	0	0	0	0	0	0	0	0	0	Never	Home independent	None	0	0	1	0	0	NA	38.4	0	8.5	NA	73	136	3.6	9.5	7.47	7.5	4.9	6	1	1	No growth
cap-pilot	62	1	1	1	1	1	0	1	1	0	1	0	0	0	0	0	0	0	0	0	0	0	0	0	Never	Home independent	None	0	0	0	0	1	1	39.8	NA	9.6	NA	485	32	7.2	8.1	7.48	6.9	3.6	6	1	1	No growth
cap-pilot	22	1	0	0	0	1	0	1	0	0	0	0	0	0	0	0	0	0	0	0	0	0	0	0	Current	Home independent	None	0	0	0	0	0	NA	38.4	NA	7.9	NA	50	130	6	6.4	7.48	11	4.5	3	1	1	No growth
cap-pilot	22	1	1	0	0	0	0	1	0	0	0	0	0	0	0	0	0	0	0	0	0	0	0	0	Current	Home independent	None	0	0	0	0	0	NA	37.6	0	4.7	NA	194	133	3.5	6.1	NA	NA	NA	3	1	1	No growth
cap-pilot	81	0	0	1	0	0	0	1	0	0	0	0	0	0	0	0	0	0	0	0	1	0	0	0	Never	Elderly home	None	0	0	0	0	0	NA	39.5	0	6.7	NA	140	131	9.4	8.4	7.45	7.2	5	4	1	1	No growth
cap-pilot	70	1	1	0	0	0	0	1	0	0	0	0	0	1	0	0	0	0	0	0	0	0	0	1	Never	Home ADL dependent	3 or more	0	0	0	1	0	NA	38.4	0	22.1	NA	67	139	5.6	7.3	7.48	8.1	4.9	5	1	1	No growth
cap-pilot	77	0	0	0	0	1	0	0	0	0	0	0	0	0	0	1	0	0	0	0	0	0	0	0	Ever	Home ADL dependent	None	0	1	0	0	0	1	40.6	0	10.8	NA	360	129	5.2	8.8	7.46	10.6	4.6	4	0	1	No growth
cap-pilot	64	1	0	0	0	0	0	0	1	0	0	1	0	0	0	0	0	0	0	0	0	0	0	1	Current	Home independent	None	0	1	0	0	0	NA	38.6	0	18.7	NA	372	131	10.2	10.2	7.56	7.1	3.9	4	1	1	No growth
cap-pilot	80	1	0	0	0	0	0	0	1	1	0	1	0	0	0	0	0	0	0	1	0	0	0	0	Never	Home independent	None	0	0	0	0	0	NA	39	0	9.5	NA	370	137	NA	7.3	NA	NA	NA	3	1	1	No growth
cap-pilot	62	0	0	0	0	1	0	0	0	1	0	0	0	0	0	0	0	0	0	0	1	0	0	0	Never	Home ADL dependent	None	0	0	1	0	0	NA	37.1	0	30.1	NA	59	157	19.4	14	7.52	14.2	3.7	3	1	1	No growth
cap-pilot	63	0	1	0	0	1	0	1	0	0	1	0	0	0	0	0	0	0	0	0	0	0	0	0	Current	Home independent	2	0	1	1	0	0	0	39	1	18.7	NA	69	141	6.8	5.6	7.45	6.3	4	5	1	1	No growth
cap-pilot	65	1	0	0	0	1	0	0	0	0	0	0	0	0	0	0	0	0	0	0	0	0	0	0	Never	Home ADL dependent	None	0	1	1	0	0	NA	38.1	1	32.7	NA	441	135	21	3.8	7.42	8.6	2.8	4	1	1	No growth
cap-pilot	67	0	0	0	0	1	0	0	0	0	0	0	0	0	0	1	0	0	0	0	0	0	0	0	Current	Home ADL dependent	3 or more	0	1	1	0	NA	NA	37.2	0	6.5	NA	5	144	15.5	11.6	NA	NA	NA	1	1	1	No growth
cap-pilot	78	0	0	0	0	0	0	1	0	0	0	0	0	0	0	0	0	0	0	0	0	0	0	0	Never	Home independent	None	0	1	0	0	0	NA	40.1	1	13.7	NA	380	123	4.8	6.2	7.54	8.6	3.9	3	1	1	No growth
cap-pilot	67	0	0	0	0	0	0	1	0	0	0	0	0	0	0	0	0	0	0	0	0	0	0	0	Never	Home independent	1	0	0	1	0	0	NA	38.5	0	12.1	NA	189	141	6.2	6.9	7.5	10.9	4.5	4	1	1	No growth
cap-pilot	76	0	0	0	0	1	0	1	0	0	0	0	0	0	0	0	0	0	0	0	0	0	0	0	Never	Home independent	None	0	1	0	0	0	0	40.7	NA	16.7	NA	433	129	4.8	6.6	7.52	7.8	3.9	4	1	1	No growth
cap-pilot	65	1	0	0	0	0	0	1	0	0	0	0	0	0	0	0	0	0	0	0	0	0	0	0	Never	Home independent	None	0	1	1	0	0	NA	36.8	0	5.1	NA	52	138	3.8	7.2	7.49	11	4.8	2	1	1	No growth
cap-pilot	87	1	0	1	0	1	0	1	0	1	0	0	0	0	0	0	0	0	0	1	0	1	0	0	Never	Home independent	None	0	1	0	0	0	NA	36.8	0	8.3	NA	338	126	5.7	8.6	7.43	8.3	4.8	3	0	1	No growth
cap-pilot	82	0	0	0	0	1	0	1	0	0	0	0	0	0	0	0	0	0	1	0	0	0	0	0	Never	Home independent	None	0	1	0	0	0	NA	38.7	1	19	NA	NA	130	8.7	9.7	7.49	7	6	3	1	1	No growth
cap-pilot	94	1	0	0	0	1	0	1	0	0	0	0	0	0	0	0	0	0	1	1	1	0	0	0	Current	Home independent	None	0	1	0	1	0	NA	37.6	0	10.8	NA	140	138	7.9	NA	7.46	9.5	4.5	3	0	1	No growth
cap-pilot	63	1	1	0	0	0	0	0	0	0	0	0	0	0	0	0	0	0	0	0	0	0	0	0	Never	Home independent	None	0	0	0	0	0	0	39	0	5.8	NA	146	124	4.3	8.3	7.46	8.9	4.4	4	0	1	No growth
cap-pilot	43	1	0	0	0	1	0	0	0	0	0	0	0	0	0	1	0	0	0	0	0	0	0	0	Current	Home independent	1	0	0	0	0	0	NA	39.9	NA	15.9	NA	NA	136	6.3	7.3	7.49	7.4	4.2	3	1	1	No growth
cap-pilot	79	0	1	0	0	1	0	0	0	0	0	1	0	0	0	0	0	0	0	0	0	0	0	0	Never	Elderly home	None	0	0	1	0	0	NA	38.5	0	14.1	NA	209	134	7.2	6.4	7.57	9.6	4.8	5	1	1	No growth
cap-pilot	81	1	0	0	0	1	0	0	0	0	0	0	0	0	0	0	0	0	1	0	0	0	0	0	Never	Home independent	None	0	0	1	NA	NA	NA	NA	NA	7.2	NA	133	129	8.7	6.4	NA	NA	NA	2	0	1	No growth
cap-pilot	72	1	1	1	1	1	0	0	0	1	0	1	0	0	0	0	0	0	0	0	0	0	0	0	NA	Home independent	None	0	0	1	0	0	NA	39	0	14.5	NA	296	127	8	7.4	7.55	8	3.6	7	1	1	No growth
cap-pilot	40	1	0	0	0	0	0	0	0	0	0	0	0	0	0	0	0	0	0	0	0	0	0	0	Never	Home independent	None	0	0	0	0	0	NA	38.4	0	18	NA	126	143	8.4	NA	7.49	11.1	4.6	4	1	1	No growth
cap-pilot	60	1	1	0	0	0	0	1	0	0	0	0	0	0	0	0	0	0	0	0	0	0	0	0	Never	Home independent	1	0	0	1	0	0	NA	39.3	NA	8.6	NA	NA	137	6.5	6.6	7.51	4.6	4	3	1	1	No growth
cap-pilot	76	0	1	1	0	1	0	1	0	0	0	0	0	0	0	0	0	0	1	0	0	1	1	0	Never	Elderly home	3 or more	0	NA	1	0	0	NA	NA	0	38	NA	246	134	15.1	8.5	7.51	NA	5.3	5	1	1	No growth
cap-pilot	81	1	0	0	1	1	0	0	0	0	0	0	0	0	0	1	1	0	0	0	0	0	0	0	Never	Home independent	None	0	1	0	0	0	NA	38.6	1	13.1	NA	NA	130	4.8	7.2	7.47	7.3	5.3	4	1	1	No growth
cap-pilot	67	0	1	0	0	1	0	0	0	0	0	1	0	0	0	1	0	0	0	0	0	0	0	0	Current	Home independent	None	0	NA	1	0	0	NA	38.5	NA	13.9	NA	507	142	5.6	5	7.5	9.7	4.4	5	1	1	No growth
cap-pilot	76	0	1	0	0	1	0	1	0	0	0	0	0	0	0	0	0	0	1	0	0	1	0	0	Never	Home ADL dependent	None	0	1	1	1	0	NA	36.4	1	14.9	NA	NA	141	20.6	3.4	7.46	NA	4.8	3	0	1	No growth
cap-pilot	77	1	1	0	0	1	0	1	0	0	0	0	0	0	0	1	1	0	1	0	0	0	0	0	Never	Home independent	None	0	1	0	0	0	NA	38.5	0	5.3	NA	NA	143	7.1	7.3	7.41	4.9	5.7	3	0	1	No growth
cap-pilot	81	1	1	0	0	1	0	1	0	0	0	1	0	0	0	0	0	0	1	0	0	0	0	0	Current	Home ADL dependent	None	0	1	0	1	0	NA	39.7	0	13	NA	151	135	8.6	6.4	7.45	10.6	4.1	5	0	1	No growth
cap-pilot	64	1	1	1	0	1	0	1	0	0	0	0	0	0	0	1	0	0	0	0	0	0	0	0	Current	Home independent	3 or more	0	0	1	0	0	NA	37.4	1	12.5	NA	233	138	7.9	9	7.46	9.4	4	5	1	1	No growth
cap-pilot	67	1	1	0	0	1	0	1	0	0	0	0	0	0	0	1	0	0	1	0	1	0	0	0	Never	Home ADL dependent	2	NA	NA	0	0	0	NA	38.8	0	19.3	NA	52	136	7.3	11.1	7.45	5.7	4.3	5	1	1	No growth
cap-pilot	34	1	1	1	1	1	0	1	0	0	0	0	0	0	0	0	0	0	0	0	0	0	0	0	Ever	Home independent	None	0	0	0	0	0	NA	37.6	0	16.2	NA	117	134	4.7	6.4	7.41	8.4	4.9	6	1	1	No growth
cap-pilot	61	0	1	0	0	1	0	0	0	0	0	0	0	0	0	0	0	0	0	0	0	0	0	0	Ever	Home independent	None	0	0	0	0	0	NA	37.6	0	7.2	NA	23	136	4.9	5.5	7.49	10.1	4.5	2	1	1	No growth
cap-pilot	77	0	0	0	0	1	0	0	0	0	0	0	0	0	0	0	0	0	0	0	1	0	0	0	Never	Elderly home	None	0	1	0	0	0	NA	38	0	19.7	NA	328	138	15.6	3.4	7.46	7.4	4.9	3	1	1	No growth
cap-pilot	60	0	1	1	0	1	0	1	0	0	0	0	0	0	0	0	0	0	0	0	0	0	0	0	Ever	Home independent	1	0	1	0	0	1	0	38.5	0	19.6	NA	515	137	2.3	9.6	7.52	6.7	5.2	6	1	1	No growth
cap-pilot	80	1	0	1	0	1	0	0	0	0	0	0	0	0	0	1	0	0	0	0	0	0	0	0	Never	Home independent	3 or more	0	1	0	0	0	NA	36.5	0	39.2	NA	69	138	7.9	6	7.26	5.8	7.5	4	1	1	No growth
cap-pilot	83	1	1	1	1	1	0	0	0	0	0	0	0	0	0	0	0	0	0	0	0	0	0	0	Ever	Home independent	None	0	1	1	0	0	NA	38.3	0	14.5	NA	194	132	6.2	6.8	7.47	6.5	5.2	7	1	1	No growth
cap-pilot	75	1	1	1	0	1	0	0	0	0	0	0	0	0	0	1	0	0	0	0	0	0	0	0	Current	Elderly home	3 or more	0	0	0	0	0	0	35.8	0	6.2	NA	36	146	4.1	5.4	7.44	7.8	6.6	5	1	1	No growth
cap-pilot	57	0	0	0	0	1	0	1	0	0	0	0	0	1	0	0	0	0	0	0	0	0	0	1	Current	Home independent	3 or more	0	0	1	0	NA	0	38.2	0	18.5	NA	194	137	3.8	8.7	7.45	7	4.9	4	1	1	No growth
cap-pilot	64	1	1	1	0	1	0	0	0	0	0	0	0	0	0	1	0	0	0	0	0	0	0	0	Current	Home independent	3 or more	0	0	1	0	1	1	39.5	0	12.8	NA	36	139	6.3	6.5	7.47	6.9	3.8	6	1	1	No growth
cap-pilot	53	0	1	0	0	1	0	0	0	1	1	0	0	0	0	1	0	0	0	0	0	0	0	0	Current	Home independent	None	0	1	0	0	0	NA	39	0	10.2	NA	22	139	3.2	5.4	7.36	9.7	7.9	4	1	1	No growth
cap-pilot	50	1	1	1	1	1	0	1	0	0	0	0	0	0	0	0	0	0	0	0	0	0	0	0	Ever	Home independent	None	0	0	0	0	1	NA	39	0	7.7	NA	273	126	5.8	7.7	7.47	6.3	4.4	6	1	1	No growth
cap-pilot	70	1	1	1	0	1	1	1	0	0	0	0	0	0	0	1	0	0	0	0	0	0	0	0	Current	Home independent	3 or more	0	1	1	0	0	0	36.5	0	10.7	NA	18	132	7.9	8.3	7.46	8.3	4.3	4	1	1	No growth
cap-pilot	64	1	1	1	0	1	0	0	0	0	0	1	0	0	0	1	0	0	0	0	0	0	0	0	Ever	Home independent	1	0	1	1	0	0	0	39	0	13.7	NA	262	135	7.8	8	7.47	6.6	4	6	1	1	No growth
cap-pilot	81	0	1	0	0	1	1	1	0	0	0	0	0	0	0	1	0	0	1	0	0	0	0	0	Never	Home independent	None	0	1	0	0	0	NA	37.3	0	14.3	NA	196	133	7.1	6.5	7.54	8.2	5.2	4	1	1	No growth
cap-pilot	57	1	1	1	0	1	0	0	0	0	0	0	0	0	0	1	0	0	0	0	0	0	0	0	Current	Home independent	None	0	1	0	0	0	0	37.3	0	14.6	NA	141	130	3.2	7.1	7.4	7.3	4.5	5	1	1	No growth
cap-pilot	34	1	0	0	0	0	0	1	0	0	0	0	0	0	0	0	0	0	0	0	0	0	0	0	Current	Home independent	1	0	0	1	0	0	0	38.7	0	7.4	NA	297	130	2.9	7.1	7.51	8.6	3.9	3	1	1	No growth
cap-pilot	78	1	1	1	0	1	0	0	0	0	0	0	0	0	0	1	0	0	0	0	0	0	0	0	Never	Elderly home	None	0	1	0	0	0	NA	37.8	0	17.4	NA	9	141	5.2	5.1	7.4	7.2	5.2	4	1	1	No growth
cap-pilot	62	1	0	0	0	1	0	0	0	0	0	0	0	0	0	0	0	0	0	0	0	0	0	0	Never	Home independent	None	0	1	0	0	0	0	38.5	1	27.7	NA	385	128	8.1	11.3	7.48	5.6	3.9	4	1	1	No growth
cap-pilot	48	1	1	0	0	1	0	0	0	0	0	0	0	0	0	0	0	0	0	0	0	0	0	0	Never	Home independent	None	0	0	1	0	0	NA	38.8	0	8.6	NA	218	132	4	6	7.49	8.1	4.6	4	1	1	No growth
cap-pilot	72	0	0	0	0	1	0	0	0	0	0	0	0	0	1	1	0	0	0	0	0	0	0	1	Ever	Home ADL dependent	1	0	1	0	0	1	NA	39.6	0	36.7	NA	160	136	5.4	6.5	7.42	7.4	5.8	4	1	1	No growth
cap-pilot	73	0	0	0	0	1	0	0	0	0	0	0	0	0	0	1	0	0	0	0	0	0	0	0	Ever	Home independent	1	0	1	1	0	0	0	37.7	0	19.4	NA	88	137	7.3	5.2	7.51	7.7	4.2	3	1	1	No growth
cap-pilot	70	1	0	0	0	1	0	1	0	0	0	0	0	1	0	0	0	0	0	0	0	0	0	1	Never	Home ADL dependent	None	0	1	0	0	0	0	38.2	0	6.7	NA	86	127	7.3	9.2	7.44	6.6	5.3	3	1	1	No growth
cap-pilot	63	1	1	0	0	1	0	0	0	0	0	0	0	0	0	1	0	0	0	0	0	0	0	0	Ever	Home independent	3 or more	0	0	1	0	0	0	39.6	0	21.4	NA	384	129	5.1	7.9	7.47	7.3	4.2	5	1	1	No growth
cap-pilot	43	1	1	1	1	0	0	0	0	0	0	0	0	0	0	0	0	0	0	0	0	0	0	0	Never	Home independent	None	0	0	1	0	0	0	38.1	0	10.1	NA	414	134	6.4	5.9	7.45	8.2	5	7	1	1	No growth
cap-pilot	70	1	0	1	1	1	0	0	0	0	0	0	0	0	0	0	0	0	1	0	0	0	0	0	Never	Home independent	2	0	1	1	0	1	0	38.3	0	14.4	NA	234	140	7.2	7.2	7.48	8.7	4.2	6	1	1	No growth
cap-pilot	58	1	1	1	1	1	0	0	0	0	0	0	0	0	0	0	0	0	0	0	0	0	0	0	Ever	Home independent	None	0	0	0	0	0	0	38	0	19.3	NA	10	138	4	7	7.42	11.4	5.5	5	1	1	No growth
cap-pilot	74	1	0	0	0	1	0	0	0	0	0	0	0	0	0	0	0	0	1	0	0	0	0	0	Never	Home independent	None	0	1	0	0	0	0	39.2	0	12.9	NA	25	137	7.1	7.6	7.43	7.5	4.5	3	1	1	No growth
cap-pilot	57	1	0	1	0	0	0	1	0	0	0	0	0	0	0	0	0	0	0	0	0	0	0	0	Ever	Home independent	None	0	0	0	0	0	0	38.4	0	9.6	NA	294	134	5.8	12.8	7.48	9.8	4.2	4	1	1	No growth
cap-pilot	72	1	0	0	0	1	0	1	0	1	0	0	0	0	0	1	0	0	0	0	0	0	0	0	Ever	Home independent	None	0	1	0	0	0	0	39.5	0	8	NA	279	131	10.4	8	7.49	7.7	7.2	3	1	1	No growth
cap-pilot	55	0	1	1	1	0	1	0	0	0	0	0	0	0	0	0	0	0	0	0	0	0	0	1	Current	Home independent	2	0	0	0	0	0	0	38.3	0	15.1	NA	116	139	2.2	6.7	7.4	8.9	5	7	1	1	No growth
cap-pilot	74	0	1	0	0	0	0	0	0	0	1	0	0	0	0	0	0	0	0	0	0	0	0	0	Ever	Home independent	3 or more	0	1	0	1	0	0	37.4	0	9.9	NA	40	136	10.8	7.2	7.37	12	4.3	3	1	1	No growth
cap-pilot	73	1	0	0	0	0	0	0	0	0	0	1	0	0	0	0	0	0	0	0	0	0	0	0	Never	Home independent	None	0	1	0	0	0	0	39.1	0	20	NA	24	139	5.7	10.2	7.45	10.7	4.5	3	1	1	No growth
cap-pilot	52	1	0	0	1	0	0	1	0	0	0	0	0	0	0	0	0	0	0	0	0	0	0	0	Never	NA	None	NA	NA	0	0	0	NA	38.4	0	8.6	NA	361	134	8.7	NA	7.5	8.1	3.7	4	1	1	No growth
cap-pilot	49	1	1	1	0	1	1	0	0	0	0	0	0	0	0	0	0	0	0	0	0	0	0	0	Current	Home independent	None	NA	NA	0	0	0	NA	37	0	8	NA	142	140	4	6	7	7	5	4	1	1	No growth
cap-pilot	84	0	0	0	0	1	0	1	0	0	0	0	0	0	0	0	0	0	0	1	0	0	0	0	NA	NA	NA	NA	NA	0	0	0	NA	40.1	0	19.8	NA	239	134	12.9	9.9	7.5	9.1	3.93	4	1	1	No growth
cap-pilot	77	1	0	0	0	1	0	1	0	0	0	0	0	1	0	1	0	0	0	0	0	0	0	1	Ever	Home independent	None	NA	NA	0	0	0	1	38.2	0	25	NA	225	136	8	6.3	7.48	9.3	3.7	4	1	1	No growth
cap-pilot	55	1	1	1	0	1	1	0	0	0	0	0	0	0	0	1	0	0	0	0	0	0	0	0	Ever	Home independent	None	NA	NA	1	0	0	0	37	0	26	NA	243	134	3	11	7	7	4	5	1	1	No growth
cap-pilot	62	1	1	1	0	0	1	0	0	0	0	0	0	0	0	0	0	0	0	0	0	0	0	0	Never	Home independent	None	0	0	1	0	0	NA	37.9	0	20.4	NA	129	134	5.5	7.5	7.46	8.2	4.5	5	1	1	No growth
cap-pilot	75	0	1	0	1	1	1	1	0	1	0	0	0	0	0	0	0	0	0	0	0	0	0	0	Current	Home ADL dependent	None	0	NA	1	0	0	0	38.8	0	11.1	NA	238	133	6.2	6.7	7.46	8.4	4.8	6	1	1	No growth
cap-pilot	75	0	0	0	0	0	0	1	0	0	1	0	0	0	0	0	0	0	0	0	0	0	0	0	Never	Home independent	None	0	1	0	0	0	NA	38.4	0	15.2	NA	151	137	4.1	6.8	NA	NA	NA	4	1	1	No growth
cap-pilot	32	1	1	1	0	0	0	0	0	0	0	0	0	0	0	1	0	0	0	0	0	0	0	0	Ever	Home independent	None	0	0	1	0	0	NA	39.4	0	4.7	NA	75	141	4.2	5.6	7.49	7.5	4.3	5	1	1	No growth
cap-pilot	42	1	1	0	0	0	0	0	0	0	0	0	0	0	0	0	0	0	0	0	0	0	0	1	Never	Home independent	1	0	0	0	0	0	NA	37	NA	13.6	NA	3	134	5.3	5.2	NA	NA	NA	2	1	1	No growth
cap-pilot	86	0	1	1	0	1	0	0	0	0	0	0	0	0	0	0	0	0	0	0	0	0	0	0	Never	Home independent	None	0	0	1	0	0	NA	37.4	0	17.5	NA	261	136	5.7	6.7	NA	NA	NA	5	1	1	No growth
cap-pilot	63	1	1	1	0	1	0	1	0	0	0	0	0	0	0	0	0	0	0	0	0	0	0	0	Never	Home independent	1	0	1	0	1	0	0	39.2	0	3.4	NA	25	137	6.4	6.2	7.51	10.6	3	4	1	1	No growth
cap-pilot	58	1	0	0	1	0	1	1	0	0	0	0	0	0	0	1	0	0	0	0	0	0	0	1	Ever	Home independent	None	0	1	0	0	0	NA	38.7	0	11.9	NA	35	138	4.7	6.4	7.45	7.4	4.1	5	1	1	No growth
cap-pilot	81	0	0	0	0	0	0	1	0	0	0	1	0	0	0	0	0	0	0	0	0	0	0	0	Never	Home independent	1	0	0	0	1	0	NA	38.2	0	13.2	NA	32	139	11.2	9	NA	NA	NA	4	1	1	No growth
cap-pilot	69	1	1	0	0	1	0	0	0	0	0	0	0	0	0	0	0	0	0	0	0	0	0	0	Ever	Home independent	None	0	0	0	0	0	NA	37.2	0	8.3	NA	20	140	NA	6.1	7.44	9.9	4.9	2	1	1	No growth
cap-pilot	70	0	0	0	0	1	0	0	0	0	0	0	0	1	0	0	0	0	0	0	0	0	0	1	Never	Home independent	None	0	NA	1	1	0	NA	39.5	0	10.2	NA	188	131	8.3	9.5	7.46	6.3	5.4	4	1	1	No growth
cap-pilot	68	1	1	0	0	1	0	0	0	0	0	0	0	0	0	0	0	0	0	1	0	0	0	0	Never	Home independent	None	0	0	0	0	0	NA	34.3	1	14	NA	3	140	6.9	10.4	7.38	6.2	6	4	1	1	No growth
cap-pilot	75	1	1	0	0	1	0	0	0	0	0	0	0	0	0	0	0	0	0	0	0	0	0	0	Current	Home independent	None	0	0	0	1	0	1	39.2	NA	5.6	NA	356	137	15.5	8.5	7.49	8.4	3.8	4	1	1	No growth
cap-pilot	60	1	1	0	0	1	0	1	0	0	0	0	0	0	0	0	0	0	0	0	0	0	0	0	Current	Home independent	1	0	NA	0	0	0	NA	38.1	0	20.6	NA	199	138	8.1	10.2	7.41	8.5	5.3	5	0	1	No growth
cap-pilot	72	1	1	1	1	0	0	0	0	0	0	0	0	0	0	1	0	0	0	0	0	0	0	0	Never	Home independent	None	NA	NA	0	1	0	NA	38.9	1	19.9	NA	99	136	9.1	6	7.46	6.2	4	7	1	1	No growth
cap-pilot	90	1	1	1	0	1	0	0	0	0	0	0	0	0	0	1	0	0	0	0	1	0	0	0	Never	Home ADL dependent	None	0	NA	0	0	0	NA	36.6	0	10	NA	269	138	8.9	7.4	7.46	8.7	4.5	4	1	1	No growth
cap-pilot	75	1	1	1	1	1	0	1	1	0	0	1	0	0	0	0	0	0	0	0	0	0	0	0	Current	Home independent	None	0	1	1	0	0	NA	38.5	NA	8.4	NA	205	134	12.2	7.2	7.5	13.8	3.6	6	1	1	No growth
cap-pilot	72	1	1	1	1	1	0	0	0	0	0	0	0	0	0	0	0	0	1	0	0	0	0	0	Current	Home independent	None	0	1	0	0	0	1	39.5	0	16.4	NA	394	138	19.6	12.2	7.46	8.2	3.9	7	1	1	No growth
cap-pilot	75	1	1	1	1	1	0	0	0	0	0	0	0	0	0	1	0	0	0	0	0	0	0	0	Ever	Home independent	None	0	0	1	0	0	0	37.9	0	9.9	NA	246	141	8.4	7.4	7.45	8.8	4.1	5	1	1	No growth
cap-pilot	44	1	0	0	0	1	0	0	0	0	0	0	0	0	0	0	0	0	0	0	0	0	0	0	Ever	Home independent	None	0	0	0	0	0	1	38.6	0	16.3	NA	4	144	4.2	6.3	7.44	8.6	4.6	3	1	1	No growth
cap-pilot	71	0	0	1	0	1	0	0	0	0	0	0	0	0	0	0	0	0	0	0	0	0	0	0	Never	Home independent	None	0	0	1	0	NA	1	37.9	1	12.9	NA	158	138	10.3	9.2	7.4	NA	11.4	4	1	1	No growth
cap-pilot	81	1	0	0	0	1	0	0	0	0	0	0	0	0	0	0	0	0	0	0	0	0	0	0	Never	Home ADL dependent	None	0	1	1	0	NA	NA	39	0	5.7	NA	18	141	6.9	7.7	7.4	9.7	4.3	2	1	1	No growth
cap-pilot	79	1	1	0	0	1	0	0	0	0	0	0	0	0	0	1	0	0	0	0	0	0	0	0	Never	Home ADL dependent	2	0	1	0	0	0	NA	38.4	0	13.7	NA	13	142	4.2	6.5	7.36	4.2	6.3	4	1	1	No growth
cap-pilot	85	1	1	0	0	1	0	0	0	0	0	0	0	0	0	1	0	0	0	0	0	0	0	0	Ever	Elderly home	1	0	1	0	0	NA	1	38.5	1	11.3	NA	148	140	29.8	NA	7.4	9.7	4.4	5	1	1	No growth
cap-pilot	86	1	0	0	0	1	0	1	0	0	0	0	0	0	0	0	0	0	0	0	0	0	0	0	Never	Home independent	NA	0	1	0	NA	NA	NA	NA	0	8.4	NA	88	131	6.2	6.5	7.46	8.2	4.8	2	0	1	No growth
cap-pilot	88	0	0	0	0	0	0	1	0	1	0	0	0	0	0	0	0	0	0	0	0	0	0	0	Never	Home ADL dependent	1	0	1	0	NA	NA	NA	NA	NA	9.3	NA	149	128	2.5	NA	7.44	8.5	4.9	1	1	1	No growth
cap-pilot	42	1	1	0	0	0	1	1	0	0	1	0	0	0	0	0	0	0	0	0	0	0	0	1	Ever	Home independent	2	0	0	0	0	1	NA	39	0	2	NA	47	140	21	4	7	7	4	4	1	1	No growth
cap-pilot	91	1	0	0	1	1	0	1	0	1	0	0	0	0	0	0	0	0	0	0	0	0	0	0	Ever	Home ADL dependent	1	0	0	1	0	0	1	34	1	10	NA	41	124	3	5	7	12	6	4	1	1	No growth
cap-pilot	73	0	1	1	0	1	1	1	0	0	1	1	0	0	0	1	0	0	0	0	0	0	0	0	Ever	Home independent	None	0	1	0	0	0	0	38	0	24	NA	388	139	NA	6	7	8	4	5	1	1	No growth
cap-pilot	75	1	1	1	0	1	0	1	0	0	0	0	0	0	0	0	0	0	0	1	1	0	0	0	Ever	Home independent	None	0	0	1	0	0	0	36	1	10	NA	33	135	6	13	7	7	4	5	1	1	No growth
cap-pilot	75	1	1	1	1	0	0	1	0	1	0	1	0	1	0	0	0	0	0	0	0	0	0	1	Ever	Home independent	2	0	0	1	1	1	NA	37	0	12	NA	161	146	10	8	NA	NA	NA	6	1	1	No growth
cap-pilot	65	1	1	0	0	1	0	1	0	0	0	0	0	0	1	0	0	0	0	0	0	0	0	1	Ever	Home independent	1	0	0	1	1	0	1	39	0	21	NA	226	137	6	8	7	8	4	5	1	1	No growth
cap-pilot	52	1	1	0	0	1	0	1	1	0	0	1	0	0	1	0	0	0	0	0	0	0	0	1	Ever	Home independent	None	0	1	0	0	0	NA	39	0	6	NA	77	141	5	5	NA	NA	NA	4	0	1	No growth
cap-pilot	46	1	1	1	1	1	0	1	0	0	0	1	0	0	0	0	0	0	0	0	0	0	0	0	Never	Home independent	None	0	1	0	0	0	0	38	1	14	NA	170	128	3	6	7	6	5	6	1	1	No growth
cap-pilot	50	1	1	1	0	1	1	0	0	0	0	1	0	0	0	1	0	0	0	0	0	0	0	0	Current	Home independent	1	0	0	0	0	1	NA	39.2	1	18.3	NA	46	123	NA	7.3	7.37	11.6	8	6	1	1	No growth
cap-pilot	83	0	1	1	0	1	0	0	0	0	0	0	0	0	0	0	0	0	0	1	0	1	0	0	Never	Home ADL dependent	1	0	1	0	0	0	NA	39.8	1	22	NA	165	135	NA	8.8	7.53	6.5	4	6	1	1	No growth
cap-pilot	66	0	1	1	1	1	1	1	1	0	1	1	0	0	0	1	0	0	0	0	0	0	0	0	Ever	Home independent	1	0	1	0	0	0	NA	38.9	0	23.7	NA	55	136	4.8	9.3	7.46	7.4	4.2	7	1	1	No growth
cap-pilot	55	0	1	1	0	1	1	0	1	0	0	0	0	0	0	1	0	0	0	0	0	0	0	0	Current	Home independent	1	0	1	1	NA	0	NA	39.2	1	9	NA	228	137	3.4	7.2	7.48	7.4	4.3	5	1	1	No growth
cap-pilot	87	1	1	1	1	1	0	0	0	0	0	0	0	0	0	1	0	0	0	0	0	1	0	0	Ever	Home ADL dependent	None	0	1	0	1	0	1	37.9	0	11.1	NA	26	NA	NA	NA	7.46	9.8	4.1	5	1	1	No growth
cap-pilot	48	1	1	1	1	1	0	0	0	0	0	0	0	0	0	0	0	0	0	0	0	0	0	0	Never	Home independent	None	0	0	0	0	0	0	40.1	0	12.6	NA	87	138	4.2	7.4	7.5	8	4.2	7	1	1	No growth
cap-pilot	86	1	1	1	0	1	1	0	0	0	1	1	0	0	0	0	0	0	0	0	0	0	0	0	Current	Home independent	None	0	0	0	1	0	0	37	1	27.3	NA	28	135	8.2	7	7.38	8.6	5.4	4	1	1	No growth
cap-pilot	52	1	1	0	0	1	1	0	0	0	0	0	0	0	0	0	0	0	0	0	0	0	0	0	Never	Home independent	1	0	0	0	0	0	NA	38.3	0	13.2	NA	105	139	NA	5.5	NA	NA	NA	5	1	1	No growth
cap-pilot	58	1	1	1	0	1	1	1	1	0	0	1	0	0	0	0	0	0	0	0	0	0	0	1	Never	Home independent	None	0	1	1	0	0	0	36.9	0	18.7	NA	204	126	4.7	7.7	7.51	8.1	4.1	5	1	1	No growth
cap-pilot	48	1	1	1	0	1	0	0	0	0	0	0	0	0	0	0	0	0	1	0	0	0	0	0	Ever	Home independent	None	0	0	0	0	1	0	39.4	0	8.4	NA	172	134	4.3	8.5	7.4	10.6	5.6	5	1	1	No growth
cap-pilot	80	1	1	1	1	1	0	0	0	0	0	0	0	0	0	1	0	0	0	0	0	0	0	0	Never	Home independent	3 or more	0	1	0	1	0	NA	38.8	0	8.9	NA	0	139	11.5	8.7	7.39	8.6	4.5	5	1	1	No growth
cap-pilot	32	0	0	0	1	0	1	0	0	0	0	0	0	0	0	0	0	0	1	0	0	0	0	0	Ever	Home independent	None	0	1	0	0	0	NA	37.7	0	11.8	NA	44	135	1.6	4.5	7.44	11.8	4.2	4	1	1	No growth
cap-pilot	68	0	1	1	0	1	0	0	0	0	0	0	0	0	0	1	0	0	0	0	0	0	0	0	Never	Home independent	1	0	1	1	0	0	NA	37.9	0	15.9	NA	89	130	4.3	8.8	7.47	9.6	4.5	5	1	1	No growth
cap-pilot	75	0	1	0	1	1	1	1	1	0	0	1	0	0	0	0	0	0	0	0	0	0	0	0	Ever	Home independent	None	0	1	1	0	0	NA	37.2	0	10.8	NA	301	123	5	6.5	7.51	7.5	3.8	5	1	1	No growth
cap-pilot	60	1	0	0	1	1	0	1	1	0	1	1	0	0	0	0	0	0	0	0	0	0	0	0	Ever	Home independent	None	0	0	1	0	0	0	38.5	0	10.7	NA	411	135	6	8	7.52	7	3.6	5	1	1	No growth
cap-pilot	81	1	1	1	1	1	0	0	0	1	0	0	0	0	0	0	0	0	0	0	0	0	0	0	Current	Home independent	None	NA	1	0	0	0	0	39.8	0	6.8	NA	74	137	10.9	6.1	NA	NA	NA	6	1	1	No growth
cap-pilot	82	1	1	1	1	1	0	0	0	0	0	0	0	0	0	1	0	0	1	0	0	0	0	0	Current	Home ADL dependent	3 or more	0	1	0	0	0	NA	37.6	NA	15.3	NA	239	139	8.5	7.3	7.43	7.4	4.8	6	1	1	No growth
cap-pilot	75	1	1	0	1	1	1	0	0	0	0	1	0	0	0	1	0	0	1	0	0	0	0	0	Ever	Home independent	3 or more	0	1	0	0	0	NA	38.3	0	11.7	NA	2	137	8.6	6.3	7.45	8.9	4.3	5	1	1	No growth
cap-pilot	61	1	0	0	0	0	0	1	0	0	1	0	0	0	0	0	0	0	0	0	0	0	0	0	Never	Home independent	None	0	1	1	0	0	0	39.8	0	7.8	NA	258	134	9.1	7.5	7.49	11.4	3.8	3	1	1	No growth
cap-pilot	80	1	1	0	1	1	0	1	0	0	0	0	0	0	0	1	0	0	0	1	0	0	0	0	Current	Home independent	None	0	1	0	1	0	1	38.1	NA	12.2	NA	38	139	6.3	5.5	7.46	8.7	4.1	6	1	1	No growth
cap-pilot	57	1	0	0	1	0	0	0	0	0	0	1	0	0	0	0	0	0	0	0	0	0	0	0	Ever	Home independent	None	0	0	0	0	0	NA	36.6	0	12.9	NA	195	137	7.8	7.3	7.47	8.8	4.1	4	1	1	No growth
cap-pilot	55	1	1	1	1	0	1	1	1	0	0	0	0	0	0	1	0	0	0	0	0	0	0	1	Ever	Home independent	None	0	1	1	0	0	NA	38.1	0	15.9	NA	85	134	5.4	6.6	7.48	8.4	4	7	1	1	No growth
cap-pilot	71	1	1	1	1	0	0	0	0	0	0	0	0	0	1	0	0	0	0	0	0	1	0	1	Ever	Home independent	None	0	0	0	0	0	0	38	NA	6.3	NA	138	132	8.6	6.7	7.47	11.2	4	4	1	1	No growth
cap-pilot	80	0	1	1	1	1	0	0	0	0	1	1	0	0	0	1	0	0	0	0	1	0	0	0	Never	Home ADL dependent	None	0	0	0	0	0	NA	39.2	NA	25.6	NA	113	129	9.1	20.5	7.45	8.4	4.1	7	1	1	No growth
cap-pilot	70	0	0	0	0	0	1	1	0	0	0	1	0	0	0	0	0	0	0	0	0	0	0	1	Ever	Home independent	None	0	1	1	0	0	0	36.7	0	6.4	NA	123	139	5.1	5.3	7.45	9.2	5.1	2	1	1	No growth
cap-pilot	71	0	1	1	1	1	0	1	0	0	0	0	0	0	0	1	0	0	0	0	0	1	0	0	Ever	Elderly home	3 or more	0	1	0	1	1	0	39	1	5.8	NA	35	138	NA	10.9	7.47	7.1	4.5	6	1	1	No growth
cap-pilot	79	1	0	1	0	1	0	0	0	0	0	0	0	0	0	0	0	0	0	0	0	0	0	0	Never	Home ADL dependent	None	0	1	0	0	0	NA	39	0	12.3	NA	24	139	3.3	6.3	7.47	8.5	4.8	4	1	1	No growth
cap-pilot	88	0	1	1	1	1	0	1	0	0	0	0	0	0	0	0	0	0	0	0	0	0	0	0	Current	Home independent	None	0	1	0	1	0	0	36.1	0	12.8	NA	6	142	11	12.7	7.31	10.3	6.4	5	1	1	No growth
cap-pilot	78	0	1	1	1	1	0	0	0	0	0	0	0	0	0	1	0	0	1	0	1	0	0	0	Ever	Home independent	None	0	1	0	1	1	NA	38.3	1	27.4	NA	32	136	6.7	12.6	7.48	8.7	3.3	7	1	1	No growth
cap-pilot	52	1	0	0	0	0	0	1	0	0	0	0	0	0	0	0	0	0	0	0	0	0	0	1	Current	Home independent	None	0	0	0	0	0	NA	38.9	NA	5.8	NA	228	133	3.1	NA	NA	NA	NA	2	1	1	No growth
cap-pilot	81	1	1	0	1	0	0	1	0	1	0	0	0	1	0	1	0	0	0	0	0	0	0	1	Ever	Home ADL dependent	3 or more	0	1	1	1	0	1	39.4	0	20.7	NA	110	136	5.7	7.7	7.47	8.5	4.3	6	1	1	No growth
cap-pilot	65	0	1	1	1	1	1	0	0	0	0	1	0	0	0	0	0	1	0	0	1	0	0	0	Never	Home independent	1	0	1	1	0	0	0	39.8	0	8.7	NA	82	129	2.7	5.3	7.54	7.2	3.6	6	1	1	No growth
cap-pilot	83	1	1	0	0	1	0	0	0	0	0	0	0	0	0	1	1	0	0	0	0	0	0	0	Current	Home ADL dependent	1	0	1	0	0	0	0	38	0	18.3	NA	20	147	6.5	6.2	7.38	6.4	9.4	3	1	1	No growth
cap-pilot	77	1	1	0	0	1	0	0	0	0	0	0	0	0	0	0	0	0	0	0	0	0	0	0	Current	Home ADL dependent	None	0	1	1	0	0	NA	37	0	10.2	NA	NA	139	8.5	14.4	7.42	10.1	6.1	3	1	1	No growth
cap-pilot	63	1	1	0	0	0	0	1	0	0	1	0	0	0	0	0	0	0	0	0	1	0	0	0	Current	Home independent	None	0	0	1	0	0	0	39.5	0	29.7	NA	288	117	6.1	7.7	NA	NA	NA	5	1	1	No growth
cap-pilot	39	0	1	0	0	0	0	0	1	0	1	1	0	0	0	0	0	0	0	0	0	0	0	0	Never	Home independent	None	0	0	0	0	NA	NA	37.7	0	10.1	NA	298	139	3.7	6.1	NA	NA	NA	4	1	1	No growth
cap-pilot	55	0	1	0	0	1	0	0	0	0	0	0	0	0	0	0	0	0	0	0	0	0	0	0	Current	Home independent	None	0	0	0	0	0	NA	38.9	0	14.9	NA	57	138	4	8.2	7.42	10.7	5.4	5	1	1	No growth
cap-pilot	91	1	1	0	0	0	0	0	0	0	0	0	0	0	0	0	0	0	1	1	0	0	0	0	Never	Home ADL dependent	None	0	0	0	0	0	0	39.3	0	8.4	NA	10	135	5.6	2.7	NA	NA	NA	3	1	1	No growth
cap-pilot	50	1	1	0	0	0	0	0	1	1	0	0	0	0	0	0	0	0	0	0	0	0	0	0	Current	Home independent	None	0	0	0	0	0	NA	39.3	0	16	NA	247	133	8.4	8.5	7.49	11.9	3.6	5	1	1	No growth
cap-pilot	21	0	1	1	0	1	0	0	0	0	0	0	0	0	0	0	0	0	0	0	0	0	0	0	Current	Home independent	None	0	0	0	0	0	0	38.5	0	13.8	NA	19	140	4	5.6	NA	NA	NA	5	1	1	No growth
cap-pilot	33	1	0	0	1	1	1	0	1	0	0	1	0	0	0	0	0	0	0	0	0	0	0	0	Current	Home independent	None	0	0	0	0	0	NA	38.7	0	10.5	NA	356	132	3.8	6.2	7.47	12.8	4.7	5	1	1	No growth
cap-pilot	62	1	1	0	0	0	0	0	0	0	0	0	0	1	0	0	0	0	0	0	0	0	0	1	Current	Home independent	None	0	1	0	0	1	NA	39.1	0	4.9	NA	36	144	5.3	4.7	7.5	9	4.3	4	1	1	No growth
cap-pilot	25	1	1	1	0	0	0	0	1	0	0	0	0	0	0	0	0	0	0	0	0	0	0	0	Current	Home independent	None	0	0	0	0	0	NA	36.5	0	14.4	NA	23	141	4.2	5.8	7.41	8.4	5.4	4	1	1	No growth
cap-pilot	79	0	1	0	0	1	0	0	0	0	0	0	0	1	0	1	1	0	0	1	0	0	0	1	Current	Home ADL dependent	None	0	1	0	1	0	NA	37.9	0	13.5	NA	183	142	4.7	5.2	7.46	8.3	4.2	4	1	1	No growth
cap-pilot	83	0	1	0	0	0	0	0	0	0	0	0	0	0	0	0	0	0	0	0	0	1	0	0	Never	Home independent	None	0	0	1	0	0	NA	37.5	0	11.5	NA	49	141	8.9	8.2	NA	NA	NA	4	1	1	No growth
cap-pilot	78	1	0	0	0	0	0	0	0	0	0	1	0	0	0	1	0	0	0	0	0	0	0	0	Current	Home independent	None	0	1	0	0	1	NA	39.5	0	10.8	NA	178	140	8.7	14.4	7.43	10.4	4.4	4	1	1	No growth
cap-pilot	42	1	1	0	0	0	0	0	1	0	0	0	0	0	0	0	0	0	0	0	0	0	0	0	Current	Home independent	None	0	0	1	0	0	NA	40	0	10.5	NA	143	134	5.3	5.6	7.45	9.3	4.3	5	1	1	No growth
cap-pilot	58	0	1	0	0	0	1	1	0	0	0	0	0	0	0	0	0	0	0	0	0	0	0	0	Current	Home independent	None	0	0	0	0	0	0	40.5	0	16.2	NA	37	139	6.8	6.9	7.41	14.2	4.6	5	0	1	No growth
cap-pilot	66	0	0	0	1	0	0	0	0	0	0	1	0	0	0	0	0	0	0	0	0	0	0	0	NA	Home independent	None	0	1	0	0	0	NA	38.9	0	7.5	NA	140	137	5.5	7.5	7.49	9.6	4.5	4	1	1	No growth
cap-pilot	31	1	0	0	0	0	0	0	0	0	0	1	0	1	0	0	0	0	0	0	0	0	0	1	Never	Home independent	None	0	0	1	1	0	NA	39.5	0	12.1	NA	255	129	11	5.6	NA	NA	NA	4	1	1	No growth
cap-pilot	43	1	1	1	0	0	0	0	0	0	1	0	0	0	0	0	0	0	0	0	0	0	0	0	Current	Home independent	1	0	0	0	0	0	NA	38.2	0	14.4	NA	158	130	6	5.8	NA	NA	NA	6	1	1	No growth
cap-pilot	24	1	1	0	0	0	0	0	0	0	0	1	0	0	0	0	0	0	0	0	0	0	0	0	Current	Home independent	None	0	0	0	1	0	NA	39.7	0	7.1	NA	94	137	6.2	6.4	NA	NA	NA	4	1	1	No growth
cap-pilot	39	1	1	0	1	0	1	0	1	0	0	0	0	0	0	0	0	0	0	0	0	0	0	0	Current	Home independent	None	0	0	1	0	0	NA	38.5	0	12.6	NA	17	137	3.5	4.9	NA	NA	NA	5	1	1	No growth
cap-pilot	85	0	1	1	0	1	0	0	0	0	1	0	0	0	0	0	0	0	0	0	0	1	0	0	Never	Elderly home	None	0	1	0	1	0	1	39.1	0	12.2	NA	224	134	7.5	21.4	7.45	8.3	5.1	6	1	1	No growth
cap-pilot	38	0	1	0	0	0	0	0	1	0	0	1	0	0	0	0	0	0	0	0	0	0	0	0	Never	Home independent	None	0	0	0	0	0	NA	39	0	12.9	NA	268	134	2.7	4.6	7.46	10	3.8	5	1	1	No growth
cap-pilot	34	1	1	0	0	0	1	0	0	0	0	0	0	0	0	0	0	0	0	0	0	0	0	0	Current	Home independent	None	0	0	0	0	0	0	40.4	0	14.5	NA	374	133	4.9	8.2	NA	NA	NA	5	1	1	No growth
cap-pilot	20	1	0	0	0	1	0	0	0	0	0	0	0	0	0	0	0	0	0	0	0	0	0	0	Current	Home independent	None	0	0	0	0	0	0	39.4	0	9.2	NA	85	138	4.1	6.1	7.42	10.2	3.6	3	1	1	No growth
cap-pilot	38	1	0	0	0	1	0	0	0	0	0	0	0	0	0	0	0	0	0	0	0	0	0	0	Current	Home independent	2	0	0	0	0	0	NA	38.5	0	9.1	NA	165	135	2.8	6	NA	NA	NA	3	1	1	No growth
cap-pilot	46	1	1	0	0	1	0	0	1	0	1	0	0	0	0	0	0	0	0	0	0	0	0	0	Never	Home independent	None	0	0	0	0	0	0	38.8	1	30.1	NA	92	138	5.6	7.7	7.43	7.2	4.9	5	0	1	No growth
cap-pilot	70	1	1	0	0	1	1	0	0	0	0	0	0	0	0	0	0	0	1	0	0	0	0	0	Never	Home independent	None	0	0	0	0	0	0	37.9	0	7.6	NA	66	136	5.8	7.2	NA	NA	NA	3	0	1	No growth
cap-pilot	60	1	0	0	0	1	0	0	0	0	0	0	0	0	0	1	1	0	0	0	0	0	0	1	Current	Home independent	3 or more	0	1	0	0	0	0	37.3	0	7.5	NA	37	143	5.3	5.3	7.49	8.3	4.3	2	1	1	No growth
cap-pilot	59	0	0	0	0	0	0	0	0	0	0	1	0	0	0	0	0	0	0	0	0	0	0	0	Never	Home independent	None	0	0	0	0	0	NA	38.5	0	9.8	NA	224	138	4	8.2	7.38	7.9	3.8	3	1	1	No growth
cap-pilot	77	1	0	1	0	1	1	1	0	0	0	0	0	0	0	1	0	0	0	0	0	0	0	0	Current	Home independent	None	0	1	0	NA	1	0	37.8	0	27.7	NA	491	134	17.5	6.8	7.43	NA	4.5	4	1	1	No growth
cap-pilot	53	1	0	1	1	1	0	1	0	0	0	0	0	0	0	0	0	0	1	0	0	0	0	0	Ever	Home independent	None	0	0	1	0	1	0	38.1	0	14.3	NA	111	137	4.4	8.7	7.48	10.8	3.7	6	1	1	No growth
cap-pilot	56	0	1	0	1	1	0	0	0	0	0	0	0	0	0	0	0	0	0	0	0	0	0	0	Ever	NA	None	0	0	1	0	0	0	38.8	0	12.8	NA	218	137	3.4	6.7	7.47	9.5	4.6	6	1	1	No growth
cap-pilot	85	0	1	1	1	1	0	0	0	0	0	0	0	0	0	0	0	0	0	0	0	0	0	0	Never	Home ADL dependent	1	0	1	0	0	0	0	38.3	0	13.1	NA	111	125	5.7	8.6	7.42	11.6	5.6	7	1	1	No growth
cap-pilot	35	1	0	0	0	0	0	1	0	0	0	0	0	0	0	0	0	0	0	0	0	0	0	0	Never	Home independent	None	0	0	1	0	0	0	40.1	0	16	NA	120	132	4	7	7.53	8.2	3.4	4	1	1	No growth
cap-pilot	72	1	0	0	0	0	0	1	0	0	0	0	0	0	0	0	0	0	0	0	0	0	0	0	Never	Home independent	None	0	1	0	0	0	0	39	0	7	NA	194	135	9	8	7	7	4	3	1	1	No growth
cap-pilot	86	0	0	1	0	1	0	0	0	0	0	0	0	0	0	0	0	0	1	0	0	0	0	0	Never	Home ADL dependent	1	0	1	0	0	0	1	38.3	1	8.4	NA	11	139	11.2	10.1	7.3	15	7.6	3	1	1	No growth
cap-pilot	74	0	1	1	1	1	0	1	0	0	0	0	0	0	0	1	0	0	0	0	0	1	0	0	Ever	Home ADL dependent	1	0	1	1	0	0	0	38.3	0	18.3	NA	223	138	7.1	7.2	7.45	8.9	6	7	1	1	No growth
cap-pilot	51	1	0	0	1	1	0	1	0	0	0	0	0	0	0	0	0	0	0	0	0	0	0	0	Never	Home independent	None	0	0	0	1	0	0	38.6	0	16.2	NA	37	140	6.8	7.9	7.43	8.8	5.1	5	1	1	No growth
cap-pilot	81	1	0	0	1	1	0	1	0	0	0	0	0	0	0	1	0	0	0	0	0	0	0	0	Ever	Home ADL dependent	2	0	1	0	0	0	0	38.8	0	15.6	NA	28	143	9.4	8.5	7.45	9.4	6.4	4	1	1	No growth
cap-pilot	67	1	0	1	0	1	0	0	0	0	0	0	0	0	0	1	0	0	1	0	0	0	0	0	Ever	Home ADL dependent	3 or more	0	1	1	0	0	0	36.9	0	34.4	NA	59	140	16.4	6.6	7.68	8.3	2.6	4	1	1	No growth
cap-pilot	72	0	1	1	0	0	0	1	0	0	0	0	0	0	0	1	0	0	0	0	0	0	0	0	Current	Home independent	None	0	1	0	0	0	0	38.1	0	13.6	NA	46	142	5.1	5.7	7.42	8.4	8.3	6	1	1	No growth
cap-pilot	70	1	1	1	0	1	0	0	0	0	0	0	0	0	0	0	0	0	0	0	0	1	0	0	Current	Home independent	None	0	1	1	0	0	0	40.5	0	12.9	NA	297	140	9	5	7.5	8.1	4.7	6	1	1	No growth
cap-pilot	73	1	1	1	1	1	0	0	0	0	0	0	0	0	0	1	0	0	1	0	0	0	0	0	Current	Home independent	None	0	1	0	0	0	0	39.1	0	15.1	NA	270	138	6.5	7.8	7.45	8	4.5	7	1	1	No growth
cap-pilot	75	1	1	1	1	1	1	0	0	0	0	0	0	0	0	0	0	0	0	0	0	0	0	0	Current	Home independent	None	0	1	0	0	0	NA	38	0	14.3	NA	56	136	7.5	7.8	7.44	12.1	4.4	6	1	1	No growth
cap-pilot	89	1	1	1	1	1	0	0	0	0	0	0	0	0	0	0	0	0	0	0	0	0	0	0	Ever	Home ADL dependent	None	0	0	1	0	0	0	38.5	NA	9.1	NA	97	128	5.8	9.2	7.46	15.3	4.4	6	0	1	No growth
cap-pilot	66	1	0	0	1	1	0	1	0	0	0	0	0	1	0	0	0	0	0	1	0	0	0	1	Ever	Home independent	3 or more	0	0	0	0	0	NA	39.9	1	11	NA	342	144	3.5	6.8	7.32	7.1	11.7	5	1	1	No growth
cap-pilot	60	0	1	0	1	1	0	0	0	0	0	0	0	0	0	1	0	1	0	0	0	0	0	1	Ever	Home independent	2	0	1	1	0	0	NA	38.3	0	8	NA	15	132	4.8	6.8	7.5	7.6	4.4	4	0	1	No growth
cap-pilot	40	0	1	1	0	1	0	0	0	0	0	1	0	0	0	0	0	0	0	0	0	0	0	0	Never	Home independent	None	0	1	1	0	0	0	39.4	0	10.4	NA	76	138	2.2	6.6	7.51	12.1	4.4	6	1	1	No growth
cap-pilot	87	1	0	0	1	1	0	0	1	0	0	0	0	0	0	1	0	0	0	0	0	0	0	0	Ever	Home independent	None	0	1	0	1	1	NA	38.2	0	12	NA	271	135	11	8.6	7.51	7.8	4.4	5	1	1	No growth
cap-pilot	80	1	0	1	1	1	0	0	0	0	0	0	0	0	0	1	0	0	0	0	0	0	0	0	Ever	Home independent	None	0	1	0	0	1	1	39.6	0	15.1	NA	8	136	3	7.6	7.39	22.7	5.4	5	1	1	No growth
cap-pilot	76	1	0	0	1	1	0	0	0	0	0	0	0	0	0	1	0	0	0	1	0	0	0	0	Current	Home independent	None	0	1	0	1	0	NA	38.2	0	14.4	NA	46	140	6.2	8.1	7.4	7.9	6.4	5	1	1	No growth
cap-pilot	77	1	1	1	1	1	0	0	0	1	0	1	0	0	0	0	0	1	0	0	0	0	0	0	Current	Home independent	None	0	1	0	0	0	1	39.1	0	16.3	NA	199	135	6.6	8.5	7.5	6.4	4.1	7	1	1	No growth
cap-pilot	38	1	1	0	1	1	0	0	0	0	0	1	0	0	0	1	0	0	0	0	0	0	0	0	NA	NA	NA	NA	NA	1	0	0	0	37.4	0	15.4	NA	165	138	2.9	6.8	7.47	7	4.9	5	1	1	No growth
cap-pilot	65	1	1	1	1	0	1	1	0	0	0	1	0	0	0	0	0	0	0	0	0	0	0	0	Current	Home independent	None	0	1	1	0	0	1	37.4	0	17.5	NA	184	138	5.1	6.3	NA	NA	NA	6	1	1	No growth
cap-pilot	54	1	0	0	1	1	0	1	0	1	0	0	0	0	0	0	0	0	0	0	0	0	0	0	Current	Home independent	None	0	0	1	0	0	0	38.5	0	15	NA	290	124	3.4	6.2	7.51	8.5	3.7	5	1	1	No growth
cap-pilot	24	0	1	0	1	1	1	0	0	0	0	0	0	0	0	0	0	0	0	0	0	0	0	0	Never	Home independent	None	0	0	0	0	0	0	38.7	0	10.4	NA	125	132	2.6	5.4	7.39	11.7	5.6	6	1	1	No growth
cap-pilot	68	0	1	1	0	1	0	1	0	0	0	0	0	0	0	1	0	0	0	0	0	0	0	0	Never	Home independent	2	0	1	0	0	0	0	38.3	0	14.3	NA	24	134	5.1	5.5	7.44	8.3	4.1	5	1	1	No growth
cap-pilot	34	0	1	0	1	1	1	1	0	0	0	0	0	0	0	0	0	0	0	0	0	0	0	0	Never	Home independent	None	0	0	0	1	0	1	40	0	17	NA	56	134	4.3	7.8	NA	12.5	3.3	6	1	1	No growth
cap-pilot	74	1	1	1	0	1	0	0	0	0	0	0	0	0	0	1	0	0	0	0	0	0	0	0	Current	Home independent	None	0	0	0	0	0	0	37	1	9.5	NA	125	136	8.3	NA	7.41	7.6	4.1	4	0	1	No growth
cap-pilot	80	1	1	1	1	1	0	1	0	0	0	0	0	0	0	1	0	0	1	0	0	0	0	0	Ever	Home independent	2	0	1	1	0	0	0	37.2	0	31.2	NA	80	131	10.3	8.5	7.53	8	5.6	6	1	1	No growth
cap-pilot	54	1	1	0	0	1	0	1	1	0	0	1	0	0	0	0	0	0	0	0	0	0	0	0	Current	Home independent	None	0	0	0	0	0	0	38.8	0	6.8	NA	146	137	5.1	6	7.61	10.7	2.8	4	1	1	No growth
cap-pilot	83	0	0	0	1	1	0	0	0	0	0	0	0	0	0	0	0	0	0	0	0	0	0	0	Never	Home independent	1	0	0	1	0	0	0	37.1	0	6.6	NA	129	132	9.7	5.3	NA	NA	NA	3	1	1	No growth
cap-pilot	85	0	1	1	1	1	0	1	0	0	0	0	0	0	0	0	0	0	0	0	0	0	0	0	Never	Home independent	None	0	1	1	0	0	0	39.2	0	17.7	NA	215	131	3.5	7.2	7.51	7.6	4.1	7	1	1	No growth
cap-pilot	74	1	1	1	1	0	1	1	0	0	0	0	0	0	0	1	0	0	0	0	0	0	0	0	Ever	Home independent	None	0	0	1	0	0	0	35.4	0	14.7	NA	500	135	4.5	9	NA	NA	NA	7	1	1	No growth
cap-pilot	39	0	1	0	1	1	0	1	0	0	0	1	0	0	0	0	0	0	0	0	0	0	0	0	Never	Home independent	None	0	0	0	0	1	0	36.4	0	8.8	NA	221	139	3.2	6.1	NA	NA	NA	4	1	1	No growth
cap-pilot	73	1	1	1	1	1	0	1	0	0	0	0	0	0	0	0	0	0	0	1	0	0	0	0	Ever	Home independent	None	0	1	1	0	0	0	37.2	0	14	NA	134	134	4.8	5.9	7.45	8.9	4.7	6	1	1	No growth
cap-pilot	76	1	0	0	1	0	0	1	1	0	1	0	0	0	0	0	0	0	1	0	0	0	0	0	Never	Home independent	None	0	0	0	0	0	0	38.7	0	10.3	NA	164	132	5.7	5.8	NA	NA	NA	5	1	1	No growth
cap-pilot	49	0	1	0	1	1	0	1	1	0	0	0	0	0	0	0	0	0	0	0	0	0	0	0	Current	Home independent	None	0	0	0	0	0	0	40.2	0	9.3	NA	147	131	2.1	7.2	7.42	13.2	5.1	5	1	1	No growth
cap-pilot	53	1	0	1	0	1	0	0	0	0	0	0	0	0	0	0	0	0	0	0	1	1	0	0	NA	Home independent	1	0	1	1	NA	1	NA	40	0	4.1	NA	80	135	4.4	9.4	7.43	8.1	5.2	4	1	1	No growth
cap-pilot	36	1	0	1	0	1	0	0	1	0	0	0	0	0	0	0	0	0	0	0	1	1	0	0	Never	Home independent	1	0	0	0	0	0	NA	39.8	0	16.2	NA	34	146	6.8	6.2	7.45	13.8	5.3	5	1	1	No growth
cap-pilot	74	1	1	0	0	1	0	0	0	0	0	0	0	0	0	0	0	0	1	0	0	0	0	0	Never	Home independent	None	0	0	0	0	0	NA	40.2	0	13.4	NA	425	125	6.2	15	7.51	8.3	8.3	5	1	1	No growth
cap-pilot	43	1	1	0	1	0	0	0	0	0	1	0	0	0	0	0	0	0	0	0	0	0	0	0	Current	Home independent	None	0	0	0	0	1	NA	37.3	0	6.2	NA	84	140	4.5	7.5	NA	NA	NA	4	1	1	No growth
cap-pilot	69	1	0	1	0	1	0	0	0	0	0	0	0	0	0	0	0	0	0	0	0	0	0	0	Never	Home independent	1	0	0	1	NA	NA	0	39.8	NA	20	NA	313	137	6.2	8.1	7.5	9.6	3.8	5	1	1	No growth
cap-pilot	46	1	1	0	0	0	0	0	0	1	0	0	0	0	0	0	0	0	0	0	0	0	0	0	Current	Home independent	None	0	0	NA	0	0	0	39.2	0	14.6	NA	146	132	4.9	7.2	7.49	8.4	4.9	5	0	1	No growth
cap-pilot	60	0	0	0	1	0	0	1	0	0	1	1	0	0	1	0	0	0	0	0	0	0	0	1	Current	Home independent	1	0	1	1	0	0	NA	39.2	0	30.5	NA	56	132	5.2	6.7	7.52	8.4	4.2	5	0	1	No growth
cap-pilot	50	0	0	0	0	0	0	1	1	0	0	1	0	0	0	0	0	0	0	0	0	0	0	0	Never	Home independent	None	0	0	1	0	0	NA	38.6	0	5.6	NA	69	140	3.9	6.2	7.49	18.8	4.8	3	1	1	No growth
cap-pilot	82	0	1	0	0	0	0	1	0	0	1	0	0	0	0	0	0	0	0	0	1	1	0	0	Never	NA	None	0	NA	1	0	0	0	39.2	0	10.7	NA	96	138	13	7.8	7.5	9.4	3.4	5	1	1	No growth
cap-pilot	47	1	1	0	0	0	0	1	0	0	0	0	0	0	0	0	0	0	1	0	0	0	0	0	Never	Home ADL dependent	1	0	1	0	0	0	NA	38.3	0	13	NA	157	134	4.1	6.3	NA	NA	NA	5	1	1	No growth
cap-pilot	68	0	1	1	0	1	0	0	0	0	0	0	0	0	0	0	0	0	1	0	0	0	0	0	Ever	Home independent	1	0	1	0	0	1	NA	37.9	1	16.5	NA	333	139	3.4	7.1	NA	NA	NA	5	1	1	No growth
cap-pilot	72	1	1	0	0	1	0	0	0	0	0	0	0	0	0	0	0	0	0	0	1	0	1	0	Never	Home ADL dependent	3 or more	0	1	0	1	0	NA	39.4	0	23.1	NA	NA	144	25	13.2	7.4	13.6	3.7	4	1	1	No growth
cap-pilot	71	1	0	0	0	1	1	0	0	0	0	0	0	0	0	0	0	0	0	0	0	0	0	0	NA	Home independent	None	0	0	0	0	0	0	38.5	0	14.5	NA	396	134	8.8	8.8	7.47	8.7	4.7	4	1	1	No growth
cap-pilot	50	1	0	0	0	0	0	1	0	0	0	0	0	0	0	0	0	0	1	0	0	0	0	0	Ever	Home independent	1	0	0	0	0	0	NA	38.8	0	10.4	NA	10	140	7.1	5.4	NA	NA	NA	3	1	1	No growth
cap-pilot	48	1	1	0	0	0	0	0	0	0	0	1	0	0	0	0	0	0	1	0	0	0	0	0	Never	Home independent	None	0	0	1	0	0	NA	41.3	0	9.5	NA	658	135	15.9	6.8	NA	NA	NA	4	1	1	No growth
cap-pilot	79	1	1	0	0	1	0	0	0	0	0	0	0	1	0	1	0	0	0	0	0	0	0	1	Current	Home independent	NA	0	1	0	0	0	NA	39.3	0	18.2	NA	15	136	8.1	6.2	NA	NA	NA	4	1	1	No growth
cap-pilot	71	0	0	1	0	1	0	0	0	0	0	0	0	0	0	1	0	0	0	0	0	1	0	0	Current	Home independent	2	0	1	NA	0	0	NA	37.3	0	17.6	NA	34	141	7.7	9.5	7.49	9.8	4.7	4	1	1	No growth
cap-pilot	67	0	0	0	1	0	0	1	0	0	1	0	0	0	0	1	0	0	0	1	0	0	0	0	Never	Home independent	1	0	1	0	0	0	NA	37.9	0	13	NA	245	134	7.8	7.5	7.46	7.6	5.1	4	0	1	No growth
cap-pilot	52	1	1	0	0	1	0	0	0	0	0	0	1	1	0	0	0	0	0	0	0	0	0	1	Current	Home independent	None	0	0	0	0	0	NA	39	0	25.1	NA	57	136	6.5	5.8	7.47	8.8	4.6	5	1	1	No growth
cap-pilot	86	1	0	0	0	1	0	0	0	0	0	0	0	0	0	1	1	0	1	0	0	0	0	0	Never	Home ADL dependent	None	0	1	NA	0	0	NA	40.9	0	16.1	NA	431	134	17.3	9.7	7.46	8.7	4.1	4	1	1	No growth
cap-pilot	76	1	1	1	0	0	0	1	0	0	1	0	0	0	0	0	1	0	0	1	0	0	0	0	Current	Home independent	None	0	1	0	0	0	NA	38.5	0	14.8	NA	31	138	12	6.4	7.46	7.4	5	6	1	1	No growth
cap-pilot	66	1	1	0	1	1	0	1	1	0	1	0	0	0	0	0	0	0	0	0	0	0	0	0	Ever	Home independent	None	0	1	0	0	1	NA	37.6	0	13.1	NA	266	135	7.7	9.1	7.47	6.8	4	5	1	1	No growth
cap-pilot	81	0	1	1	1	1	0	0	0	0	0	0	0	0	0	0	0	0	1	0	1	1	0	0	Never	NA	None	0	1	1	0	1	NA	38.5	0	7.2	NA	62	132	6.8	12.6	7.5	8.7	4.4	6	1	1	No growth
cap-pilot	87	1	1	1	1	1	0	1	0	0	0	0	0	0	0	1	0	0	0	0	0	0	0	0	Never	Home ADL dependent	None	0	1	0	0	0	0	38	1	10.7	NA	16	144	4.8	7.2	7.45	NA	6.4	5	1	1	No growth
cap-pilot	77	1	1	1	1	1	1	0	0	0	0	0	0	0	0	1	0	0	1	0	0	0	0	0	Ever	NA	None	0	NA	1	0	0	NA	38.2	1	11.9	NA	344	131	11.9	9.1	7.48	6.9	4.1	7	1	1	No growth
cap-pilot	50	1	0	0	0	0	0	0	0	0	0	0	0	0	0	0	0	0	0	0	0	0	0	0	Never	Home independent	None	0	0	0	0	0	NA	37.9	0	10.6	NA	21	138	5.8	6.3	7.44	8.8	4.7	2	1	1	No growth
cap-pilot	30	0	0	1	1	1	0	0	0	0	0	1	0	0	0	1	0	0	0	0	0	0	0	0	Current	Home independent	1	0	0	0	0	NA	NA	37	1	12.5	NA	11	138	3.2	4.7	7.42	8.3	4.4	4	1	1	No growth
cap-pilot	88	1	1	0	0	0	0	0	0	0	0	0	0	0	0	0	0	0	0	0	1	0	0	0	Never	Home ADL dependent	1	0	1	0	0	0	NA	38.8	0	8.9	NA	2	142	7.7	9.4	NA	NA	NA	3	1	1	No growth
cap-pilot	88	1	1	1	0	0	0	0	0	0	0	1	0	0	0	0	0	0	0	1	0	0	0	0	Never	Home independent	2	0	1	0	0	0	0	39.6	0	9	NA	26	137	8	8.1	7.42	8.9	4.1	4	1	1	No growth
cap-pilot	36	1	1	1	0	0	0	0	1	0	0	0	0	0	0	0	0	0	0	0	0	0	0	0	Never	Home independent	None	0	0	1	0	0	NA	38.1	0	11.7	NA	241	130	NA	6	7.5	9.5	4.1	6	1	1	No growth
cap-pilot	80	1	0	0	0	1	0	1	0	0	0	0	0	0	0	1	0	0	0	1	0	0	0	0	Never	Elderly home	None	0	NA	1	1	1	NA	37.7	NA	11.5	NA	154	147	12	8.5	7.48	14.3	4.3	3	1	1	No growth
cap-pilot	81	1	0	1	1	1	0	0	0	0	0	1	0	0	0	1	0	0	0	0	1	0	0	0	Ever	Home independent	1	0	1	0	0	1	1	38.1	0	15	NA	6	131	1.9	7.8	7.42	11.1	5.7	5	1	1	No growth
cap-pilot	73	1	1	0	0	1	0	1	0	0	0	1	0	0	1	0	0	0	0	0	0	0	0	1	Never	Home independent	1	0	0	0	0	0	NA	36.4	NA	5	NA	43	135	9.3	9.7	NA	NA	NA	3	1	1	No growth
cap-pilot	88	1	0	0	1	1	0	0	0	0	0	0	0	1	0	1	0	0	1	0	0	0	0	1	Current	Home independent	None	0	1	0	0	1	1	37.2	1	16.7	NA	56	137	15.6	14.2	7.29	8.6	6.9	4	1	1	No growth
cap-pilot	70	1	0	0	1	1	0	0	0	0	0	1	0	0	0	1	0	0	0	0	0	0	0	0	Ever	Home independent	2	0	1	0	0	1	0	38.3	0	12.5	NA	14	141	12.4	5.8	NA	NA	NA	4	1	1	No growth
cap-pilot	43	1	1	0	0	0	0	1	1	0	0	0	0	0	0	0	0	0	0	0	0	0	0	0	Never	Home independent	None	0	0	0	0	0	NA	37.9	0	8.3	NA	309	135	3.6	6.8	NA	NA	NA	3	1	1	No growth
cap-pilot	82	0	1	0	0	1	0	0	0	1	0	0	0	0	0	0	0	0	0	0	0	0	0	0	Current	Home independent	None	NA	NA	0	0	0	0	39.5	0	20.2	NA	436	134	6.3	6.1	NA	NA	NA	5	1	1	No growth
cap-pilot	65	1	1	0	0	0	1	0	0	0	0	0	0	1	0	0	0	0	0	0	0	0	0	1	Current	Home independent	None	0	0	0	0	0	NA	37.7	0	8.5	NA	120	137	7.6	7	7.53	77	3.6	3	1	1	No growth
cap-pilot	58	1	0	0	0	0	0	0	1	0	0	0	0	0	0	0	0	0	0	0	0	0	0	0	Ever	Home independent	None	0	0	0	0	0	NA	41	0	8.8	NA	462	132	3.8	6.9	NA	NA	NA	3	1	1	No growth
cap-pilot	71	1	0	0	0	1	0	1	0	0	0	1	0	0	0	1	0	0	0	0	0	0	0	1	Never	Home independent	None	0	1	1	0	1	NA	37.2	0	4.7	NA	153	128	8.6	12.4	7.58	8.6	4.6	2	1	1	No growth
cap-pilot	66	1	1	0	0	1	0	1	0	0	0	0	0	1	0	0	0	0	0	0	0	0	0	1	Ever	Home independent	1	0	1	1	0	0	NA	37.4	0	14.5	NA	48	137	6	5.4	7.42	8.9	4.8	4	0	1	No growth
cap-pilot	63	1	0	0	0	1	1	0	0	0	0	0	0	0	0	1	0	0	0	0	0	0	0	0	Ever	Home ADL dependent	3 or more	0	1	0	0	0	0	37.1	0	16.7	NA	108	140	5.5	7.1	7.47	9.7	5.7	3	1	1	No growth
cap-pilot	56	1	0	0	0	1	0	0	0	0	0	0	0	0	0	1	0	0	0	0	0	0	0	0	Never	Home independent	3 or more	0	1	0	0	0	1	37	0	15	NA	15	145	4.7	6.6	7.58	7.9	3.1	2	1	1	No growth
cap-pilot	73	0	1	0	0	1	0	0	0	0	0	0	0	0	0	1	0	0	0	0	0	0	0	0	Never	Home independent	None	0	1	0	0	0	NA	37.6	0	16.9	NA	62	135	7.3	7.5	7.47	8.2	4	4	1	1	No growth
cap-pilot	57	0	1	1	0	1	0	0	0	0	0	0	0	0	0	1	0	0	0	0	0	0	0	0	Ever	Home independent	3 or more	0	1	0	0	0	NA	37.2	0	8.8	NA	6	137	5.8	6.5	7.42	7.1	4.9	3	1	1	No growth
cap-pilot	75	1	1	0	0	1	0	0	0	0	0	0	0	0	0	1	0	0	0	0	0	0	0	0	Current	Home independent	1	0	0	0	0	1	NA	39.2	0	10	NA	81	146	8.1	6	7.4	8.4	5.8	4	1	1	No growth
cap-pilot	62	1	1	0	1	1	0	0	0	0	0	1	0	0	0	0	0	0	0	0	0	0	0	0	Ever	Home independent	None	0	0	0	0	1	NA	38.2	0	36.8	NA	284	134	13.3	10.9	7.41	8.8	5.2	6	1	1	No growth
cap-pilot	79	1	1	0	0	1	0	0	0	1	0	0	0	0	0	0	0	0	0	0	0	0	0	0	Current	Home independent	None	0	0	0	0	0	NA	37.9	0	12	NA	301	135	6.7	5.9	7.47	7	4.5	4	1	1	No growth
cap-pilot	74	0	0	0	0	0	0	0	0	0	1	0	0	0	0	0	0	0	0	0	0	0	0	0	Never	Home independent	None	0	NA	0	0	0	NA	39.2	NA	9.3	NA	NA	132	5.7	10.5	7.53	9	4.1	1	1	1	No growth
cap-pilot	34	1	1	1	0	1	0	0	1	0	0	0	0	0	0	0	0	0	0	0	0	0	0	0	Never	Home independent	None	0	0	1	0	1	0	39.6	0	6.5	NA	466	130	6	7.1	7.52	6	4	5	1	1	No growth
cap-pilot	57	0	1	0	0	1	0	1	0	0	0	0	0	0	0	0	0	0	0	0	0	0	0	0	Never	Home independent	None	0	0	0	0	0	0	38.5	0	10.7	NA	148	135	3.5	5.4	NA	NA	NA	5	1	1	No growth
cap-pilot	76	1	0	0	1	1	0	1	0	1	0	0	0	0	0	0	0	0	0	0	0	0	0	0	Ever	Elderly home	None	0	1	0	0	0	NA	40	NA	13.7	NA	27	134	6.2	7.1	7.49	9	4.6	4	1	1	No growth
cap-pilot	82	0	1	1	1	1	0	0	0	0	0	1	0	0	0	1	0	0	0	0	0	0	0	0	Never	Elderly home	None	0	0	0	0	0	NA	38.7	NA	13.6	NA	309	134	2.8	6.9	7.44	10.4	5	7	1	1	No growth
cap-pilot	56	0	1	1	1	1	1	0	0	0	0	0	0	0	0	1	0	0	0	0	0	0	0	0	Ever	Home independent	1	0	1	0	0	1	0	40.1	0	18.9	NA	6	140	7.8	6.1	7.46	7.5	4.3	6	1	1	No growth
cap-pilot	61	1	1	1	1	1	0	1	1	0	1	1	0	0	0	0	0	0	0	0	0	0	0	0	Never	Home independent	None	0	0	0	0	0	NA	38.6	1	6.8	NA	233	131	6.8	8.8	7.48	8.9	4.4	6	1	1	No growth
cap-pilot	60	0	1	0	1	0	0	1	0	0	0	0	0	0	0	1	0	0	0	0	0	0	0	0	Never	Home independent	None	0	0	0	0	0	NA	38.8	NA	10.7	NA	183	134	4.4	6.8	7.46	7.9	4.9	6	1	1	No growth
cap-pilot	71	1	1	1	1	0	0	0	0	0	0	0	0	0	0	0	0	0	1	0	0	0	0	0	Ever	Home independent	None	0	1	1	0	0	NA	38	0	15.2	NA	18	18	12.8	8.2	7.46	7.7	5.1	5	1	1	No growth
cap-pilot	53	0	1	0	1	1	0	0	0	0	1	1	0	0	0	0	0	0	0	0	0	0	0	0	Ever	Home independent	None	0	1	1	0	0	NA	39.6	1	18.2	NA	270	133	2.3	5	7.51	8.6	3.9	6	1	1	No growth
cap-pilot	75	1	0	0	1	1	1	1	0	0	0	0	0	0	0	1	0	0	0	0	0	0	0	0	Never	Home independent	None	0	1	0	1	0	NA	39	0	12.9	NA	144	132	5.7	6.2	7.5	8.3	4.2	5	1	1	No growth
cap-pilot	104	1	1	0	1	0	0	1	1	1	0	0	0	0	0	0	0	0	0	0	1	0	0	0	Never	Home independent	None	0	1	0	0	0	1	40.5	0	9.9	NA	364	130	8.8	12.2	7.5	10.4	3.3	5	1	1	No growth
cap-pilot	22	1	1	0	1	1	0	0	0	0	0	0	0	0	0	0	0	0	0	0	0	0	0	0	Never	Home independent	1	0	0	0	0	1	NA	38.5	0	10.5	NA	30	137	5.4	4.9	NA	NA	NA	5	1	1	No growth
cap-pilot	76	1	0	0	0	1	0	0	0	0	0	1	0	0	0	1	0	0	0	0	0	0	0	0	Current	Home independent	None	NA	0	0	0	0	0	38.9	0	15.7	NA	32	138	6.9	7.3	7.43	9.4	5	4	0	1	No growth
cap-pilot	76	0	1	1	1	1	1	0	0	0	0	1	0	0	1	0	0	0	0	0	0	0	0	1	Never	Home independent	None	0	1	1	0	0	NA	38.1	NA	258.1	NA	225	136	8.2	6.5	7.47	8.9	4.5	7	1	1	No growth
cap-pilot	75	0	1	1	1	1	0	0	0	0	0	0	0	0	0	1	0	0	0	0	0	0	0	0	Ever	Elderly home	None	0	1	1	0	0	0	37.9	0	14.2	NA	42	139	NA	6.1	7.44	8.5	5.5	6	1	1	No growth
cap-pilot	34	1	1	1	0	0	1	0	0	0	0	0	0	0	0	0	0	0	0	0	0	0	0	0	Current	Home independent	None	0	0	0	0	0	0	39.2	0	16.6	NA	392	125	5.9	7	NA	NA	NA	6	1	1	No growth
cap-pilot	59	1	1	1	0	1	0	1	0	0	0	0	0	0	0	0	1	0	1	0	0	0	0	0	Current	Home independent	2	0	1	NA	0	0	NA	37.8	0	10.8	NA	121	133	8	7.2	7.51	6.2	4.9	5	1	1	No growth
cap-pilot	79	1	1	0	0	0	0	0	0	0	0	0	0	0	0	0	0	0	0	0	0	0	0	0	Never	NA	1	0	0	0	NA	NA	NA	NA	1	15.1	NA	88	138	16.3	8.7	7.44	7.5	5.7	4	1	1	No growth
cap-pilot	82	1	1	1	0	1	0	0	0	1	0	0	0	0	0	1	1	0	0	1	0	0	0	0	Current	Home ADL dependent	1	0	1	0	0	0	NA	39.5	1	10.9	NA	208	143	9	5.8	7.51	10.1	8.5	6	1	1	No growth
cap-pilot	85	0	1	0	0	0	0	0	0	0	0	0	0	0	0	0	0	0	0	0	0	0	0	0	Never	Home independent	3 or more	0	1	1	0	0	NA	39.3	0	11.8	NA	273	141	11.6	9.4	7.38	29	54	5	1	1	No growth
cap-pilot	67	0	1	0	0	0	0	0	0	0	0	0	0	0	0	1	1	0	0	0	0	0	0	0	Current	Home independent	None	0	0	0	0	0	0	38.5	1	19.1	NA	314	135	3.2	6.6	7.39	4	6.5	5	1	1	No growth
cap-pilot	72	1	1	0	0	0	0	0	1	0	0	0	0	0	0	0	0	0	0	0	0	0	0	0	Never	Home ADL dependent	1	0	1	0	0	0	NA	39.4	0	4.7	NA	271	140	7.6	6.1	NA	NA	NA	4	1	1	No growth
cap-pilot	77	0	0	0	0	1	0	0	0	0	0	0	0	0	0	1	0	0	0	0	0	0	0	0	Current	Home independent	None	0	NA	0	0	0	NA	35.5	1	7.9	NA	261	140	14.6	7.1	7.27	6.5	12.4	3	1	1	No growth
cap-pilot	59	0	1	0	0	0	1	1	0	0	1	1	0	0	0	0	0	0	1	0	1	1	0	0	Never	Home independent	None	0	0	0	0	0	NA	37.7	NA	8.4	NA	61	140	4.4	7.4	NA	NA	NA	2	1	1	No growth
cap-pilot	48	1	1	0	0	0	1	0	0	0	0	0	0	0	0	0	0	0	0	0	0	0	0	0	Current	Home independent	None	0	0	1	1	0	0	37	0	7	NA	63	140	5.2	4.9	7.4	14.9	5.6	3	1	1	No growth
cap-pilot	61	0	1	1	0	1	0	1	0	0	0	0	0	0	0	1	0	0	0	0	0	0	0	0	Never	Home independent	3 or more	0	1	1	0	0	0	38	1	7.7	NA	3	127	2.1	6	7.42	6.8	6.3	3	1	1	No growth
cap-pilot	61	0	1	1	0	1	0	1	1	0	1	1	0	0	0	1	0	0	0	0	0	0	0	0	Ever	Home independent	3 or more	0	1	0	0	0	NA	39.5	0	18.3	NA	9	137	NA	6.9	7.44	9.4	4.7	5	1	1	No growth
cap-pilot	59	1	1	0	1	1	0	1	1	1	1	0	0	0	0	0	0	0	0	0	0	0	0	0	Never	Home independent	None	0	0	0	0	1	NA	38.8	NA	10.6	NA	285	130	8.1	8.9	7.51	10.8	4.1	6	1	1	No growth
cap-pilot	64	1	1	1	0	0	0	1	0	0	0	0	0	0	0	0	0	0	0	1	0	0	0	1	Never	Home ADL dependent	1	0	1	0	0	0	0	36	0	16.4	NA	207	141	NA	9.2	NA	NA	NA	6	1	1	No growth
cap-pilot	70	1	1	1	0	1	0	0	0	0	0	0	0	0	0	1	0	0	0	0	0	0	0	0	Ever	Home independent	2	0	1	0	0	0	0	38.5	0	12.9	NA	25	141	5.9	5.3	7.52	8.1	3.6	5	1	1	No growth
cap-pilot	52	1	1	0	0	1	0	1	0	0	0	0	0	0	0	0	0	0	0	0	0	0	0	0	Current	Home independent	None	0	0	0	0	0	NA	39.1	0	20.9	NA	382	132	4.7	5.7	7.51	6.9	0.3	5	1	1	No growth
cap-pilot	79	1	1	0	0	1	0	1	0	0	0	0	0	0	0	0	0	0	0	1	0	0	0	0	Never	Home ADL dependent	None	0	1	0	1	0	1	37.3	0	17	NA	190	137	10.1	11.3	7.52	8.4	5.5	4	1	1	No growth
cap-pilot	81	1	1	0	1	1	0	1	0	0	0	0	0	0	0	1	0	0	1	0	0	0	0	0	Never	Home independent	2	0	0	0	1	0	0	37.7	1	18.2	NA	97	133	14.1	10.2	7.42	6.3	4.8	5	1	1	No growth
cap-pilot	76	1	0	0	0	0	0	1	0	0	0	0	0	0	0	1	0	0	1	0	0	0	0	0	Never	Home independent	None	0	0	0	1	0	0	37.9	0	17.1	NA	49	137	14.5	8.9	NA	NA	NA	3	1	1	No growth
cap-pilot	77	1	1	0	0	1	1	0	0	0	0	0	0	0	0	0	0	0	0	0	0	0	0	0	Never	Home independent	None	0	1	0	0	0	1	38	0	10.3	NA	70	141	6	7.9	7.48	14.4	4	4	1	1	No growth
cap-pilot	38	1	1	1	1	1	0	0	1	0	1	0	0	0	0	0	0	0	0	0	0	0	0	0	Never	Home independent	None	0	0	1	0	0	NA	40.2	0	6.5	NA	436	137	4.3	7	NA	NA	NA	6	1	1	No growth
cap-pilot	78	1	1	1	1	0	0	0	0	0	0	0	0	0	0	1	0	0	0	0	1	0	0	0	Current	Home independent	None	0	1	1	0	0	NA	38.5	0	20.7	NA	182	128	4.6	8.6	7.47	8.6	5.4	7	1	1	No growth
cap-pilot	85	1	1	1	1	1	0	0	0	0	1	1	0	0	0	0	0	0	0	0	0	0	0	0	Ever	Home independent	None	0	1	0	0	0	NA	39	0	15.5	NA	424	132	16.3	7.8	7.5	9.6	4.7	7	1	1	No growth
cap-pilot	65	0	0	0	1	1	1	1	0	0	0	0	0	0	0	0	0	0	0	0	0	0	0	1	Never	Home independent	1	0	1	0	0	0	NA	37.4	0	10.2	NA	77	137	3.9	6	7.46	12.2	4.9	4	1	1	No growth
cap-pilot	79	1	1	1	0	0	0	1	0	0	0	0	0	0	0	1	0	0	1	0	0	0	0	0	Ever	Home ADL dependent	3 or more	0	1	1	1	0	0	36.8	0	17.6	NA	52	137	6	8.2	7.48	7.9	4.6	5	1	1	No growth
cap-pilot	59	0	1	1	0	1	0	0	0	0	0	0	0	0	0	0	0	0	0	0	0	0	0	0	Never	Home independent	None	0	0	0	0	0	0	37.9	0	12	NA	67	135	3.5	5.8	7.59	10.2	4.6	5	1	1	No growth
cap-pilot	64	0	1	1	1	1	0	1	0	0	0	0	0	0	0	1	0	0	0	0	0	0	0	0	Current	Home independent	None	0	1	1	0	0	0	37.5	1	9	NA	164	140	3.4	9.9	7.42	7.4	5.2	5	1	1	No growth
cap-pilot	70	1	1	1	0	1	0	0	0	0	0	0	0	0	0	1	0	0	0	0	1	0	0	0	Current	Home independent	None	0	1	0	0	0	0	38	0	32	NA	263	129	10.6	7.9	7.5	6.2	4.2	5	1	1	No growth
cap-pilot	69	1	1	0	0	0	0	0	0	0	0	0	0	0	0	0	0	0	0	0	0	0	0	0	Never	Home independent	NA	0	0	0	0	0	NA	38.3	0	NA	NA	312	138	12.8	8.7	NA	NA	NA	4	1	1	No growth
cap-pilot	85	1	1	0	0	1	0	0	0	0	0	0	0	0	0	1	1	0	1	1	0	0	0	0	Current	Home independent	1	0	1	0	0	0	0	37	0	18.9	NA	243	148	18.4	6.7	7.4	8.9	3.6	4	1	1	No growth
cap-pilot	73	1	1	0	0	1	0	0	0	0	0	0	0	0	0	0	0	0	0	0	0	0	0	0	Current	Home independent	None	0	0	0	0	1	NA	38.2	0	11.3	NA	NA	131	10.2	8.1	NA	NA	NA	4	1	1	No growth
cap-pilot	76	0	0	0	0	1	0	0	0	0	0	0	0	0	0	1	1	0	0	0	1	1	0	0	Current	Home independent	1	0	1	0	0	0	NA	38.1	1	14.4	NA	44	147	5.7	18	7.41	7.2	6.4	4	1	1	No growth
cap-pilot	71	1	1	0	0	1	0	1	0	0	0	1	0	1	0	1	1	0	0	0	0	0	0	1	NA	Home independent	1	0	0	0	0	0	0	38.1	1	16.3	NA	167	141	6.4	7.8	7.41	9.9	5.2	5	1	1	No growth
cap-pilot	55	0	1	0	0	1	0	0	0	0	0	0	0	1	0	1	0	0	0	0	0	0	0	1	Current	Home independent	None	0	0	0	0	1	NA	38.4	1	28.1	NA	304	136	3.7	4.6	7.45	8.6	7.1	5	1	1	No growth
cap-pilot	69	1	1	0	0	0	1	1	0	0	0	0	0	0	0	0	0	0	0	0	0	0	0	0	Current	Home independent	1	0	0	1	0	0	NA	37.1	0	23.2	NA	93	134	8.6	11.3	NA	NA	NA	4	1	1	No growth
cap-pilot	62	1	1	0	0	1	0	0	0	0	0	0	0	0	0	0	0	0	0	0	0	0	0	0	Current	Home independent	None	0	0	0	0	0	1	39.6	0	10.5	NA	320	126	7.4	6.6	NA	NA	NA	5	1	1	No growth
cap-pilot	59	1	0	0	0	1	1	0	1	0	0	0	0	0	0	0	0	0	0	0	0	0	0	0	Never	Home independent	None	0	0	1	0	0	NA	37.5	0	18.3	NA	481	131	8.4	8.9	NA	NA	NA	3	1	1	No growth
cap-pilot	75	1	1	1	0	1	0	1	0	0	0	0	0	0	0	1	0	0	0	0	1	1	0	0	Never	Home independent	1	0	1	1	0	0	1	38	0	13.9	NA	228	189	5.7	7.9	7.41	8.2	6.3	5	1	1	No growth
cap-pilot	66	1	0	0	0	1	0	0	0	0	0	0	0	0	0	1	0	0	0	0	0	0	0	0	Never	Home independent	None	0	0	0	0	0	0	38.1	0	18.4	NA	180	138	5.9	5.8	7.46	12.6	5.4	4	1	1	No growth
cap-pilot	63	1	1	1	0	0	0	0	0	1	0	1	0	0	0	0	0	0	1	0	0	0	0	0	Current	Home ADL dependent	None	0	1	0	0	0	0	38.3	NA	9.8	NA	146	137	3.8	6.6	7.4	8.1	4.4	4	1	1	No growth
cap-pilot	73	1	1	1	0	1	0	0	0	0	0	1	0	0	0	1	0	0	0	0	0	0	0	0	Ever	Home independent	None	0	1	0	0	0	NA	39.1	0	11.8	NA	244	139	5.6	7.5	7.57	8.5	3.5	6	1	1	No growth
cap-pilot	82	0	1	1	0	1	1	0	0	0	0	0	0	0	0	1	0	0	0	0	0	0	0	0	Ever	Home ADL dependent	2	0	1	0	1	0	NA	37.8	0	5.8	NA	7	142	9.6	7.3	7.38	7.5	6.3	3	1	1	No growth
cap-pilot	82	1	1	1	0	1	0	0	0	0	0	1	0	0	0	1	0	0	0	0	1	0	0	0	Current	Home independent	None	0	1	0	0	1	0	38.2	1	1.8	NA	29	142	8.1	8.9	7.33	5.7	7.1	4	1	1	No growth
cap-pilot	69	0	1	1	0	1	0	0	0	0	0	0	0	0	0	0	0	0	0	0	0	0	0	0	Never	Home independent	2	0	1	1	0	0	NA	38.8	NA	5.9	NA	82	134	4	6	7.5	7.8	4.5	5	1	1	No growth
cap-pilot	83	0	0	0	0	1	0	1	0	1	0	0	0	0	0	0	0	0	1	0	0	0	0	0	Current	Home ADL dependent	3 or more	0	1	1	1	0	NA	NA	0	7	NA	32	135	31.1	6.7	7.33	8.4	6.2	2	1	1	No growth
cap-pilot	85	1	1	1	0	1	0	1	0	0	0	0	0	0	0	1	0	0	0	1	0	0	0	0	Never	Home ADL dependent	3 or more	0	1	0	NA	NA	NA	NA	NA	8.7	NA	244	143	8.5	7.4	7.44	6.3	5.7	4	0	1	No growth
cap-pilot	77	1	0	0	0	1	0	1	0	0	0	0	0	0	0	1	0	0	0	0	0	0	0	1	Ever	Home ADL dependent	3 or more	0	1	0	NA	NA	NA	NA	NA	7	NA	128	137	6	13	7	5	6	2	1	1	No growth
cap-pilot	58	0	1	1	0	1	0	0	0	1	0	0	0	0	1	1	0	0	0	0	0	0	0	1	Current	Elderly home	3 or more	0	1	0	NA	1	NA	39	0	18.1	NA	144	138	5.4	9.2	7.36	9.3	7.8	6	1	1	No growth
cap-pilot	74	1	0	1	0	1	0	0	0	0	0	0	0	0	1	1	0	0	0	0	0	0	0	1	Ever	Home independent	2	NA	NA	1	NA	0	NA	NA	0	36	NA	80	138	3	10	7	5	4	4	1	1	No growth
cap-pilot	52	1	1	1	0	1	0	0	0	0	0	0	0	0	0	0	0	0	0	1	1	0	1	0	Current	Home independent	None	0	NA	0	1	0	NA	37.2	0	8.5	NA	229	134	32	3.6	7.32	9	5.4	4	1	1	No growth
cap-pilot	77	1	1	1	0	1	1	0	0	0	0	1	0	0	0	1	1	0	0	0	0	0	0	0	Ever	Home independent	1	0	1	0	0	0	NA	39.4	0	12.5	NA	10	141	9.2	6.7	7.43	10.4	4.9	5	0	1	No growth
cap-pilot	70	1	1	1	0	1	0	0	0	0	0	0	0	0	0	0	0	0	1	0	0	0	0	0	NA	Home independent	1	0	NA	0	0	0	0	39.1	1	12.1	NA	86	140	6.3	4.8	7.46	11.7	5.1	6	0	1	No growth
cap-pilot	66	1	1	0	0	1	0	0	0	0	0	0	0	0	1	1	1	0	0	0	0	0	0	1	Current	Home independent	1	0	NA	0	0	0	NA	37.5	1	36.2	NA	225	139	6.8	6.4	7.47	6.1	NA	4	1	1	No growth
cap-pilot	76	1	1	0	0	1	0	0	0	0	0	0	0	0	0	0	0	0	0	0	0	0	0	0	NA	Home independent	None	0	NA	0	NA	NA	NA	38.2	NA	16.2	NA	132	139	5.4	8.9	NA	NA	NA	5	1	1	No growth
cap-pilot	90	1	1	0	0	1	0	1	0	0	0	1	0	0	0	1	1	0	0	1	0	0	0	0	Current	Home independent	1	0	1	0	1	0	1	39.3	1	17.9	NA	71	136	10.6	12.7	7.34	8.6	6.7	5	1	1	No growth
cap-pilot	82	0	1	0	0	1	0	0	0	1	0	0	0	0	0	0	0	0	1	0	0	0	0	0	Never	Home ADL dependent	None	0	NA	0	0	0	NA	38.9	0	20.6	NA	96	133	20.7	7.1	NA	NA	NA	5	1	1	No growth
cap-pilot	74	1	1	0	0	1	0	0	0	0	0	0	0	0	0	1	1	0	1	1	0	0	0	0	Current	Home independent	None	0	NA	1	0	1	NA	36.9	0	12.2	NA	0	138	12.5	7.4	7.4	14.9	4.2	3	1	1	No growth
cap-pilot	72	0	1	1	0	1	0	0	0	0	0	0	0	0	0	1	0	0	0	0	0	1	0	0	Never	Home independent	3 or more	0	NA	1	0	0	NA	37.4	0	17	NA	15	142	6.4	130	7.46	6.7	4.3	4	1	1	No growth
cap-pilot	69	1	1	1	0	1	0	0	0	0	0	0	0	0	0	0	0	0	1	0	0	0	1	0	NA	Home independent	1	0	NA	1	0	0	0	36.5	NA	11.8	NA	59	144	34.7	8	7.37	14.4	5.4	5	1	1	No growth
cap-pilot	66	1	1	0	0	0	0	0	0	0	0	0	0	0	0	0	0	0	1	0	0	0	0	1	Current	Home independent	None	NA	0	0	0	1	1	38.4	0	15.8	NA	79	122	5.7	12.1	7.39	14.9	5.3	5	1	1	No growth
cap-pilot	54	0	1	0	0	1	0	0	0	0	0	0	0	0	0	0	0	0	0	0	0	1	0	0	Never	Home independent	None	0	NA	0	0	0	0	37.2	0	20.4	NA	241	135	5.2	25.5	7.46	9.2	5.3	4	1	1	No growth
cap-pilot	81	0	1	0	0	1	0	0	0	0	0	0	0	0	0	1	0	0	1	0	1	0	0	0	Current	Home independent	1	0	NA	0	0	0	NA	38.3	0	8.8	NA	77	140	11.3	6.3	7.42	6.9	5.6	4	1	1	No growth
cap-pilot	85	1	1	1	0	1	0	0	0	0	0	0	0	0	0	0	0	0	1	0	0	1	0	0	Current	Home independent	None	0	NA	0	0	0	NA	39	1	6.8	NA	36	141	7.6	8.1	7.36	4.1	6.6	5	1	1	No growth
cap-pilot	87	0	1	1	0	1	0	0	0	0	0	0	0	0	0	1	0	0	0	0	0	0	0	0	NA	Home independent	None	0	NA	0	0	0	NA	38.5	0	8	NA	24	140	11	6.2	NA	NA	NA	4	1	1	No growth
cap-pilot	88	0	1	1	0	1	1	0	0	0	0	0	0	1	0	1	0	0	1	1	0	0	0	1	NA	Home ADL dependent	1	0	NA	NA	0	0	0	39.4	0	22.5	NA	87	139	7.4	6.1	7.45	11.4	5.9	6	1	1	No growth
cap-pilot	84	0	1	0	0	1	0	0	0	0	0	0	0	0	0	0	0	0	0	0	1	0	0	0	NA	Home independent	None	0	NA	1	0	1	NA	37.7	1	22.1	NA	38	145	11.5	8.1	7.37	4.4	6.2	4	1	1	No growth
cap-pilot	88	1	1	0	0	1	0	0	0	0	0	0	0	0	0	1	0	0	1	0	1	0	0	0	Never	Home ADL dependent	2	0	NA	0	0	0	1	37.4	0	16.6	NA	30	138	9	7.7	7.13	8.9	12.6	3	1	1	No growth
cap-pilot	90	1	1	0	0	1	0	0	0	0	0	0	0	0	0	1	0	0	0	0	0	0	0	0	NA	NA	None	0	NA	0	0	0	NA	38	0	18.8	NA	307	142	10.6	7.9	7.44	11.1	5.6	4	1	1	No growth
cap-pilot	80	1	1	0	0	1	0	0	0	0	0	0	0	0	0	0	0	0	0	0	0	0	0	0	Never	Home independent	None	0	NA	0	1	0	0	39.1	0	6.1	NA	0	141	10.7	7.5	NA	NA	NA	3	1	1	No growth
cap-pilot	70	1	1	0	0	1	0	0	0	0	0	0	0	0	0	0	0	0	1	0	0	0	0	0	NA	Home ADL dependent	None	NA	0	0	0	0	NA	39	0	5.7	NA	80	150	6.4	8.4	7.43	12.5	5.1	4	1	1	No growth
cap-pilot	64	0	1	0	0	1	0	0	0	0	0	0	0	0	0	1	1	0	0	0	1	0	0	0	Current	Home independent	3 or more	0	NA	NA	1	0	NA	35.6	1	0.9	NA	119	146	10	8.1	7.6	11.3	6.2	4	1	1	No growth
cap-pilot	26	1	1	1	0	1	0	0	0	0	1	0	0	0	0	0	0	0	0	0	0	0	0	0	NA	Home independent	None	0	0	0	0	0	NA	38	0	7.2	NA	43	140	3.9	5.3	NA	NA	NA	4	1	1	No growth
cap-pilot	80	0	1	0	0	0	0	1	0	0	0	1	0	0	0	0	0	0	0	0	0	1	0	0	Never	Home independent	None	0	0	0	0	0	0	37.5	0	7.1	NA	48	140	5.4	7.2	NA	NA	NA	3	1	1	No growth
cap-pilot	49	0	1	0	0	1	0	0	0	0	0	0	0	0	0	1	0	0	0	0	0	0	0	0	Current	Home ADL dependent	3 or more	0	NA	1	0	1	NA	35.6	0	14.1	NA	50	135	4.2	6.8	7.3	8.8	7.7	5	0	1	No growth
cap-pilot	72	1	0	0	0	1	0	0	0	0	0	0	0	0	0	0	0	0	0	0	0	0	0	0	NA	Home independent	1	0	NA	0	0	0	0	38.4	1	11.6	NA	102	140	5	6.3	7.46	7.8	NA	4	1	1	No growth
cap-pilot	81	1	0	0	0	1	0	0	0	0	0	0	0	0	0	0	0	0	0	0	0	0	0	0	Current	Home independent	None	0	NA	0	1	0	NA	37.4	1	12.5	NA	135	141	13.4	9.1	7.51	5.2	4	3	1	1	No growth
cap-pilot	29	1	1	0	0	1	1	0	0	0	0	0	0	0	0	0	0	0	0	0	0	0	0	0	Current	Home ADL dependent	None	0	0	1	0	0	NA	36.4	0	18.3	NA	66	138	3.9	7.2	7.44	7.5	5.8	4	1	1	No growth
cap-pilot	94	0	1	0	0	1	0	0	0	0	0	0	0	0	0	0	0	0	0	0	0	0	0	0	NA	Home ADL dependent	None	0	NA	0	0	0	NA	38	0	11.6	NA	100	140	9.3	6	NA	NA	NA	4	0	1	No growth
cap-pilot	82	1	1	0	0	1	0	0	0	0	0	0	0	0	0	1	0	0	1	0	0	0	0	0	Current	Home independent	None	0	NA	0	1	1	1	37.7	0	34.2	NA	70	141	11.3	8.1	7.34	20.8	6.2	4	1	1	No growth
cap-pilot	77	0	1	0	0	1	0	0	0	0	0	0	0	0	1	1	0	0	0	0	0	0	0	1	NA	Home independent	2	NA	0	1	1	0	NA	38.2	0	15.2	NA	40	139	4.6	12.2	7.42	12	5.8	5	1	1	No growth
cap-pilot	75	0	1	1	0	1	0	0	0	0	0	0	0	1	0	1	0	0	0	1	0	0	0	1	Current	Home independent	None	0	NA	1	0	1	0	37.7	0	9.8	NA	25	143	33	6.6	7.35	15.5	5.4	3	0	1	No growth
cap-pilot	85	1	1	0	0	1	0	1	0	1	0	1	0	0	0	1	0	0	0	0	0	0	0	0	NA	Home independent	1	0	NA	1	0	0	NA	38.7	NA	17.7	NA	24	141	8.6	10.2	7.43	9	5.8	4	1	1	No growth
cap-pilot	76	1	1	0	0	0	0	0	0	0	1	0	0	0	0	1	0	0	0	0	0	0	0	0	NA	Home independent	1	0	NA	1	0	0	NA	38	NA	9.7	NA	144	135	12.2	6.9	NA	NA	NA	2	1	1	No growth
cap-pilot	66	1	1	0	0	0	0	0	0	0	0	0	0	0	0	1	0	0	1	0	1	0	0	0	NA	Home independent	3 or more	0	NA	0	0	0	NA	39.8	0	22.2	NA	280	136	9.3	14.8	NA	NA	NA	5	1	1	No growth
cap-pilot	78	1	1	1	0	1	0	0	0	0	0	0	0	0	0	0	0	0	0	0	0	0	0	0	Never	Home ADL dependent	None	0	1	1	0	0	0	40.4	1	14.8	NA	11	138	8	8.3	7.47	11.8	3.5	5	1	1	No growth
cap-pilot	33	0	1	0	0	0	0	1	1	0	0	0	0	0	0	0	0	0	0	0	0	0	0	1	Ever	Home independent	None	0	1	0	0	0	0	38.6	1	4	NA	191	131	1.4	6.1	7.5	8.6	4.2	3	1	1	No growth
cap-pilot	82	0	1	1	1	1	0	1	0	0	0	0	0	0	1	0	0	0	0	0	0	0	0	1	Never	Home ADL dependent	3 or more	0	1	0	0	0	0	39.9	0	26.6	NA	4	137	8.4	5.9	7.47	9.4	4.4	6	1	1	No growth
cap-pilot	81	1	0	0	0	1	0	1	0	0	0	0	0	0	0	1	0	0	0	0	1	0	0	0	Ever	Home ADL dependent	2	0	1	1	0	0	NA	37	1	30.9	NA	62	127	12.1	17.5	7.32	7.6	6.3	3	1	1	No growth
cap-pilot	76	0	1	0	0	1	0	0	0	1	0	1	0	0	0	1	0	0	0	1	1	0	0	0	NA	Home independent	None	0	NA	0	1	0	1	37.8	0	8.8	NA	40	138	5.8	6.5	7.42	NA	5.7	3	1	1	No growth
cap-pilot	82	1	1	0	0	1	0	0	0	0	0	0	0	0	0	1	0	0	0	0	0	0	0	0	NA	Home ADL dependent	None	0	NA	1	0	0	0	38.9	0	15	NA	15	137	4.4	5.9	NA	NA	NA	4	1	1	No growth
cap-pilot	40	1	1	0	0	0	1	0	0	0	0	0	0	0	0	0	0	0	0	0	0	0	0	0	Current	Home ADL dependent	None	0	NA	0	0	0	0	37.3	0	11.4	NA	73	140	4.9	6.8	NA	NA	NA	4	1	1	No growth
cap-pilot	64	1	1	1	0	0	0	0	0	0	0	0	0	0	0	1	0	0	0	1	0	0	0	0	NA	Home ADL dependent	None	0	NA	1	0	0	NA	39.8	1	10.1	NA	92	128	5.5	6.2	7.52	7.2	3.6	6	1	1	No growth
cap-pilot	64	1	1	1	0	1	0	0	0	0	0	0	0	0	0	1	0	0	0	0	0	0	0	0	NA	Home independent	None	0	NA	0	0	NA	0	39.6	0	11.8	NA	12	137	13.4	5.8	7.5	7.3	3.9	5	0	1	No growth
cap-pilot	51	1	1	0	0	1	0	0	0	0	0	0	0	0	0	1	0	0	0	0	0	0	0	0	NA	Home independent	None	0	NA	0	0	0	NA	38.5	0	7.1	NA	180	129	7.8	5.6	7.43	9.1	5	4	1	1	No growth
cap-pilot	79	1	1	1	0	1	0	0	0	0	0	0	0	0	0	0	0	0	0	1	1	0	0	0	NA	Home ADL dependent	3 or more	0	NA	0	0	NA	NA	39.5	NA	8.9	NA	114	140	6.1	6.6	7.53	7.7	4.4	5	1	1	No growth
cap-pilot	76	1	1	0	0	1	1	0	0	0	0	0	0	0	0	0	0	0	1	0	1	0	0	0	Never	Home independent	None	NA	0	0	0	0	0	37.9	0	16.5	NA	87	135	9.9	10.8	7.43	8.2	5.2	4	1	1	No growth
cap-pilot	64	1	1	0	0	1	0	0	0	0	0	0	0	0	0	1	0	0	1	1	0	0	0	0	NA	Home independent	None	0	NA	0	0	0	NA	39	0	14.9	NA	38	133	5.4	8.7	7.45	9.1	4.3	5	1	1	No growth
cap-pilot	89	0	0	0	0	1	0	1	0	0	0	0	0	0	1	0	0	0	0	0	0	0	0	1	Never	Elderly home	None	0	NA	0	0	0	1	40.2	0	11.1	NA	27	133	6.8	10.5	7.34	38	8.3	3	0	1	No growth
cap-pilot	83	0	1	1	0	1	0	0	0	0	0	0	0	0	0	0	0	0	1	1	0	1	0	0	Never	Home independent	1	0	NA	0	0	0	0	39.4	0	6.9	NA	65	141	17.8	5.2	7.37	10.2	6.3	5	0	1	No growth
cap-pilot	68	0	0	1	0	1	0	0	0	0	0	0	0	0	0	1	0	0	0	0	0	0	0	0	Current	Home ADL dependent	None	0	NA	0	0	0	0	37.6	0	11.3	NA	157	142	4.9	6.3	7.45	7.4	4.7	4	1	1	No growth
cap-pilot	74	1	1	1	0	1	1	0	0	0	0	0	0	0	0	1	0	0	0	0	0	0	0	0	Never	Home ADL dependent	None	0	NA	1	0	0	1	38.9	1	16.6	NA	230	132	5.3	7.1	7.47	9.1	4.2	6	1	1	No growth
cap-pilot	86	1	1	1	0	0	0	0	0	1	0	0	0	0	0	0	0	0	0	0	0	0	0	0	NA	Home independent	None	0	NA	0	0	0	NA	39.2	0	9.5	NA	116	139	17.1	9	NA	NA	NA	5	1	1	No growth
cap-pilot	88	1	0	1	0	1	0	0	0	0	0	0	0	0	0	1	0	0	0	0	0	0	0	0	NA	Home ADL dependent	None	0	NA	0	0	0	NA	38.5	0	14.9	NA	186	138	9.8	7.2	7.44	9.7	6.7	5	1	1	No growth
cap-pilot	79	1	1	1	0	0	0	0	0	0	0	0	0	0	0	0	0	0	1	0	0	0	1	0	NA	Home ADL dependent	1	0	NA	0	0	0	NA	36.8	0	7.5	NA	63	146	23.4	6.7	7.37	31.3	4.7	4	1	1	No growth
cap-pilot	82	1	1	1	0	1	0	1	0	0	0	0	0	0	0	1	0	0	1	0	0	0	0	0	Never	Elderly home	None	0	1	1	0	0	0	38.5	1	18	NA	69	143	11	7.7	7.42	6.4	6.8	6	1	1	No growth
cap-pilot	83	1	1	1	0	1	0	0	0	0	0	0	0	0	0	1	0	0	0	0	0	0	0	0	Ever	Home independent	None	0	1	0	0	0	NA	38.3	0	5.4	NA	237	139	9.1	8.1	7.48	6	4.5	5	1	1	No growth
cap-pilot	78	1	1	1	0	1	0	1	0	0	0	0	0	0	0	1	0	0	0	0	0	0	0	0	Never	Home independent	1	0	1	1	0	0	NA	38	0	25	NA	57	138	10	5	7	6	4	5	1	1	No growth
cap-pilot	39	0	1	1	0	1	0	1	1	0	0	0	0	0	0	1	0	0	0	0	0	0	0	0	Never	Home ADL dependent	None	0	1	1	0	1	NA	37.6	0	8.5	NA	28	140	1.5	18.3	7.47	8.6	5.2	3	0	1	No growth
cap-pilot	66	0	1	0	0	1	0	0	0	0	0	0	0	1	0	1	0	0	0	0	0	0	0	1	Current	Home independent	3 or more	0	0	1	0	0	1	38.7	1	2.6	NA	144	130	6.3	9.6	7.32	8	7.9	4	1	1	No growth
cap-pilot	72	0	1	1	1	1	0	1	0	0	0	1	0	0	0	1	0	0	0	0	0	1	0	0	Ever	Home ADL dependent	2	0	1	1	0	0	0	38.6	1	13.1	NA	242	141	0.9	7.3	7.43	5.3	6.8	7	1	1	No growth
cap-pilot	70	1	0	0	0	1	0	0	0	0	1	0	0	0	0	1	0	0	0	0	0	0	0	0	Ever	Home independent	2	0	1	0	0	0	1	37.9	0	12.3	NA	183	141	6.9	8.2	7.32	6.1	7.5	3	1	1	No growth
cap-pilot	73	0	1	1	1	1	0	1	0	0	0	0	0	0	0	1	0	0	0	0	0	0	0	0	Ever	Home ADL dependent	1	0	1	0	0	1	NA	37.9	0	17.5	NA	108	138	6.2	6.7	7.46	9.2	4.9	6	1	1	No growth
cap-pilot	90	1	1	0	0	1	0	1	0	1	0	0	0	0	0	0	0	0	0	0	0	0	0	0	Never	Elderly home	None	0	1	0	1	0	NA	38.7	0	9.1	NA	142	143	15.3	4.8	7.4	5	4.9	4	1	1	No growth
cap-pilot	76	1	1	1	0	1	0	1	0	0	0	0	0	0	0	1	0	0	0	0	0	0	0	0	Ever	Home independent	None	0	1	1	0	0	NA	37	0	16	NA	56	140	7	6	7	7	3	5	1	1	No growth
cap-pilot	75	0	1	1	0	1	0	0	0	0	0	0	0	0	0	1	0	0	0	0	0	0	0	0	Current	Home ADL dependent	2	0	1	0	0	0	NA	39.6	1	16	NA	240	139	0.8	5.6	7.44	6.4	6.5	6	1	1	No growth
cap-pilot	63	0	1	1	0	1	0	0	0	0	0	0	0	0	0	1	0	0	1	0	0	0	0	0	Current	Home independent	None	0	1	0	0	1	NA	37.5	1	12.1	NA	217	137	9.1	9.7	7.39	5.3	5.4	5	1	1	No growth
cap-pilot	71	1	1	1	0	1	0	1	0	0	0	0	0	0	0	1	0	0	0	0	0	0	0	0	Ever	Home independent	None	0	1	0	0	0	NA	39.8	0	5.3	NA	62	142	5.7	6.9	7.34	10.8	8.3	5	1	1	No growth
cap-pilot	64	1	0	0	0	1	0	0	0	0	0	0	0	0	0	0	0	0	0	0	0	0	0	0	NA	NA	None	0	NA	1	0	0	NA	35.5	1	13.8	NA	61	139	10.3	7.1	7.49	6.8	3.3	4	1	1	No growth
cap-pilot	69	0	1	1	0	1	1	1	0	0	0	0	0	0	0	1	0	0	0	0	0	0	0	0	Current	Home independent	1	0	NA	0	0	0	NA	38.6	1	13	NA	71	135	4	10.4	7.42	8.7	8	6	1	1	No growth
cap-pilot	57	0	1	0	0	1	0	0	0	0	0	0	0	0	0	0	0	0	0	0	0	0	0	0	Current	Home independent	None	0	NA	0	0	0	NA	36.7	0	10.2	NA	27	142	3.8	6.1	7.49	10.4	4.7	3	0	1	No growth
cap-pilot	81	0	1	0	0	1	0	0	0	1	0	0	0	1	0	0	0	0	1	0	0	0	0	1	NA	Home ADL dependent	None	0	NA	0	1	0	NA	36.7	0	9.8	NA	36	149	14.5	8	7.12	13.7	13.8	3	1	1	No growth
cap-pilot	54	1	0	0	0	0	1	0	0	0	0	0	0	0	0	0	0	0	0	0	0	0	0	0	NA	Home independent	None	0	NA	0	0	0	NA	36.7	0	15.8	NA	229	137	5.5	5.7	7.45	9	5.1	3	1	1	No growth
cap-pilot	59	1	1	0	0	1	0	0	0	0	0	0	0	0	0	1	0	0	0	0	0	0	0	0	Never	Home independent	None	0	NA	1	0	0	0	37	0	12.6	NA	215	139	6.4	5.6	7.44	7.6	4	4	1	1	No growth
cap-pilot	77	1	1	1	0	1	0	0	0	0	0	0	0	1	0	1	0	0	1	0	0	0	0	1	Current	Home ADL dependent	3 or more	0	NA	0	1	0	1	36	0	27.7	NA	407	133	28.4	6.7	NA	12.1	4.1	6	1	1	No growth
cap-pilot	55	1	0	1	0	0	0	0	0	0	0	0	0	0	0	1	0	0	0	0	0	0	0	0	Current	Home independent	None	0	NA	NA	1	0	0	39.8	0	20.1	NA	130	137	8.1	8	7.49	7.7	3.9	5	1	1	No growth
cap-pilot	74	1	1	1	0	1	0	1	0	0	1	0	0	0	0	0	0	0	0	0	0	0	0	0	NA	Home independent	None	0	NA	0	0	0	0	40.5	0	14.8	NA	172	133	7	7.1	7.47	11.5	3.9	6	1	1	No growth
cap-pilot	62	1	1	1	0	1	0	0	0	0	0	0	0	0	0	1	0	0	0	0	0	0	0	0	Never	Home independent	None	0	NA	0	0	0	NA	39.9	0	9.2	NA	82	137	8	5.6	7.44	9.3	4.9	5	1	1	No growth
cap-pilot	87	1	1	0	0	1	0	0	0	0	0	0	0	0	0	0	0	0	0	0	0	0	0	0	NA	Elderly home	None	0	NA	0	1	0	NA	36	1	7.2	NA	82	144	9.6	8.7	7.34	6.8	6	4	1	1	No growth
cap-pilot	46	1	1	0	0	0	0	0	0	0	0	0	0	0	0	0	0	0	0	0	0	0	0	0	Current	Home independent	None	0	NA	1	0	0	NA	36.4	0	12.9	NA	0	142	4.8	4.4	7.42	11.3	5	3	1	1	No growth
cap-pilot	84	1	0	0	0	1	0	0	0	1	0	0	0	0	0	0	0	0	1	0	0	0	0	0	NA	NA	None	0	NA	0	0	0	0	38.2	0	12.1	NA	NA	145	14.3	11.1	7.31	26.7	3.7	3	0	1	No growth
cap-pilot	78	1	1	1	0	1	0	0	0	0	0	0	0	0	1	0	0	0	1	0	1	0	0	1	Never	Elderly home	None	0	NA	1	0	0	0	39.5	0	11.7	NA	120	135	4.2	11.4	7.46	7.46	5.5	6	1	1	No growth
cap-pilot	69	1	0	0	0	1	0	0	0	0	0	0	0	0	0	1	0	0	0	0	0	0	0	0	Current	Home ADL dependent	1	0	NA	0	0	0	0	39.3	0	10.1	NA	24	138	9.5	6.4	7.43	8.7	5.8	3	1	1	No growth
cap-pilot	63	1	0	0	0	1	0	0	0	0	0	0	0	0	0	1	0	0	0	0	0	1	0	0	NA	Home independent	None	0	NA	0	0	NA	0	37	1	11.1	NA	50	138	13.2	13.8	7.4	11.9	5.7	3	1	1	No growth
cap-pilot	67	1	1	0	0	0	1	0	0	1	0	0	0	0	0	1	0	0	0	1	0	0	0	0	NA	Home ADL dependent	None	0	NA	0	0	0	NA	38.6	0	15.8	NA	12	141	8.5	6.2	7.43	10.5	4.6	4	1	1	No growth
cap-pilot	87	0	1	0	0	1	0	0	0	1	0	0	0	0	0	0	0	0	0	0	1	0	0	0	NA	Home ADL dependent	3 or more	0	NA	1	0	0	NA	38.8	0	10.1	NA	54	139	6.3	6.3	7.45	6.6	5.8	5	1	1	No growth
cap-pilot	85	1	1	1	0	1	0	0	0	0	0	0	0	1	0	0	0	0	1	1	1	0	0	1	NA	Home independent	None	0	NA	0	0	0	NA	38.8	0	6.3	NA	128	135	9.6	6.6	NA	NA	NA	5	1	1	No growth
cap-pilot	79	1	1	1	1	0	0	1	0	0	0	0	0	0	0	0	0	0	1	0	0	0	0	0	Never	Home independent	None	0	NA	0	0	0	0	39	0	9.1	NA	0	141	7.8	7.5	7.46	7.9	4.7	5	1	1	No growth
cap-pilot	56	1	1	0	0	0	0	0	0	0	0	0	0	0	0	0	0	0	0	0	0	0	0	0	NA	Home ADL dependent	1	0	NA	0	0	0	NA	38.5	0	3.9	NA	82	140	32.2	6.4	7.4	14.5	4	4	1	1	No growth
cap-pilot	76	1	1	0	1	1	0	0	0	0	0	0	0	0	0	0	0	0	0	0	0	1	0	0	NA	Home ADL dependent	3 or more	0	NA	1	0	0	0	37.9	0	12.8	NA	350	146	22.3	21.2	7.44	14.2	4.7	5	1	1	No growth
cap-pilot	77	1	1	1	0	0	0	1	0	0	0	0	0	0	0	0	0	0	0	0	0	0	0	0	Never	Home independent	None	0	NA	1	0	0	0	36.5	0	8.7	NA	173	142	7	9.8	7.45	8.4	4.9	4	1	1	No growth
cap-pilot	67	1	1	1	0	1	0	0	0	1	1	0	0	0	0	0	0	0	0	0	0	0	0	0	NA	Home independent	NA	0	NA	0	0	0	NA	39.1	0	23.3	NA	200	128	15.4	11.1	7.51	7.8	4.4	6	1	1	No growth
cap-pilot	42	0	1	1	0	1	0	0	0	0	0	0	0	0	0	1	0	0	0	0	0	0	0	0	Never	Home independent	None	0	NA	1	0	1	0	39.2	0	12.8	NA	15	137	5	6.2	7.3	24.9	5.6	5	1	1	No growth
cap-pilot	67	0	1	0	0	1	0	0	0	0	0	0	0	0	0	1	0	0	0	0	0	1	0	0	Current	Home independent	2	0	NA	0	0	0	NA	37.2	0	6.3	NA	24	136	4.3	7.9	NA	NA	NA	2	1	1	No growth
cap-pilot	68	0	1	1	1	1	0	0	0	1	0	0	0	0	0	0	0	0	1	0	0	0	0	1	Never	Home ADL dependent	2	0	NA	1	0	0	1	36.3	1	12.6	NA	63	136	6	6.7	7.46	19.4	5	6	1	1	No growth
cap-pilot	85	0	1	0	0	1	0	0	0	1	0	0	0	0	0	1	0	0	1	0	1	0	0	0	Never	Home ADL dependent	None	0	NA	1	0	0	1	38.3	0	12.6	NA	267	135	5.4	15.9	7.46	8.6	5.2	5	1	1	No growth
cap-pilot	75	0	1	0	0	1	0	0	0	0	0	0	0	0	0	1	0	0	0	0	1	0	0	0	NA	Home independent	None	0	NA	0	0	0	NA	38.7	1	20.6	NA	232	145	10.2	8.1	7.42	8.8	5.9	5	1	1	No growth
cap-pilot	79	1	1	0	0	1	0	0	0	0	0	0	0	0	0	1	0	0	0	0	0	0	0	0	Never	Home ADL dependent	None	0	NA	1	0	0	NA	38.3	0	12.9	NA	289	142	6.6	5.5	7.43	7.1	5.8	5	1	1	No growth
cap-pilot	72	1	0	0	0	1	0	0	0	0	0	0	0	0	0	0	0	0	1	0	1	0	0	0	Never	Home independent	2	0	NA	1	0	1	NA	38.8	0	20.4	NA	128	131	10.9	10.1	7.3	9.7	6.4	4	1	1	No growth
cap-pilot	47	1	1	0	0	1	0	0	0	0	0	1	0	0	0	1	0	0	0	0	0	0	0	0	Current	Home independent	None	0	NA	0	0	0	0	37.8	1	13.9	NA	0	139	6.3	5.3	7.46	10.5	4.3	3	1	1	No growth
cap-pilot	78	0	1	1	0	1	0	0	0	0	0	0	0	1	0	0	0	0	0	0	0	0	0	1	Never	Home independent	None	0	NA	1	0	0	0	38.2	0	10.7	NA	379	134	8.5	6.7	7.49	9.2	4.2	6	1	1	No growth
cap-pilot	34	0	1	1	0	1	0	0	0	0	0	0	0	0	0	0	0	0	0	0	0	0	0	0	Current	Home independent	1	0	NA	0	0	0	0	35	0	20.2	NA	37	133	4.1	7.9	7.44	10.1	4.7	6	1	1	No growth
cap-pilot	55	0	1	0	0	0	1	0	0	0	0	0	0	0	0	0	0	0	0	0	0	0	0	0	Current	Home independent	None	0	NA	0	0	0	NA	36	0	15.8	NA	153	136	4.2	9.5	7.46	10.6	3.4	5	1	1	No growth
cap-pilot	64	1	1	0	1	0	1	0	0	0	0	0	0	0	0	0	0	0	0	0	0	1	0	1	Never	Home independent	1	0	NA	0	0	0	NA	38.8	0	9.1	NA	59	138	5.7	10.4	NA	NA	NA	5	1	1	No growth
cap-pilot	83	0	1	0	0	0	0	1	0	0	0	0	0	0	0	0	0	0	0	0	0	0	0	0	Never	Home independent	None	0	NA	0	1	0	NA	36.8	0	14.7	NA	154	140	4.9	6.8	7.53	5.5	5	4	1	1	No growth
cap-pilot	94	0	1	1	1	1	0	1	0	1	0	0	0	0	0	0	0	0	0	0	0	0	0	1	Never	Elderly home	None	0	1	1	0	0	NA	38	0	14	NA	254	142	24	5	NA	NA	NA	6	1	1	No growth
cap-pilot	83	1	1	0	0	1	0	0	0	0	0	0	0	0	0	0	0	0	0	0	0	0	0	0	Never	Home independent	2	0	1	0	0	NA	NA	39	1	5.9	NA	24	139	7.4	7.6	7.42	8.5	5.1	3	1	1	No growth
cap-pilot	81	1	0	0	0	1	0	1	0	1	1	0	0	0	0	1	0	0	0	0	0	0	0	0	Never	Home ADL dependent	3 or more	NA	1	1	NA	NA	NA	38	0	2.4	NA	248	142	10.6	5.3	7.46	5.8	3.4	2	1	1	No growth
cap-pilot	81	1	1	0	0	1	0	0	0	0	0	0	0	0	0	0	0	0	1	0	0	0	0	0	Current	Home independent	None	0	1	1	NA	NA	NA	NA	NA	6.7	NA	44	140	9.7	6.3	7.42	8.7	6	3	0	1	No growth
cap-pilot	70	1	0	0	0	1	0	0	0	0	0	0	0	0	0	0	0	0	0	0	0	0	0	0	Never	Elderly home	None	0	1	1	0	0	NA	NA	1	117.6	NA	253	134	NA	10.4	7.52	6	6.1	3	0	1	No growth
cap-pilot	82	0	1	0	0	1	0	0	0	0	0	0	0	0	0	0	0	0	0	0	0	1	0	0	Current	Elderly home	1	0	1	0	0	NA	1	38	1	21.3	NA	111	144	10.4	11.2	7.21	10.7	11.6	4	1	1	No growth
cap-pilot	70	1	1	0	0	0	0	1	0	0	0	0	0	0	1	0	0	0	0	0	0	0	0	1	Never	Home independent	None	0	1	0	0	0	NA	40	NA	3.9	NA	51	138	7	6.2	NA	NA	NA	3	0	1	No growth
cap-pilot	66	1	0	0	0	1	0	0	0	0	0	0	0	0	0	1	0	0	0	0	0	0	0	0	Current	Home independent	3 or more	0	1	1	NA	NA	0	NA	1	24.8	NA	172	136	5.1	10.5	7.28	8.2	11.1	3	0	1	No growth
cap-pilot	78	0	0	0	0	1	0	0	0	1	0	0	0	0	0	1	0	0	0	0	1	0	0	0	Never	Home ADL dependent	NA	0	1	1	1	NA	1	38	0	7.6	NA	166	137	18.6	12.6	7.4	3.8	4.4	2	1	1	No growth
cap-pilot	44	0	0	0	0	1	0	0	0	0	0	0	0	0	0	1	0	0	0	0	0	0	0	0	Current	Home independent	None	0	1	1	0	NA	0	38	0	10.4	NA	8	136	4.8	NA	7.45	9.2	4.2	2	1	1	No growth
cap-pilot	81	1	1	0	0	1	0	1	0	0	0	0	0	0	0	1	0	0	0	1	1	0	0	0	Never	NA	NA	0	1	1	0	NA	NA	36	1	16.3	NA	179	134	10.5	9.5	7.26	9.8	6.1	5	0	1	No growth
cap-pilot	75	0	0	0	0	1	0	1	0	0	0	0	0	0	0	0	0	0	0	0	0	0	0	0	Never	Home independent	None	0	1	0	0	0	NA	NA	0	6.4	NA	256	130	5.6	6.9	7.46	11.1	3.8	2	0	1	No growth
cap-pilot	82	0	0	0	1	0	1	0	0	0	0	0	0	0	0	0	0	0	0	0	0	0	0	0	Never	Elderly home	None	0	NA	0	0	NA	NA	38	0	12.2	NA	93	143	6.1	NA	NA	NA	NA	4	1	1	No growth
cap-pilot	85	1	0	0	0	1	0	0	0	0	0	0	0	0	0	0	0	0	0	0	0	0	0	0	Never	Home independent	None	0	1	1	NA	NA	NA	38.3	1	11.9	NA	29	140	18.1	57	7.46	8.9	6.8	3	0	1	No growth
cap-pilot	82	0	0	0	0	1	0	0	0	0	0	0	0	0	0	1	0	0	0	0	1	0	0	0	Never	Home independent	None	0	1	0	0	0	NA	38.2	1	8.4	NA	134	142	7	5.9	7.4	7.3	7.3	3	1	1	No growth
cap-pilot	85	1	0	0	0	1	0	0	0	1	0	0	0	0	0	0	0	0	0	0	0	0	0	0	Never	Home ADL dependent	None	0	1	1	0	NA	NA	37.8	0	7.9	NA	84	141	3.9	4.8	7.38	9	5.6	2	0	1	No growth
cap-pilot	81	0	0	0	0	0	0	0	0	0	0	0	0	0	0	0	0	0	0	0	0	0	0	0	Never	Home ADL dependent	None	0	1	0	1	1	0	39.7	1	7.6	NA	NA	131	7.1	11.3	7.31	21.3	6.7	1	0	1	No growth
cap-pilot	81	1	0	0	0	0	0	0	0	0	0	0	0	0	0	0	0	0	0	0	0	0	0	0	Never	Home ADL dependent	3 or more	0	1	0	0	0	0	37.5	0	6.1	NA	28	134	9	6.4	NA	NA	NA	1	1	1	No growth
cap-pilot	82	0	1	0	0	1	0	1	0	1	0	0	0	0	0	1	0	0	0	0	0	0	0	0	Never	Home independent	None	0	1	NA	0	0	0	37.8	0	6.2	NA	17	138	13.3	5.9	7.41	8.4	5.2	2	0	1	No growth
cap-pilot	71	1	0	0	0	1	0	1	0	0	0	0	0	0	0	0	0	0	0	0	1	0	0	0	Never	Home independent	None	0	1	0	0	0	NA	37.1	0	11.9	NA	288	135	9.5	4.9	7.42	8.4	5.9	3	0	1	No growth
cap-pilot	71	0	1	1	1	1	0	0	0	0	0	0	0	0	0	0	0	0	0	0	1	0	0	0	Never	Elderly home	None	0	1	1	0	0	NA	36.5	0	11.1	NA	52	107	4	8.9	7.52	9.2	4.8	6	0	1	No growth
cap-pilot	69	0	1	0	1	1	0	1	0	0	1	1	0	0	0	0	0	0	0	0	0	0	0	0	Ever	Home independent	2	0	1	1	0	0	NA	37.4	0	11.9	NA	143	131	19.3	6.8	7.47	11.5	3.9	5	0	1	No growth
cap-pilot	58	1	1	1	1	0	0	0	0	1	0	0	0	0	0	0	0	0	0	0	0	0	0	0	Ever	Elderly home	1	0	1	1	0	0	0	38.2	0	26	NA	164	143	15.8	6.8	7.49	11.1	4.4	7	1	1	No growth
cap-pilot	45	0	1	0	1	1	0	0	0	0	0	0	0	0	0	0	0	0	0	0	0	1	0	0	Never	Home independent	1	0	1	0	0	0	NA	39.1	0	16.2	NA	69	133	4.7	16	7.47	8	4.3	6	0	1	No growth
cap-pilot	44	1	0	0	1	0	1	1	1	0	0	1	0	0	0	0	0	0	0	0	0	0	0	0	Never	Home independent	2	1	1	0	0	0	NA	39.3	0	22.8	NA	156	135	4.3	7	7.47	9.5	4	5	0	1	No growth
cap-pilot	72	1	1	1	0	1	0	0	0	0	0	0	0	0	0	1	0	0	0	0	0	0	0	0	Current	Home independent	None	0	1	1	0	0	0	39.3	0	17.9	NA	96	133	4.2	6.6	7.39	6.7	6.5	6	1	1	No growth
cap-pilot	79	1	0	1	1	1	0	0	0	0	0	0	0	1	0	1	0	0	0	1	1	0	0	1	Current	Home independent	1	0	1	0	0	1	0	38.2	0	3.8	NA	278	139	14.3	7.5	7.34	3.6	8	5	0	1	No growth
cap-pilot	60	1	0	0	0	1	0	0	0	0	0	0	0	1	0	0	0	0	0	0	0	0	0	1	Ever	Home independent	3 or more	0	1	1	0	1	NA	39.2	0	10.8	NA	132	130	5.7	6	7.45	7.1	5.1	4	0	1	No growth
cap-pilot	72	1	1	0	1	1	0	0	0	0	0	0	0	0	0	0	0	0	0	0	0	0	0	0	Current	Home independent	1	0	1	1	0	0	0	38.4	0	15.8	NA	12	136	9.6	8	7.44	7.2	4.3	5	0	1	No growth
cap-pilot	83	1	1	0	0	1	0	1	0	0	0	0	0	0	0	1	0	0	0	0	0	0	0	0	Never	Home independent	None	0	1	1	0	0	NA	38.6	0	15.9	NA	200	139	15.1	7.2	7.39	6.9	5	5	1	1	No growth
cap-pilot	80	0	1	0	0	1	0	0	0	0	0	0	0	0	0	0	0	0	0	0	1	0	0	0	Never	Elderly home	1	0	1	0	0	0	NA	38.7	0	14.7	NA	2	135	3.6	8.9	7.4	7.7	4.5	4	0	1	No growth
cap-pilot	78	1	0	0	0	1	0	0	0	0	0	0	0	0	0	1	0	0	0	0	0	1	0	0	Never	Home independent	1	0	1	0	0	0	NA	39	1	16.5	NA	36	138	6.7	10.8	7.47	8.4	5.5	4	1	1	No growth
cap-pilot	87	1	0	0	0	1	0	0	0	0	0	0	0	0	0	1	0	0	0	0	0	0	0	0	Ever	Home ADL dependent	1	0	1	0	0	0	NA	38.3	0	16.6	NA	181	136	7	9.4	7.43	8.6	5.2	4	1	1	No growth
cap-pilot	80	0	1	0	0	1	0	0	0	0	0	0	0	0	0	1	0	0	0	0	0	0	0	0	Current	Home ADL dependent	None	0	1	0	0	0	NA	36.5	1	14.4	NA	20	132	8.4	6.5	7.41	6.2	5.4	3	1	1	No growth
cap-pilot	85	1	0	0	0	1	0	0	0	0	0	0	0	0	0	1	0	0	0	0	0	0	0	0	Never	Home independent	1	0	1	0	0	1	NA	38.3	1	14	NA	122	140	5.7	7.2	7.45	6.7	4.4	4	0	1	No growth
cap-pilot	75	1	0	1	0	1	0	0	0	0	0	0	0	0	0	0	0	0	0	1	0	1	0	0	Current	Home independent	1	0	1	1	0	0	NA	36	0	11.5	NA	17	132	9.2	NA	7.4	11.6	5.7	4	0	1	No growth
cap-pilot	52	1	1	0	0	1	0	0	0	1	0	0	0	0	0	0	0	0	0	0	0	0	0	0	Current	Home independent	None	0	0	1	0	0	NA	39.2	0	10.2	NA	255	128	5.1	5.5	7.5	10	4.7	5	1	1	No growth
cap-pilot	84	1	1	0	0	0	0	1	0	1	0	0	0	0	0	1	0	0	0	0	0	0	0	0	Never	Home independent	None	0	1	1	0	0	NA	38.5	0	17.6	NA	249	124	5.9	7	7.45	10.1	4.9	5	1	1	No growth
cap-pilot	68	0	1	0	1	1	0	1	0	1	0	0	0	0	0	0	0	0	0	0	0	0	0	0	Ever	Home independent	None	0	1	0	0	0	1	38.9	1	10.7	NA	12	132	5.5	8.4	7.49	13.9	4.4	5	1	1	No growth
cap-pilot	69	0	0	0	1	1	0	0	0	0	0	0	0	0	0	0	0	0	0	0	0	0	0	0	Ever	Home ADL dependent	None	0	1	0	1	0	0	39.9	1	6.7	NA	98	133	10	8.5	7.4	5.8	6.5	4	1	1	No growth
cap-pilot	30	1	1	1	0	0	0	1	0	0	1	1	0	0	0	0	0	0	0	0	0	0	0	0	Never	Home independent	None	0	0	1	0	1	NA	40.6	0	28.7	NA	280	133	7.5	6.9	NA	NA	NA	6	0	1	No growth
cap-pilot	72	0	0	0	1	1	0	0	0	0	0	0	0	0	0	1	0	0	0	0	0	0	0	0	Never	Home independent	None	0	1	0	0	0	NA	39.9	0	9.5	NA	8	141	5	4.6	7.6	8	3.3	3	1	1	No growth
cap-pilot	73	1	1	1	0	1	0	0	0	0	0	0	0	0	0	1	0	0	1	0	0	0	0	0	Never	Home independent	None	0	0	0	0	0	0	38.4	1	9.9	NA	237	142	16	7.4	7.41	6.7	5.8	5	0	1	No growth
cap-pilot	84	0	1	0	1	1	0	0	0	0	1	0	0	0	0	0	0	0	1	0	0	0	0	0	Never	Home ADL dependent	None	0	1	0	0	0	0	38.9	0	8.5	NA	41	133	7.4	8.4	7.47	8.5	4.8	5	1	1	No growth
cap-pilot	64	0	1	0	0	0	0	0	0	0	0	1	0	0	0	0	0	0	0	0	0	0	0	0	Never	Home independent	1	0	0	0	0	0	0	38.9	0	6.9	NA	163	140	4.8	NA	NA	NA	NA	4	0	1	No growth
cap-pilot	47	0	1	1	0	0	0	0	0	1	1	0	0	0	0	0	0	0	0	0	0	0	0	0	Never	Home independent	None	0	0	0	0	0	1	39.7	NA	31.4	NA	158	135	6	7.3	7.52	9.9	4.1	5	1	1	No growth
cap-pilot	43	1	0	0	0	1	1	0	0	0	0	0	0	0	0	0	0	0	0	0	0	0	0	0	NA	Home independent	NA	0	0	1	0	0	NA	39.3	0	16	NA	359	141	6.4	7.6	7.41	13.3	5.4	4	1	1	No growth
cap-pilot	51	1	0	0	1	1	1	1	1	0	0	1	0	0	0	0	0	0	0	0	0	0	0	0	Ever	Home ADL dependent	1	0	0	1	0	0	NA	39.5	0	11.9	NA	148	143	5.6	4.5	NA	NA	NA	5	1	1	No growth
cap-pilot	67	1	1	1	0	1	0	1	0	0	0	1	0	0	0	1	1	0	0	0	0	0	0	0	Current	Home independent	None	0	1	0	0	0	0	39	0	12	NA	275	131	10.7	5.7	7.39	7.3	4	6	1	1	No growth
cap-pilot	70	1	0	0	0	1	0	1	0	0	0	0	0	0	0	0	0	0	0	0	0	0	0	0	Never	Home independent	1	0	1	1	0	0	1	40	0	6.3	NA	NA	142	10.3	5.4	NA	NA	NA	2	0	1	No growth
cap-pilot	70	1	0	0	0	1	0	0	0	0	0	1	0	0	0	1	1	0	0	0	0	0	0	0	Current	Home independent	None	0	1	1	0	0	1	38.7	1	6.2	NA	79	146	7.4	8	7.47	7.4	9.4	3	0	1	No growth
cap-pilot	65	0	0	0	0	0	0	0	0	0	0	0	0	0	0	0	0	0	0	0	0	0	0	0	Never	Home independent	None	0	0	0	0	0	0	38.8	0	7.5	NA	38	141	3.4	7.6	NA	NA	NA	3	0	1	No growth
cap-pilot	75	1	1	0	0	0	0	0	0	0	0	0	0	0	0	1	0	0	1	0	0	0	0	0	Current	Home independent	3 or more	0	1	0	0	0	NA	38.5	0	11.1	NA	63	144	6.9	10.1	7.45	9.6	5.9	5	0	1	No growth
cap-pilot	89	0	0	0	1	0	1	1	0	0	0	0	0	0	0	0	0	0	0	1	0	0	0	0	Never	Home independent	1	0	0	1	0	0	NA	37.2	0	14.4	NA	112	138	17.6	5.1	NA	NA	NA	4	1	1	No growth
cap-pilot	73	0	1	1	0	0	1	0	0	0	0	0	0	0	0	0	0	0	0	0	0	0	0	0	Never	Home independent	None	0	0	0	0	0	NA	38.5	0	7.4	NA	183	139	4.6	5.6	NA	NA	NA	5	1	1	No growth
cap-pilot	77	1	1	1	1	1	0	0	0	0	0	0	0	0	0	0	0	0	0	0	0	0	0	0	Ever	Elderly home	2	0	1	0	NA	0	1	38.9	1	11.9	NA	322	132	6.6	7.3	7.5	7.1	4.7	7	1	1	No growth
cap-pilot	83	1	1	0	1	1	0	1	0	1	0	0	0	0	0	1	0	0	1	0	0	0	0	0	Ever	Home ADL dependent	1	0	1	0	1	0	NA	39.3	0	21.6	NA	54	126	16.3	6	7.55	6.1	4.3	6	1	1	No growth
cap-pilot	69	1	1	0	0	0	0	0	0	1	0	0	0	0	1	1	0	0	0	0	0	0	0	1	Never	Home ADL dependent	3 or more	1	1	0	0	0	NA	36.8	1	2.8	NA	95	132	7.7	5.3	7.51	7.2	4.4	3	0	1	No growth
cap-pilot	77	1	0	0	1	1	0	0	0	0	1	1	0	1	0	1	0	0	0	0	0	0	0	1	Ever	Home independent	3 or more	0	1	1	1	0	NA	39.7	0	18.9	NA	32	137	7.4	6.3	7.47	8.3	5.2	5	0	1	No growth
cap-pilot	67	1	1	1	1	1	0	0	0	1	0	0	0	0	0	0	0	1	0	0	0	1	0	0	Ever	Home independent	1	0	1	0	0	0	0	39.2	NA	23.4	NA	317	130	7.4	16.8	7.49	9.6	4.4	7	1	1	No growth
cap-pilot	77	0	0	0	1	1	0	1	0	0	1	0	0	0	0	1	0	0	1	1	1	0	0	0	Ever	Home ADL dependent	3 or more	0	1	0	0	0	NA	39.9	0	13	NA	53	140	7.7	8.7	7.47	10.3	7.1	5	0	1	No growth
cap-pilot	29	0	0	1	0	1	0	0	0	0	0	0	0	0	0	0	0	0	0	0	0	0	0	0	Never	Home independent	None	0	0	0	0	0	NA	39	0	3.5	NA	12	136	NA	5.3	NA	NA	NA	3	0	1	No growth
cap-pilot	79	0	1	0	0	1	0	1	1	0	1	0	0	0	0	1	0	0	0	0	0	0	0	0	Ever	Home independent	None	0	1	0	0	0	NA	38.5	0	6.7	NA	162	142	NA	7.5	7.53	10.6	6.4	4	1	1	No growth
cap-pilot	81	0	1	0	0	1	0	0	0	0	0	0	0	0	0	0	0	0	0	0	0	0	0	0	Never	Home ADL dependent	None	0	1	1	1	0	NA	36.7	0	8.3	NA	12	141	NA	5.2	7.39	8.8	5.2	2	1	1	No growth
cap-pilot	100	1	1	1	0	1	0	0	0	0	1	0	0	0	0	1	0	0	0	0	0	0	0	0	Current	Home ADL dependent	None	0	1	0	1	0	NA	37.5	0	12.2	NA	54	134	14.1	8.3	7.42	9.1	4.8	5	1	1	No growth
cap-pilot	72	0	1	0	0	1	0	0	0	0	0	0	0	0	0	1	0	0	0	0	0	0	0	0	Ever	Home ADL dependent	1	0	1	0	NA	0	NA	38.5	0	13.2	NA	63	135	NA	8.1	7.55	8.5	3.1	5	0	1	No growth
cap-pilot	48	1	0	0	0	0	0	0	1	0	0	0	0	0	0	0	0	0	0	0	0	0	0	0	Current	Home independent	None	0	0	0	0	0	NA	38.9	0	14.8	NA	138	134	NA	7.7	7.45	8.6	4.1	4	1	1	No growth
cap-pilot	80	0	1	1	0	1	1	0	1	0	0	0	0	0	0	1	0	0	0	0	0	0	0	0	Ever	Home independent	None	0	1	1	0	0	0	39.1	0	4	NA	42	133	NA	6.6	7.41	6.5	4.8	5	0	1	No growth
cap-pilot	71	1	1	1	0	0	0	0	0	1	0	0	0	0	0	0	0	0	0	0	0	1	0	0	Never	Home independent	None	0	0	0	0	0	0	38.4	0	12.1	NA	310	132	3.6	23.5	7.44	7	4.5	6	1	1	No growth
cap-pilot	74	1	0	1	0	1	0	0	0	0	0	0	0	0	0	1	0	0	0	0	0	0	0	0	Ever	Home independent	3 or more	0	1	0	0	0	NA	36.9	1	7.7	NA	90	138	5.8	5.9	7.37	7.6	5.9	3	0	1	No growth
cap-pilot	79	1	1	0	0	1	0	0	0	0	0	0	0	0	1	1	0	0	0	0	0	0	0	1	Never	Home independent	None	0	0	1	0	0	NA	37.4	1	12.4	NA	131	130	10.6	9	7.51	2.3	3.9	4	1	1	No growth
cap-pilot	79	1	0	0	0	1	0	0	0	0	0	0	0	1	0	1	0	0	0	0	0	0	0	1	Never	Home independent	None	0	1	0	0	0	NA	37.4	1	12.4	NA	131	130	NA	9	7.56	6.8	3.5	3	1	1	No growth
cap-pilot	37	0	1	0	0	1	1	1	1	0	1	0	0	0	0	0	0	0	0	0	0	0	0	0	Current	Home independent	1	0	0	0	0	0	NA	39.7	0	13	NA	348	131	1.6	4.4	7.54	9.4	3.3	5	1	1	No growth
cap-pilot	72	1	1	1	1	1	0	0	0	0	0	0	0	0	0	0	0	0	1	0	0	0	0	1	Never	Home independent	None	0	1	0	0	0	NA	38.4	0	11.2	NA	68	137	NA	6.8	7.43	5.7	5.5	7	0	1	No growth
cap-pilot	76	1	1	1	1	1	0	0	0	0	0	0	0	0	0	1	0	0	1	0	0	0	0	0	Never	Elderly home	2	0	1	1	0	0	NA	37.8	1	10.6	NA	80	144	NA	6.5	NA	NA	NA	6	0	1	No growth
cap-pilot	89	1	1	0	0	1	0	0	0	0	0	0	0	0	0	1	0	0	0	0	0	0	0	0	Never	Elderly home	None	0	1	0	1	0	0	39.7	0	13.7	NA	34	138	NA	6.5	NA	NA	NA	5	1	1	No growth
cap-pilot	71	1	1	1	1	1	0	1	0	0	0	1	0	0	0	1	0	0	1	0	0	0	0	0	Ever	Home independent	None	0	1	0	0	0	1	37.9	1	23.4	NA	56	135	NA	7.1	7.4	11.2	3.2	6	0	1	No growth
cap-pilot	40	1	1	1	1	1	1	1	0	0	0	0	0	0	0	1	0	0	0	0	0	0	0	0	Never	Home independent	None	0	1	0	0	1	0	39.6	0	10.9	NA	76	135	5.4	6.6	7.57	11.6	2.8	7	1	1	No growth
cap-pilot	46	1	0	0	0	1	0	1	1	0	0	1	0	0	0	0	0	0	1	0	0	0	0	0	Ever	Home independent	3 or more	0	0	0	0	NA	NA	37.8	0	25.7	NA	82	134	NA	5.9	7.42	13.2	5.5	3	1	1	No growth
cap-pilot	61	1	1	0	0	0	0	0	0	0	0	0	0	0	0	0	0	0	0	0	0	0	0	0	Never	Home independent	None	0	0	0	0	0	NA	37.4	0	9.6	NA	261	133	5.1	5.5	NA	NA	NA	3	0	1	No growth
cap-pilot	59	1	0	0	1	1	1	0	0	0	0	0	0	0	0	0	0	0	1	0	0	0	0	0	Never	Home independent	None	0	1	0	0	0	0	37.9	NA	13.4	NA	20	136	NA	7.4	7.42	6.7	6	3	0	1	No growth
cap-pilot	79	1	1	0	1	1	0	1	0	0	0	0	0	0	0	1	0	0	0	0	0	0	0	0	Current	Home independent	None	0	1	0	0	0	0	38.4	0	22.4	NA	45	137	NA	6.7	7.4	12.5	5.3	6	0	1	No growth
cap-pilot	74	0	0	0	0	1	0	0	0	1	0	0	0	0	0	1	0	0	0	0	1	0	0	0	Never	Home ADL dependent	None	0	1	1	1	1	NA	39.2	0	17.9	NA	172	138	NA	6.2	7.39	16.8	6.9	4	0	1	No growth
cap-pilot	60	0	1	0	0	1	0	1	0	0	0	0	0	0	0	1	0	0	0	0	0	0	0	0	Ever	Home independent	1	0	1	0	1	0	0	38.5	0	9.7	NA	20	133	NA	9.6	7.38	8.4	10.4	3	0	1	No growth
cap-pilot	85	1	0	0	1	1	0	0	0	0	0	1	0	0	0	1	0	0	0	0	0	0	0	0	Ever	Home independent	None	0	1	1	0	0	0	38	0	13	NA	7	141	12.8	7	7.44	9.6	5.6	3	1	1	No growth
cap-pilot	96	1	1	1	1	1	0	0	0	0	0	0	0	0	0	0	0	0	0	0	0	0	0	0	Current	Home independent	None	0	0	0	0	0	NA	38	0	15.3	NA	131	130	5.8	9	7.46	8	5.2	6	1	1	No growth
cap-pilot	69	1	0	0	0	1	0	1	0	0	0	0	0	0	0	0	0	0	0	0	0	1	0	0	Never	Home independent	None	0	1	0	NA	NA	NA	NA	NA	11.2	NA	151	137	9.5	21.3	7.48	7.2	4.7	3	1	1	No growth
cap-pilot	77	0	1	0	0	1	0	1	0	0	0	0	0	0	0	0	0	0	0	0	0	0	0	0	Ever	Home independent	None	0	1	0	1	0	NA	36.3	0	3.8	NA	329	136	7.3	9.5	7.46	12	4.9	3	1	1	No growth
cap-pilot	69	0	0	0	0	1	0	0	0	0	0	0	0	0	0	1	0	0	0	0	0	0	0	1	Never	Home ADL dependent	2	0	1	1	1	0	NA	39.3	1	10.5	NA	59	139	5.7	4.8	7.49	6	4.2	4	0	1	No growth
cap-pilot	77	1	0	0	0	0	0	1	0	0	0	0	0	0	0	0	0	0	0	0	1	0	0	0	Never	Home independent	None	0	1	1	0	0	NA	37.9	0	8.9	NA	95	135	4.6	8.8	NA	NA	NA	2	1	1	No growth
cap-pilot	62	1	1	0	0	0	0	1	0	0	0	0	0	0	0	1	0	0	0	0	0	0	0	0	Never	Home independent	2	0	1	0	1	0	NA	36.7	0	1.3	NA	152	139	15.1	6.3	7.54	10.4	4.3	3	0	1	No growth
cap-pilot	88	0	0	0	0	1	1	1	0	0	0	1	0	0	0	0	0	0	1	0	0	0	0	0	Ever	Elderly home	None	0	1	0	0	0	NA	39.5	0	3.2	NA	53	135	12	7.1	7.47	7.8	4.6	3	0	1	No growth
cap-pilot	78	1	1	0	0	1	0	0	0	0	0	0	0	0	0	0	0	0	1	0	1	0	0	1	Never	Home independent	None	0	0	0	1	0	NA	37.3	1	6.9	NA	227	138	12.8	5.5	7.55	4.9	5.3	3	0	1	No growth
cap-pilot	84	1	0	0	0	1	0	0	0	0	0	0	0	0	0	1	0	0	0	0	0	0	0	0	Never	Home independent	1	0	1	1	1	0	NA	39	0	11.1	NA	175	135	8.3	6.3	7.48	9.9	4.1	4	0	1	No growth
cap-pilot	80	1	0	0	0	1	0	1	0	1	0	0	0	0	0	0	0	0	0	0	0	0	0	0	Never	Home independent	None	0	0	0	0	0	NA	39.5	0	10.5	NA	23	140	5.3	7.7	7.46	9.8	3.9	3	0	1	No growth
cap-pilot	81	1	0	0	0	1	0	1	0	0	0	0	0	0	0	1	0	0	0	0	0	0	0	0	Never	Home independent	None	0	1	0	0	NA	NA	36	0	2.2	NA	24	133	6.2	6.9	7.39	10.6	6.5	2	0	1	No growth
cap-pilot	76	1	0	0	0	1	0	0	0	0	0	0	0	0	0	0	0	0	0	1	0	1	1	0	Never	Elderly home	None	0	NA	0	0	0	0	39	1	12	NA	109	141	20	6	NA	7	5	4	0	1	No growth
cap-pilot	88	1	1	0	0	1	0	0	0	1	1	1	0	0	0	0	0	0	0	0	1	0	0	0	Never	Home independent	None	0	0	0	0	1	NA	40.9	0	14.5	NA	NA	131	17.3	16.7	7.54	NA	3.7	4	0	1	No growth
cap-pilot	73	1	0	0	0	1	0	0	0	0	0	0	0	0	0	1	1	0	0	0	0	0	0	0	Current	Home independent	1	0	0	0	0	0	NA	38.1	1	9.3	NA	98	142	7.4	7.4	7.3	6.6	8.4	3	0	1	No growth
cap-pilot	73	1	0	0	0	1	0	0	0	0	0	0	0	0	0	1	0	0	0	0	0	0	0	0	Ever	Home independent	1	0	0	0	0	0	NA	NA	1	14.4	NA	NA	140	7.2	0.6	7.33	6.6	8.1	2	0	1	No growth
cap-pilot	76	1	1	0	0	1	0	1	0	0	0	0	0	0	0	0	0	0	0	0	0	0	0	0	Never	Home independent	None	0	0	0	0	NA	NA	38.9	0	7.7	NA	NA	138	6.1	6.3	7.51	8.7	3.6	3	0	1	No growth
cap-pilot	82	0	1	0	0	1	0	0	0	0	0	0	0	0	0	1	1	0	0	0	0	1	0	0	Never	Home ADL dependent	3 or more	0	1	0	NA	NA	NA	NA	NA	9.9	NA	NA	136	10.7	7.5	7.49	12.6	5.2	2	0	1	No growth
cap-pilot	72	0	1	0	0	1	0	1	0	0	0	0	0	0	0	1	1	0	0	0	1	0	0	0	NA	Home ADL dependent	1	0	0	0	0	0	NA	36.8	1	24.7	NA	NA	141	5.9	18.1	7.42	5.3	7.3	3	0	1	No growth
cap-pilot	46	1	1	0	0	1	0	0	0	0	0	0	0	0	0	0	0	0	0	0	0	0	0	0	Current	Home independent	None	0	0	1	0	0	NA	38.9	NA	19.5	NA	493	134	9.5	7.6	7.5	9.3	3.3	5	1	1	No growth
cap-pilot	54	1	1	0	0	1	0	0	0	0	0	0	0	0	0	0	0	0	0	0	0	0	0	0	Never	Elderly home	None	0	1	0	NA	NA	NA	38.1	NA	25.1	NA	17	142	6.3	6.8	7.45	NA	5.2	4	1	1	No growth
cap-pilot	88	0	0	0	0	1	0	1	0	0	0	0	0	0	0	1	1	0	0	0	0	0	0	0	NA	Home independent	1	0	1	1	NA	NA	NA	38.8	NA	25.5	NA	16	139	6.1	8.6	7.53	6.3	4	3	1	1	No growth
cap-pilot	65	1	0	0	0	1	0	1	0	0	0	0	0	0	0	0	1	0	0	0	0	0	0	0	Never	Home independent	None	1	1	1	0	0	NA	36.9	NA	10.7	NA	9	137	6.3	NA	7.43	12	4.2	2	0	1	No growth
cap-pilot	87	1	1	1	0	0	0	1	1	0	0	0	0	0	0	1	0	0	0	1	0	0	0	0	Never	Home ADL dependent	1	0	0	1	0	0	NA	36.9	NA	11.1	NA	330	130	9.9	6.2	NA	11.3	5	4	0	1	No growth
cap-pilot	79	1	1	0	0	1	0	1	0	0	0	0	0	0	0	1	0	0	0	0	0	0	0	0	Ever	Home independent	None	NA	1	0	0	0	NA	38.3	0	6.1	NA	38	138	7.4	6.5	7.45	8.2	5.2	4	0	1	No growth
cap-pilot	75	1	1	1	0	1	0	0	0	0	0	0	0	1	0	1	0	0	0	1	0	0	0	1	Ever	Home independent	1	0	1	1	0	0	0	38.5	0	10.7	NA	95	142	4.6	8.1	7.46	7	7	6	1	1	No growth
cap-pilot	82	0	1	0	0	1	0	1	0	0	0	0	0	0	0	0	0	0	1	0	0	0	0	0	Never	Home ADL dependent	1	0	1	1	0	0	1	37.1	0	13	NA	142	137	12.6	6.3	7.35	15.2	7.1	4	0	1	No growth
cap-pilot	84	0	1	1	0	1	0	0	0	1	0	0	0	0	0	0	0	0	0	1	0	0	0	0	Ever	Home independent	None	0	1	0	0	0	0	35.6	0	16.4	NA	9	109	9.5	10.6	7.3	9.7	7.2	5	0	1	No growth
cap-pilot	76	1	1	0	0	1	0	0	0	0	0	0	0	0	0	1	0	0	0	0	0	0	0	0	Current	Home independent	1	NA	1	1	0	0	NA	38.7	1	13.3	NA	35	128	7.8	7.6	7.42	6.1	4.6	5	0	1	No growth
cap-pilot	78	0	1	0	0	1	1	0	0	0	0	0	0	0	0	0	0	0	1	0	0	0	0	0	Current	Home independent	1	NA	1	0	0	0	NA	37.6	0	8.5	NA	49	137	7.3	6.3	7.42	9.3	4.7	3	0	1	No growth
cap-pilot	81	0	1	0	0	1	0	0	0	0	0	0	0	0	0	1	0	0	1	1	0	0	0	0	Current	Home ADL dependent	None	0	0	0	0	0	0	NA	0	8.2	NA	6	138	16.6	4.4	7.35	9	7.9	2	0	1	No growth
cap-pilot	79	1	1	0	0	1	0	0	0	0	0	0	0	0	0	1	0	0	0	0	0	0	0	0	Never	Home independent	2	0	1	0	0	0	NA	37	0	11.9	NA	32	137	10.2	6.4	7.44	10	4.6	4	0	1	No growth
cap-pilot	69	0	1	1	0	1	0	0	0	0	0	0	0	0	0	0	0	0	0	0	0	0	0	0	Ever	Home independent	None	0	1	0	0	0	0	36.9	1	7.1	NA	15	142	8.3	99	7.29	9	8.2	3	0	1	No growth
cap-pilot	79	1	1	0	0	1	0	0	0	0	0	0	0	0	0	1	0	0	0	0	0	0	0	0	Ever	Home independent	None	0	1	0	0	0	NA	36.8	0	5.1	NA	7	140	8.8	6.2	7.42	9.6	4.5	2	0	1	No growth
cap-pilot	63	0	1	1	0	1	0	0	0	0	0	0	0	0	0	1	0	0	0	0	0	0	0	0	Ever	Home ADL dependent	3 or more	0	1	0	0	1	NA	37.5	0	8.5	NA	64	140	3.3	10.3	7.25	6	10.6	4	0	1	No growth
cap-pilot	40	1	1	0	1	1	0	1	1	0	1	0	0	0	0	0	0	0	0	0	0	0	0	0	Never	Home independent	None	0	1	1	0	1	NA	38.6	0	11.9	NA	119	133	5.6	6.9	7.43	6.6	4.3	6	1	1	No growth
cap-pilot	56	1	1	0	0	1	0	0	0	0	0	0	0	0	0	1	0	0	0	0	0	0	0	0	Current	Home independent	None	0	0	0	0	0	NA	36.1	0	7.6	NA	3	134	2.2	6.8	7.38	7.7	5.2	2	0	1	No growth
cap-pilot	72	0	0	1	0	0	0	0	0	0	0	0	0	0	0	1	0	0	0	0	0	0	0	0	Ever	Home independent	1	0	1	0	0	0	NA	37.2	0	15.5	NA	194	137	3.8	6.4	7.51	7.5	4.7	4	1	1	No growth
cap-pilot	80	0	1	0	0	1	0	0	0	0	0	0	0	0	0	1	0	0	1	0	0	0	0	0	Current	Home independent	None	0	1	0	0	0	0	39.9	0	16.6	NA	5	139	9.2	9	7.46	8.9	4.8	4	0	1	No growth
cap-pilot	72	1	1	1	0	1	0	1	0	0	1	0	0	0	0	1	0	0	0	0	0	0	0	0	Never	Home independent	1	0	0	0	0	0	0	35.6	1	19.7	NA	175	133	8.5	7.2	7.31	7.9	6.7	6	0	1	No growth
cap-pilot	60	1	1	0	0	1	0	0	0	0	0	0	0	0	0	1	0	0	0	0	0	0	0	0	Ever	Home independent	None	0	0	1	0	0	NA	38.3	0	12.1	NA	280	132	4.6	5.8	7.35	6.6	6.5	5	1	1	No growth
cap-pilot	74	1	1	0	0	1	0	0	0	0	0	0	0	0	0	1	0	0	0	0	0	0	0	0	Ever	Home independent	3 or more	0	1	1	0	0	NA	37	0	11.9	NA	1	135	9.1	5.9	7.44	10.1	5.2	3	0	1	No growth
cap-pilot	67	0	1	0	0	1	0	0	0	0	0	0	0	0	0	0	0	0	0	0	0	0	0	1	Ever	Home independent	1	0	1	0	0	0	0	37.4	1	30.1	NA	310	132	16.9	8.9	7.46	6.6	5	4	1	1	No growth
cap-pilot	55	0	1	0	0	0	0	0	0	0	0	0	0	0	0	1	0	0	0	0	0	0	0	0	Current	Home ADL dependent	None	NA	1	NA	NA	NA	NA	NA	1	12.3	NA	118	133	3.7	6.1	7.4	5.1	5.8	4	0	1	No growth
cap-pilot	46	0	1	1	1	1	0	0	0	0	0	0	0	0	0	1	0	0	0	0	0	0	0	0	Current	Home independent	3 or more	0	1	0	0	0	NA	36.8	0	17.8	NA	31	137	4.3	9.5	7.45	10.1	5.4	6	0	1	No growth
cap-pilot	68	1	1	0	0	1	0	1	0	0	1	0	0	0	0	1	0	0	0	0	0	0	0	0	Never	Home independent	None	0	1	0	0	0	NA	39.4	0	13.4	NA	298	139	8.3	7.2	7.48	6.9	3.3	5	1	1	No growth
cap-pilot	78	1	0	0	1	1	0	0	0	0	0	0	0	0	0	1	0	0	0	0	0	0	0	0	Never	Home ADL dependent	None	NA	1	1	0	1	NA	38.6	1	13.8	NA	68	139	6.9	12.6	7.34	10.5	9.5	5	0	1	No growth
cap-pilot	62	1	1	0	0	1	0	0	0	0	0	0	0	0	0	0	0	0	0	0	0	0	0	0	Ever	Home independent	1	0	1	NA	0	0	NA	37.4	1	14.2	NA	173	138	6	6.8	7.41	7.1	4.7	4	1	1	No growth
cap-pilot	78	0	0	0	0	1	1	0	0	0	0	0	0	0	0	1	0	0	0	0	0	0	0	0	Never	Home independent	None	0	1	0	0	0	NA	38.3	0	11.1	NA	79	139	9.2	5.1	7.42	11.1	5.4	4	0	1	No growth
cap-pilot	74	1	1	1	0	1	0	0	0	0	0	0	0	1	0	1	0	0	1	0	0	0	0	1	Ever	Home independent	None	0	1	1	0	0	NA	38.5	1	9.6	NA	83	137	8.6	7.6	7.34	6	7.7	5	1	1	No growth
cap-pilot	80	0	0	1	0	1	0	0	0	0	0	0	0	0	0	1	0	0	0	0	0	0	0	0	Current	Home ADL dependent	1	0	1	0	0	0	0	36.2	0	15.9	NA	107	137	10.2	10.8	7.45	5.7	5.6	4	1	1	No growth
cap-pilot	74	1	1	0	0	1	0	1	0	0	0	0	0	0	0	1	0	0	0	0	0	0	0	0	Ever	Home independent	3 or more	0	1	1	0	0	1	37.3	0	8	NA	NA	136	8	6.9	7.43	8.8	6.8	2	0	1	No growth
cap-pilot	82	1	0	0	0	1	0	0	0	0	0	0	0	0	0	1	0	0	0	0	0	0	0	0	Current	Home independent	3 or more	0	1	0	0	0	NA	34.8	0	10.9	NA	13	136	6	6.9	7.34	12.9	6.2	3	0	1	No growth
cap-pilot	92	0	0	0	0	1	0	1	0	0	0	0	0	0	0	1	0	0	0	0	0	0	0	0	Never	Home independent	1	0	1	0	0	0	NA	39.2	0	5.3	NA	9	136	7	5.5	7.45	7.3	4.4	2	1	1	No growth
cap-pilot	75	0	1	1	0	1	0	1	0	0	0	0	0	1	0	1	0	0	0	0	0	0	0	1	Never	Home independent	3 or more	0	1	0	0	0	NA	37.4	0	7.9	NA	46	141	4.2	7.3	7.45	7	6.7	4	0	1	No growth
cap-pilot	84	1	0	0	0	1	0	0	0	0	0	0	0	1	0	1	0	0	0	0	0	0	0	1	Never	Home independent	None	0	1	1	0	0	0	NA	0	13.6	NA	19	139	8	6.1	7.44	9.9	4.4	2	0	1	No growth
cap-pilot	66	1	1	0	0	1	0	0	0	0	0	0	0	0	1	0	0	0	0	0	0	0	0	1	Never	Home independent	None	0	1	0	0	0	0	36.3	0	43.2	NA	20	137	8.7	5.9	7.4	7	4.8	3	1	1	No growth
cap-pilot	53	1	0	0	0	1	1	0	0	0	0	0	0	0	0	1	0	0	0	0	0	0	0	0	Never	Home independent	None	0	0	0	0	0	NA	39.8	0	19.6	NA	11	137	6.3	6.2	7.46	7.9	3.6	3	0	1	No growth
cap-pilot	80	0	1	0	0	1	0	0	0	0	0	0	0	0	0	0	0	0	0	0	1	0	0	0	Never	Elderly home	None	0	1	0	0	1	NA	38.5	1	11.3	NA	119	135	7.3	30.3	7.3	7.9	5.4	5	0	1	No growth
cap-pilot	67	1	1	1	1	1	0	1	0	0	0	0	0	0	0	0	0	0	0	0	1	1	0	0	Ever	Home independent	None	0	0	1	1	0	0	37.3	1	15.3	NA	216	130	4.7	14	7.49	6.5	4	6	1	1	No growth
cap-pilot	85	0	1	1	1	0	0	1	0	1	0	0	0	0	0	0	0	0	0	0	0	0	0	0	Never	Home ADL dependent	None	0	1	0	0	0	0	39.7	0	8	NA	26	133	5.6	6.5	7.47	7.2	5.2	5	0	1	No growth
cap-pilot	70	1	1	1	0	1	0	0	0	0	0	0	0	0	0	1	0	0	1	0	0	0	0	0	Ever	Home independent	2	0	1	0	0	0	0	38.5	0	16.7	NA	48	137	6	8.1	7.47	7	6.8	6	1	1	No growth
cap-pilot	53	0	0	1	0	1	0	0	0	0	0	1	0	0	0	1	0	0	0	0	0	0	0	0	Ever	Home independent	3 or more	0	0	1	0	0	0	37.5	0	10.1	NA	58	138	2.2	7.2	7.33	NA	6.9	4	1	1	No growth
cap-pilot	83	1	0	0	0	1	0	0	0	0	0	0	0	1	0	1	0	0	0	0	0	0	0	1	Ever	Home independent	1	0	1	1	0	0	0	40.3	0	10.4	NA	165	131	5.8	6.3	7.5	7.5	6	4	1	1	No growth
cap-pilot	61	1	1	0	0	1	0	0	0	0	0	0	0	0	0	1	0	0	0	0	0	0	0	0	Current	Home independent	3 or more	NA	NA	0	0	1	NA	38.2	0	12.5	NA	41	135	52	6.2	7.32	7.1	8.7	5	0	1	No growth
cap-pilot	76	0	1	1	0	0	0	1	0	1	0	0	0	0	0	1	0	0	0	0	0	0	0	0	NA	NA	None	NA	NA	0	0	0	NA	38	NA	25	NA	352	126	5	NA	NA	NA	NA	4	0	1	No growth
cap-pilot	77	0	0	0	0	1	0	1	0	0	0	0	0	0	0	0	0	0	1	1	0	1	0	0	Current	NA	1	NA	NA	0	0	0	NA	36	NA	14	NA	NA	128	15	NA	NA	NA	NA	3	0	1	No growth
cap-pilot	92	0	0	0	0	1	0	1	0	0	0	0	0	0	0	1	0	0	0	0	0	0	0	0	Never	Home ADL dependent	1	NA	NA	0	0	0	NA	39.9	0	24.3	NA	482	141	14.7	5	7.45	10.6	3.84	4	0	1	No growth
cap-pilot	86	1	0	1	0	0	0	0	0	0	0	0	0	0	0	1	0	0	0	1	0	0	0	0	NA	Elderly home	1	NA	NA	NA	NA	NA	NA	NA	NA	32.6	NA	NA	142	8.5	NA	7.45	7.2	4.4	3	0	1	No growth
cap-pilot	85	0	1	1	0	1	0	0	0	0	0	1	0	0	0	0	0	0	1	1	0	1	0	0	Never	Home ADL dependent	1	0	0	0	0	0	NA	39	0	13.4	NA	103	136	11.6	7.2	7.46	8.6	4.4	6	0	1	No growth
cap-pilot	60	0	1	0	0	1	0	0	0	0	0	0	0	0	0	0	0	0	0	0	0	0	0	0	Current	Home independent	3 or more	0	NA	1	1	0	0	37	0	5.9	NA	76	137	8.3	6	7.55	12	3	3	0	1	No growth
cap-pilot	82	0	0	0	0	1	0	1	0	1	0	0	0	0	0	0	0	0	0	0	1	0	0	0	Never	Elderly home	1	0	0	0	1	0	NA	38.1	0	18.4	NA	257	130	20.5	20.5	7.3	9.1	5.4	4	1	1	No growth
cap-pilot	83	1	1	0	0	1	0	1	0	1	0	0	0	1	0	0	0	0	0	0	0	1	0	1	Never	Home independent	None	0	1	0	0	0	NA	37.6	0	12.5	NA	50	148	11.4	17.7	7.43	9	4.6	4	1	1	No growth
cap-pilot	81	0	1	1	1	1	0	1	0	0	1	0	0	0	0	0	0	0	1	0	0	0	0	0	Never	Elderly home	None	0	1	1	0	0	0	38.3	0	15.8	NA	60	140	11.6	5.7	7.37	9.4	5.8	7	1	1	No growth
cap-pilot	82	1	1	1	0	1	0	0	0	0	0	0	0	0	0	1	0	0	1	0	0	0	0	0	Ever	Home ADL dependent	1	0	1	0	1	0	0	38.8	0	12.3	NA	58	142	10.7	5.9	7.5	6.8	4.6	6	1	1	No growth
cap-pilot	45	1	1	1	0	1	0	0	0	0	0	0	0	0	0	1	0	1	0	0	0	0	0	0	Current	Home independent	1	0	0	0	0	0	NA	38.5	1	11.6	NA	2	143	58	6.5	7.34	8.1	7.3	5	1	1	No growth
cap-pilot	33	0	1	1	0	1	0	0	1	0	0	0	0	0	0	0	0	0	0	0	0	0	0	0	Ever	Home independent	None	NA	NA	1	0	0	0	38.3	0	23.2	NA	30	140	3.5	6.1	7.43	7.8	5.8	5	0	1	No growth
cap-pilot	63	1	1	1	0	1	0	0	0	0	0	0	0	0	0	1	0	0	0	0	1	0	0	0	Ever	Home independent	None	0	0	1	0	0	0	37.9	0	12.8	NA	117	133	7.3	18	7.45	10.8	4.2	5	0	1	No growth
cap-pilot	38	0	1	1	1	1	1	1	0	1	1	0	0	0	0	0	0	0	0	0	0	0	0	0	Ever	Home independent	None	0	0	1	0	0	NA	39	NA	19.1	NA	218	136	5.9	8.5	NA	NA	NA	7	1	1	No growth
cap-pilot	60	1	1	1	0	1	0	0	0	0	0	0	0	0	0	0	0	0	0	0	0	0	0	0	Never	Home independent	None	0	0	1	0	0	0	38.3	0	10.8	NA	134	126	3.7	6.3	7.42	9.1	5.7	6	0	1	No growth
cap-pilot	92	0	1	0	0	1	0	0	0	0	0	0	0	0	0	0	0	0	0	0	0	1	0	0	Never	Home ADL dependent	None	0	1	0	0	0	NA	38.7	NA	9.6	NA	106	133	18.8	13.2	7.36	14.2	14.2	4	1	1	No growth
cap-pilot	86	0	1	0	0	1	0	0	0	0	0	0	0	0	0	0	0	0	0	0	1	0	0	0	NA	Home independent	None	0	1	0	0	0	NA	39.1	1	15.2	NA	34	136	9.2	6.1	7.4	9.8	5.1	5	0	1	No growth
cap-pilot	61	0	1	0	0	1	0	0	0	0	0	0	0	0	0	1	0	0	0	0	0	0	0	0	Never	Home independent	None	0	1	0	0	0	0	NA	0	20.5	NA	18	141	3.9	6.8	7.43	9.9	4.8	3	0	1	No growth
cap-pilot	66	1	0	0	1	0	0	0	0	0	0	0	0	0	0	0	0	0	0	0	0	0	0	0	Never	Home independent	1	0	1	1	0	0	0	38.6	1	12.9	NA	70	135	NA	6.2	7.45	10.1	5.7	4	0	1	No growth
cap-pilot	60	0	0	0	0	0	1	1	0	0	0	0	0	0	0	0	0	0	0	0	0	0	0	0	Ever	Home independent	None	0	0	0	0	0	NA	NA	0	11.9	NA	340	139	9.7	6.2	NA	NA	NA	3	1	1	No growth
cap-pilot	40	0	1	1	1	1	0	1	1	0	1	0	0	0	0	1	0	0	0	0	0	0	0	1	Never	Home independent	3 or more	0	0	0	0	1	NA	39	1	5	NA	216	138	3	3	7	7	5	6	1	1	No growth
cap-pilot	74	0	1	0	1	0	0	1	0	0	1	1	0	1	0	0	0	0	1	0	0	0	0	1	Never	Home independent	3 or more	0	1	0	0	0	NA	39	NA	4	NA	11	139	7	3	NA	NA	NA	3	1	1	No growth
cap-pilot	51	1	1	1	1	1	1	1	0	1	0	0	0	0	0	1	0	0	0	0	0	0	0	0	Current	Home ADL dependent	1	0	0	1	0	0	1	38	1	20	NA	50	139	7	5	7	6	4	6	1	1	No growth
cap-pilot	75	0	1	0	1	1	0	0	0	0	0	1	0	1	0	0	0	0	1	0	0	0	0	1	Never	Home independent	3 or more	0	1	0	0	1	NA	39	1	14	NA	29	141	7	4	7	6	3	5	1	1	No growth
cap-pilot	71	1	0	0	0	0	0	0	0	0	1	0	0	0	0	0	0	0	0	0	0	0	0	1	Ever	NA	None	0	1	0	0	0	NA	40	0	8	NA	57	136	5	5	7	7	3	3	0	1	No growth
cap-pilot	63	1	0	0	0	1	1	0	0	0	0	0	0	0	0	1	0	0	0	0	0	0	0	0	Ever	Home independent	None	0	0	0	0	0	0	38	1	16.1	NA	259	137	NA	5.5	7.45	8	4.4	3	0	1	No growth
cap-pilot	71	1	1	1	0	1	0	0	0	0	0	0	0	0	0	0	0	0	0	0	0	0	0	0	Current	Home ADL dependent	None	0	0	0	0	0	NA	38	0	17.1	NA	230	139	NA	7.2	7.49	8.6	3.9	5	1	1	No growth
cap-pilot	70	0	1	1	0	1	0	1	1	0	0	1	0	0	0	1	0	0	0	0	0	0	0	0	Ever	Home ADL dependent	1	0	1	1	0	NA	0	37.5	1	17	NA	242	136	NA	7.3	7.36	11.5	6.4	5	1	1	No growth
cap-pilot	56	0	1	1	0	1	0	0	0	1	0	0	0	0	0	1	0	0	0	0	0	0	0	0	Never	Home independent	None	0	1	0	0	0	NA	37.8	0	8.3	NA	47	138	NA	9.6	7.56	12.1	3.2	4	0	1	No growth
cap-pilot	75	1	1	0	0	0	0	1	0	1	0	0	0	0	0	1	0	0	0	1	1	0	0	0	Ever	Home independent	None	0	1	1	NA	NA	NA	NA	NA	11	NA	235	134	NA	7.3	7.49	8.5	3.8	3	1	1	No growth
cap-pilot	83	1	0	0	0	1	1	0	0	0	0	0	0	0	0	0	0	0	0	0	0	0	0	0	Ever	Home independent	None	0	1	0	0	0	NA	38.9	0	15.3	NA	47	134	7.8	7.8	7.5	10.8	3.9	4	0	1	No growth
cap-pilot	79	1	1	1	0	1	0	0	0	0	0	0	0	0	0	1	0	0	0	0	0	0	0	0	Current	Home independent	None	0	1	0	0	1	NA	38.8	1	15.2	NA	33	139	4.6	9.1	7.51	8	4.3	6	0	1	No growth
cap-pilot	36	0	1	0	0	1	1	0	0	0	0	0	0	0	0	0	0	0	0	0	0	0	0	0	Current	Home independent	None	0	0	1	1	NA	0	37	0	11.4	NA	3	139	4.4	5.8	7.41	9.1	4.7	3	0	1	No growth
cap-pilot	51	1	1	0	0	1	0	1	0	0	0	0	0	0	0	1	0	0	0	0	0	0	0	0	Ever	Elderly home	3 or more	0	0	1	0	NA	NA	40	0	8.7	NA	87	133	2.5	5.9	7.34	16.5	6.2	4	0	1	No growth
cap-pilot	79	1	1	1	0	1	0	0	0	0	1	0	0	0	0	1	0	0	0	0	0	0	0	0	Ever	Elderly home	3 or more	0	0	1	0	0	NA	38	1	9.5	NA	345	136	NA	9.5	7.46	5.6	4.7	4	1	1	No growth
cap-pilot	79	0	1	1	0	0	0	0	0	0	0	0	0	0	0	1	0	0	0	0	0	0	0	0	Never	Home ADL dependent	3 or more	0	1	1	0	0	NA	37.8	0	10.6	NA	4	138	10	8.5	7.45	10.9	5.1	4	1	1	No growth
cap-pilot	50	1	1	0	0	1	1	0	0	0	0	0	0	0	0	1	0	0	0	0	0	0	0	0	Current	Home independent	3 or more	0	0	1	0	1	NA	37.6	1	14.6	NA	118	132	2.6	6	7.49	7.5	5.2	4	0	1	No growth
cap-pilot	92	1	0	0	0	1	0	0	0	0	0	0	0	0	0	0	0	0	0	0	0	0	0	0	Never	Home ADL dependent	None	0	1	1	0	0	NA	38.1	0	14	NA	54	136	11.7	8.6	7.48	10.5	4.3	4	1	1	No growth
cap-pilot	59	0	1	1	0	1	1	1	1	0	1	1	0	0	0	1	0	0	0	0	0	0	0	0	Current	Home ADL dependent	3 or more	0	1	0	0	0	NA	37.6	0	9.9	NA	46	132	3.9	6.2	7.49	9.8	3.7	4	0	1	No growth
cap-pilot	71	1	1	1	0	1	0	0	0	0	0	0	0	0	0	1	0	0	0	1	0	0	0	0	Current	Home independent	1	0	0	0	0	0	0	37	0	14.1	NA	192	129	NA	6.9	7.41	7.9	6.1	5	0	1	No growth
cap-pilot	60	1	1	1	0	1	0	0	0	0	1	0	0	0	0	0	0	0	0	0	0	0	0	0	Current	Home independent	None	0	0	0	1	0	0	36.5	0	12.6	NA	19	134	8.9	7.2	7.51	9.9	4.8	4	0	1	No growth
cap-pilot	76	1	1	1	0	1	0	0	0	0	0	1	0	1	0	1	0	0	1	1	0	1	0	1	Ever	Home independent	2	0	1	1	0	0	NA	36.4	0	8.4	NA	228	128	19.6	14.2	7.47	9.7	3.8	4	0	1	No growth
cap-pilot	83	0	1	1	0	1	0	0	1	0	0	0	0	0	0	0	0	0	0	0	0	0	0	0	Ever	Elderly home	None	0	0	1	0	0	NA	36.5	0	16.9	NA	133	139	5.4	6.3	7.46	8.1	5.7	5	0	1	No growth
cap-pilot	86	1	1	1	1	1	0	0	0	1	0	0	0	0	0	0	0	0	0	0	0	0	0	0	Ever	Elderly home	1	0	1	0	0	0	0	37.9	0	21.4	NA	138	134	8.3	7.9	7.44	10.9	5.3	6	1	1	No growth
cap-pilot	58	1	1	0	0	1	1	0	1	0	0	0	0	0	0	1	0	0	0	0	0	0	0	0	Never	Home independent	2	0	1	1	0	0	0	39.3	0	9.3	NA	16	138	7.5	7.4	7.42	4.9	11.9	3	0	1	No growth
cap-pilot	71	0	1	1	0	1	0	1	0	1	0	0	0	0	0	0	0	0	0	0	0	1	0	0	Current	Home independent	None	NA	NA	0	1	0	NA	38.7	1	14.4	NA	266	132	3.6	14.2	7.46	8.9	4.4	6	1	1	No growth
cap-pilot	78	1	0	0	0	1	0	0	0	0	0	0	0	0	0	1	0	0	0	0	0	0	0	0	Current	Home ADL dependent	1	0	1	0	0	0	NA	38.2	1	15.2	NA	164	137	5.5	8.1	7.42	6.5	5.1	4	0	1	No growth
cap-pilot	69	1	0	0	0	0	0	0	0	0	0	1	0	0	0	1	1	0	0	0	0	0	0	0	Current	Home independent	None	0	0	0	0	0	NA	40.3	0	20.3	NA	18	130	5.8	6.8	7.51	12.2	3.6	3	0	1	No growth
cap-pilot	37	1	0	0	0	0	1	0	0	0	0	0	0	0	0	0	0	0	0	0	0	0	0	0	Current	Home independent	None	0	0	0	0	0	NA	38.6	0	12.5	NA	170	137	5.3	4.3	7.4	6	4.9	4	0	1	No growth
cap-pilot	75	0	1	1	0	0	0	1	0	1	0	0	0	0	0	1	0	0	0	0	0	0	0	0	Current	Elderly home	1	0	1	1	1	0	NA	37.4	0	24.8	NA	507	133	7.8	6.5	7.4	17.5	5.7	5	0	1	No growth
cap-pilot	87	1	1	0	0	1	0	0	0	0	0	0	0	0	0	0	0	0	1	0	0	0	0	0	Never	Home independent	2	0	1	0	0	0	0	40	0	9.3	NA	32	142	8.9	10.9	7.49	10.8	4.2	4	0	1	No growth
cap-pilot	82	0	1	1	0	1	0	1	0	0	0	0	0	0	0	1	0	0	0	0	0	0	0	0	Ever	Home independent	1	0	1	0	0	0	0	37.8	0	14.4	NA	32	142	4.4	6.8	7.47	8.3	5.7	5	0	1	No growth
cap-pilot	97	1	1	1	0	1	0	1	0	0	0	0	0	0	0	0	0	0	0	0	0	0	0	0	Never	Home ADL dependent	None	0	1	0	0	0	0	38.2	0	14.5	NA	440	131	26.6	11.3	7.45	7.5	4	6	1	1	No growth
cap-pilot	40	1	0	0	1	0	0	1	0	0	0	0	0	0	0	0	0	0	0	0	0	0	0	0	Never	Home independent	None	0	0	1	0	0	0	37.6	0	17.4	NA	27	138	3.9	5.5	7.44	9.9	4.7	3	1	1	No growth
cap-pilot	73	1	0	0	0	0	0	1	0	1	0	0	0	0	0	0	0	0	0	0	0	0	0	0	Never	Home independent	None	0	1	0	0	0	0	38.8	0	12.6	NA	155	122	6.7	5.7	7.47	11.1	4.7	4	1	1	No growth
cap-pilot	62	1	1	1	0	0	0	1	0	0	0	0	0	0	0	0	0	0	0	0	0	1	0	0	Current	Home independent	None	0	0	1	0	0	0	36	0	9	NA	22	135	6	8	7	10	4	4	1	1	No growth
cap-pilot	62	0	1	1	0	1	0	0	0	0	0	0	0	0	0	1	0	0	0	0	0	0	0	0	Ever	Home independent	None	0	0	0	0	0	NA	37.6	0	8	NA	48	139	1.8	6.8	7.41	5.3	5.9	4	0	1	No growth
cap-pilot	79	0	1	1	0	1	1	0	0	0	0	0	0	0	0	0	0	0	0	0	0	0	0	0	NA	Home ADL dependent	None	0	1	0	0	0	NA	38	0	11.4	NA	229	142	6	6.2	7.44	7.7	4.8	5	0	1	No growth
cap-pilot	55	0	0	0	0	1	1	0	0	0	0	0	0	0	0	0	0	0	0	0	0	0	0	0	Ever	Home independent	None	0	0	0	0	0	NA	38.2	0	14.7	NA	132	135	6.2	6.4	7.51	7.8	3.8	4	1	1	No growth
cap-pilot	61	0	1	1	0	1	0	0	0	0	0	0	0	0	0	0	0	0	0	0	0	0	0	0	Current	Home independent	None	0	1	0	0	0	NA	38	NA	18.1	NA	225	136	2.8	7.8	7.47	6.7	5.9	5	0	1	No growth
cap-pilot	73	1	1	1	1	1	0	0	0	0	0	1	0	0	0	1	0	0	1	0	0	0	0	0	Ever	Home independent	3 or more	0	1	0	0	0	NA	39.1	0	17.4	NA	58	143	6.1	6.7	7.48	10.6	5.8	7	0	1	No growth
cap-pilot	88	0	1	1	1	1	0	0	0	0	0	0	0	0	0	0	0	0	0	0	0	0	0	0	Never	Home independent	None	0	1	1	0	0	0	37.7	1	11.5	NA	192	131	12	6.7	7.48	8.7	5.3	6	1	1	No growth
cap-pilot	76	0	1	1	1	1	0	0	0	0	0	0	0	0	0	0	0	0	0	0	0	0	0	0	Never	Home independent	2	0	1	1	1	0	NA	38.6	1	11.7	NA	38	133	9.4	4.3	7.45	12	5.2	7	0	1	No growth
cap-pilot	50	1	1	1	1	0	0	1	0	0	1	1	0	0	0	0	0	0	0	0	0	0	0	0	Current	Home independent	None	0	0	0	0	1	0	39.1	0	14.7	NA	100	134	2.8	11.9	NA	NA	NA	7	1	1	No growth
cap-pilot	89	1	0	0	1	1	0	0	0	0	0	0	0	0	0	0	0	0	1	0	1	1	0	0	Current	Home independent	NA	0	0	0	0	0	0	38.6	0	18.5	NA	9	140	9.5	7.5	7.47	9.4	4.4	4	0	1	No growth
cap-pilot	71	0	0	0	0	1	0	1	0	0	0	0	0	1	0	1	1	0	0	0	1	1	1	1	Current	Home independent	3 or more	0	1	NA	1	NA	0	38.5	0	6	NA	83	143	13.6	7.5	NA	NA	NA	3	0	1	No growth
cap-pilot	21	1	1	0	0	1	0	0	0	0	0	0	0	0	0	1	1	0	0	0	0	0	0	0	Current	Home independent	None	0	0	1	0	0	NA	37.2	0	6.7	NA	20	136	3.3	5.8	7.41	10.4	4.4	2	0	1	No growth
cap-pilot	84	1	1	0	0	1	0	1	0	1	0	0	0	0	0	0	0	0	0	1	0	0	0	0	Current	Home ADL dependent	None	0	0	0	1	0	NA	38.4	0	16.3	NA	187	160	39.2	7.8	7.41	11.8	3.2	5	0	1	No growth
cap-pilot	77	0	1	0	0	1	0	0	0	0	0	1	0	0	0	1	1	0	1	0	0	0	0	0	Current	Home independent	1	0	1	0	0	0	1	38.8	0	25.3	NA	228	134	11.4	4.7	7.48	19.2	5	5	0	1	No growth
cap-pilot	79	1	0	1	0	1	0	1	0	0	0	0	0	0	0	1	1	0	0	0	0	0	0	0	Current	Home independent	None	0	1	1	0	1	1	39.3	NA	20.7	NA	156	141	8.2	6.8	7.47	27	7.7	5	0	1	No growth
cap-pilot	28	1	1	0	0	0	0	1	0	0	0	0	1	1	0	0	0	0	0	0	0	0	0	1	Current	Home independent	None	0	0	0	0	0	NA	39.5	0	4.7	NA	31	133	3.7	7.3	NA	NA	NA	4	0	1	No growth
cap-pilot	61	0	1	0	0	0	1	1	1	1	0	1	0	0	0	0	0	0	0	0	0	1	0	0	Never	Home independent	1	0	1	0	0	0	NA	39.2	0	18.8	NA	182	136	28.1	6	7.31	10.9	5.6	5	0	1	No growth
cap-pilot	72	1	1	0	0	0	0	1	1	1	0	0	0	1	0	0	0	0	0	0	1	0	0	1	Current	Home independent	None	0	0	0	0	0	NA	39.3	0	9.6	NA	71	134	6.2	9.2	7.51	8.4	5	4	0	1	No growth
cap-pilot	84	1	1	0	0	0	0	1	0	1	0	0	0	0	0	0	0	0	0	0	0	0	0	0	Never	Home ADL dependent	None	0	1	1	0	0	0	38.2	0	8.1	NA	160	139	6.5	6.7	NA	NA	NA	4	1	1	No growth
cap-pilot	65	0	1	1	0	1	0	1	0	0	0	0	0	0	0	1	0	0	0	0	0	0	0	0	Never	Home ADL dependent	2	0	1	1	0	0	0	37.6	1	13.9	NA	233	136	4.8	6.7	7.5	7.3	4.9	5	1	1	No growth
cap-pilot	56	1	1	1	0	1	1	1	1	1	0	1	0	0	0	0	0	0	0	0	0	0	0	0	Never	Home independent	None	0	0	1	0	0	NA	37	0	4.6	NA	18	135	5.7	5.9	7.45	8.3	4.3	3	1	1	No growth
cap-pilot	66	1	1	1	1	1	0	0	1	0	0	0	0	0	0	1	0	0	0	0	0	1	0	0	Ever	Home independent	3 or more	0	0	1	0	0	0	37.3	0	11.1	NA	3	134	NA	17.8	7.48	10	4.8	5	0	1	No growth
cap-pilot	68	0	1	1	0	1	1	1	1	0	1	1	0	0	0	1	0	0	0	0	1	0	0	0	Ever	Home ADL dependent	1	NA	1	1	0	0	NA	36.6	0	17.4	NA	6	136	NA	6.3	7.48	9.1	5.3	4	0	1	No growth
cap-pilot	72	1	0	0	0	0	0	1	0	0	0	1	0	0	0	0	0	0	0	0	0	0	0	0	Current	Home independent	None	0	1	0	0	1	NA	38.8	0	14.7	NA	164	141	8.3	6.4	NA	NA	NA	4	0	1	No growth
cap-pilot	60	0	1	0	0	1	0	0	0	0	0	0	0	0	0	1	0	0	0	0	0	0	0	0	Ever	Home independent	None	0	1	1	0	1	NA	37.9	0	17.3	NA	72	136	3.7	6	7.48	10.7	4.8	4	1	1	No growth
cap-pilot	84	1	1	0	0	0	0	0	0	1	0	0	0	0	0	0	0	0	0	0	0	0	0	0	Ever	Home independent	1	0	1	0	0	0	NA	39.5	0	7	NA	80	136	6.8	6.3	NA	NA	NA	4	0	1	No growth
cap-pilot	81	1	1	0	1	0	0	0	0	0	0	1	0	0	0	0	0	0	0	0	0	0	0	0	Never	Home independent	None	0	1	1	0	0	0	37.8	0	12.2	NA	265	133	7.8	7.1	NA	NA	NA	5	0	1	No growth
cap-pilot	28	0	0	0	0	0	0	0	0	0	0	0	0	0	0	0	0	0	0	0	0	0	0	0	Never	Home independent	None	0	0	1	0	0	NA	36.7	0	8.5	NA	88	136	2.3	5.5	NA	NA	NA	2	0	1	No growth
cap-pilot	93	0	0	0	1	1	0	0	0	0	0	0	0	0	0	0	0	0	0	0	0	0	0	0	Current	Home ADL dependent	None	0	1	0	0	0	NA	37.9	1	8.1	NA	18	141	11.9	7.8	7.38	11.9	9.9	2	0	1	No growth
cap-pilot	79	1	1	1	0	1	0	0	0	0	0	1	0	0	0	0	0	0	0	0	0	0	0	0	Ever	Home independent	1	0	1	0	0	0	NA	38.4	1	9.1	NA	110	135	4.8	6.2	7.43	9.3	5.4	5	0	1	No growth
cap-pilot	82	1	1	0	0	1	0	0	0	0	0	1	0	0	0	1	0	0	0	1	0	0	0	0	Current	Home ADL dependent	1	NA	NA	0	0	0	1	40	NA	10.1	NA	6	139	9.3	6.4	7.46	7.5	5.2	4	0	1	No growth
cap-pilot	70	0	0	0	0	1	0	0	1	0	0	1	0	0	0	1	0	0	0	0	0	0	0	1	Ever	Home ADL dependent	3 or more	0	0	0	0	0	NA	37.2	1	14.5	NA	129	137	5.6	NA	7.49	6.8	5.7	3	0	1	No growth
cap-pilot	67	1	1	0	0	1	0	0	1	1	0	1	0	0	0	0	0	0	1	0	0	0	0	0	Ever	Home independent	None	0	1	0	0	0	NA	37.4	0	8.3	NA	71	132	9.2	NA	7.46	8.4	4.3	3	1	1	No growth
cap-pilot	53	1	1	0	0	1	0	1	0	0	0	0	0	0	0	1	0	0	0	0	0	0	0	0	Current	Home independent	3 or more	0	1	0	0	0	0	36.3	0	7.7	NA	8	136	6	5.6	7.38	9.5	6.2	2	0	1	No growth
cap-pilot	72	1	1	1	0	1	0	0	0	0	0	0	0	0	0	0	0	0	0	0	0	0	0	0	Never	Home independent	None	0	1	1	0	0	NA	38.8	0	8.1	NA	33	135	3.7	5.5	7.47	11.1	4.5	5	0	1	No growth
cap-pilot	77	1	1	0	0	1	0	0	0	0	0	0	0	0	0	1	0	0	0	0	1	0	0	0	Ever	Home independent	None	0	1	1	0	0	NA	37.1	0	7.3	NA	19	146	6.6	7.4	7.37	9.7	8.5	2	0	1	No growth
cap-pilot	75	0	1	1	0	1	0	0	0	0	0	0	0	0	0	1	0	0	0	1	0	0	0	0	Current	Home independent	1	0	0	1	0	0	NA	37.5	0	11.5	NA	5	137	4.3	7.8	7.2	17	11.7	4	0	1	No growth
cap-pilot	76	1	1	1	0	1	0	0	0	0	0	0	0	0	0	1	0	0	0	0	0	0	0	0	Ever	Home independent	2	0	1	0	0	0	NA	36	0	9.8	NA	48	140	8.2	12.1	7.43	12.8	5.6	5	0	1	No growth
cap-pilot	58	0	1	0	0	1	0	1	0	0	0	0	0	0	0	1	0	0	0	0	0	0	0	0	Current	Home independent	3 or more	0	0	1	0	0	1	37.6	0	11.7	NA	5	140	3.9	7.9	7.43	9	4.7	3	1	1	No growth
cap-pilot	76	1	1	0	0	1	0	1	0	0	0	0	0	0	0	1	0	0	0	1	0	0	0	0	Never	Home independent	2	0	1	1	0	0	0	38.4	0	9.4	NA	194	135	6.8	8.3	7.47	7.3	4.4	4	1	1	No growth
cap-pilot	70	0	1	1	0	1	0	0	0	0	0	0	0	0	0	1	0	0	0	0	0	0	0	0	Current	Home independent	None	0	1	1	0	0	0	36.8	0	7.7	NA	14	141	35	7.2	7.42	9.7	6.6	3	0	1	No growth
cap-pilot	60	1	0	0	0	1	0	0	0	0	0	0	0	0	0	0	0	0	0	0	0	0	0	0	Never	Home independent	1	0	1	0	0	1	1	38.6	1	13.1	NA	42	139	5.8	6.2	7.41	5.9	5.1	4	1	1	No growth
cap-pilot	71	0	1	0	0	1	0	0	0	0	0	0	0	0	0	0	0	0	0	0	0	1	0	0	Never	Home independent	3 or more	0	1	0	0	0	NA	37.9	0	13.5	NA	55	135	8.1	14.3	7.41	7	5.5	4	0	1	No growth
cap-pilot	75	0	1	1	0	1	0	0	0	0	0	0	0	0	0	1	0	0	0	0	0	0	0	0	Current	Home ADL dependent	1	0	1	0	0	0	NA	37.9	0	16.4	NA	21	126	7.9	6.7	7.43	10.2	5.5	4	0	1	No growth
cap-pilot	72	1	0	0	0	1	0	1	0	1	0	0	0	1	0	1	0	0	0	0	0	0	0	1	Current	Home independent	2	0	NA	0	0	0	0	38.5	0	35.4	NA	220	132	12.9	6.6	7.48	10.3	4	4	1	1	No growth
cap-pilot	71	0	1	1	0	1	0	0	0	0	0	0	0	0	0	1	0	0	0	0	0	0	0	0	Never	Home ADL dependent	None	0	1	1	0	0	NA	39.5	NA	7.9	NA	34	136	3.2	6.7	7.57	14.6	3.4	5	0	1	No growth
cap-pilot	59	1	1	1	0	1	0	0	0	0	0	0	0	0	0	1	0	0	0	0	0	0	0	0	Never	Home independent	None	0	1	0	NA	NA	NA	37.7	1	17.9	NA	131	144	6.1	6.6	7.34	6.6	8.1	5	0	1	No growth
cap-pilot	62	0	0	0	0	1	0	0	0	0	0	0	0	0	0	1	0	0	0	0	0	0	0	0	Current	Home independent	None	0	1	0	0	0	NA	37	0	10.2	NA	1	144	7.1	5.6	7.36	11.9	8.3	2	0	1	No growth
cap-pilot	61	1	1	0	0	1	0	0	0	0	0	0	0	0	0	1	0	0	0	0	0	0	0	0	Ever	Home independent	None	0	1	0	0	0	0	37.2	0	7.9	NA	22	139	5.3	5.5	7.44	10.1	4.7	2	0	1	No growth
cap-pilot	80	0	1	0	0	1	0	0	0	0	0	0	0	0	0	1	0	0	0	0	0	0	0	0	Ever	Elderly home	1	0	1	1	0	0	NA	37.7	0	13.1	NA	14	135	8.7	10.4	7.44	6.1	5.8	3	1	1	No growth
cap-pilot	64	1	1	1	0	1	0	0	0	0	0	0	0	0	1	0	0	0	0	0	0	0	0	1	Never	Home independent	None	0	1	1	0	0	0	39.3	NA	149.5	NA	114	139	5.5	6.4	7.46	8.5	4.6	6	1	1	No growth
cap-pilot	80	0	1	1	0	1	0	0	0	0	0	0	0	0	0	1	0	0	0	0	0	0	0	0	Current	Home ADL dependent	3 or more	0	1	0	0	NA	0	38.3	0	9.4	NA	240	137	3.6	6.9	7.44	9.4	6.3	5	0	1	No growth
cap-pilot	80	0	0	0	0	0	0	0	0	0	0	0	0	0	0	1	0	0	0	0	0	1	0	0	Never	Home ADL dependent	None	0	1	0	0	0	NA	38.1	0	17.4	NA	107	131	18.6	18	NA	9.6	9.7	4	0	1	No growth
cap-pilot	76	0	1	0	0	1	0	0	0	0	0	1	0	1	0	0	0	0	0	0	0	0	0	1	Never	Home ADL dependent	None	0	1	0	0	1	0	38.4	0	13.5	NA	115	140	14.1	5.3	7.33	7.5	2.9	5	0	1	No growth
cap-pilot	75	1	1	0	0	1	0	1	0	1	0	0	0	1	0	1	0	0	1	0	0	0	0	1	Never	Home ADL dependent	1	0	1	1	0	0	NA	38.7	0	18.8	NA	67	139	10.4	9.5	7.45	7.1	5.4	5	0	1	No growth
cap-pilot	73	1	1	1	1	1	0	0	1	0	0	0	0	0	0	0	0	0	1	1	0	1	0	0	Current	Home independent	3 or more	0	1	0	0	0	NA	40.3	0	11.1	NA	225	134	19.1	6.8	7.4	8.2	4.2	7	1	1	No growth
cap-pilot	82	1	1	0	1	0	0	0	0	0	0	0	0	0	0	0	0	1	0	0	0	0	0	0	Never	Home independent	None	0	1	1	0	0	NA	38.9	0	4.1	NA	213	129	11.1	6.8	7.48	8.9	3.2	5	1	1	No growth
cap-pilot	41	1	0	0	0	1	1	0	0	0	0	0	0	0	0	0	0	0	0	0	0	0	0	0	Ever	Home independent	None	0	0	0	0	0	NA	38.6	NA	8.3	NA	123	139	5.1	5.9	7.45	9.2	4.8	3	1	1	No growth
cap-pilot	61	0	1	1	0	1	0	1	0	0	0	0	0	0	0	1	0	0	0	0	0	0	0	0	Never	Home independent	1	0	1	1	0	0	0	39.1	0	31.6	NA	389	132	3.7	7.1	7.47	9.5	4.7	6	0	1	No growth
cap-pilot	77	1	1	1	1	1	1	0	0	0	0	0	0	1	0	1	0	0	0	0	0	0	0	1	Ever	Home independent	None	0	1	0	0	0	NA	38.4	1	15.6	NA	2	139	6.4	5.9	7.42	NA	6	6	0	1	No growth
cap-pilot	89	1	1	1	0	1	0	0	0	0	0	0	0	0	0	1	0	0	0	0	0	0	0	0	Ever	Home independent	None	0	1	1	0	0	0	39.2	0	6.3	NA	60	138	6.9	7.1	7.42	11.2	5.5	5	0	1	No growth
cap-pilot	64	1	1	1	1	1	0	1	0	1	0	0	0	0	0	0	0	0	0	1	0	1	0	0	Never	Home independent	None	0	0	0	0	0	0	39.1	1	14.5	NA	39	141	7.5	8	7.39	9.7	7.3	7	1	1	No growth
cap-pilot	48	1	1	1	0	0	0	1	1	0	0	0	0	0	0	0	0	1	0	0	0	0	0	1	Current	Home independent	1	0	0	0	0	0	1	39.5	0	11.5	NA	119	135	5.3	5.4	7.51	7.7	4.1	6	0	1	No growth
cap-pilot	46	1	0	0	0	0	0	0	0	0	0	0	0	0	0	0	0	0	1	0	0	0	0	0	Never	Home independent	1	0	1	0	1	0	0	39	0	17.2	NA	24	122	7.8	8	7.46	7.5	3.7	3	1	1	No growth
cap-pilot	68	1	1	0	0	1	0	0	0	0	0	0	0	0	0	1	1	0	1	0	1	1	0	0	Current	Home independent	None	0	1	0	1	0	NA	39.6	0	14.1	NA	14	138	30	7	NA	12.5	5.2	4	1	1	No growth
cap-pilot	69	0	1	1	0	1	0	0	0	0	0	1	0	0	0	1	1	0	0	0	0	0	0	0	Ever	Home ADL dependent	2	0	1	1	0	0	1	35.9	0	22.7	NA	21	138	4.7	4.5	7.43	11.7	5.5	5	0	1	No growth
cap-pilot	80	1	1	1	0	0	0	0	0	0	0	0	0	0	0	1	0	0	1	0	0	0	0	0	Current	Home independent	1	0	1	0	0	0	NA	39.4	0	17	NA	NA	147	8.4	NA	NA	NA	NA	5	0	1	No growth
cap-pilot	75	1	0	0	1	0	0	0	1	1	0	0	0	0	0	0	0	0	1	1	0	0	0	0	NA	Home independent	None	0	0	0	0	0	NA	39.5	0	13.8	NA	449	140	8.3	6.1	7.34	11.1	3.9	5	1	1	No growth
cap-pilot	30	1	1	0	1	0	1	1	1	1	0	1	0	0	0	0	0	0	0	0	0	0	0	0	Current	Home independent	None	0	0	0	0	0	0	40.4	0	9.7	NA	104	134	NA	5.7	7.5	10.5	3.8	5	0	1	No growth
cap-pilot	66	1	1	0	0	0	0	1	0	1	1	0	0	0	0	1	0	0	0	0	1	0	0	0	Ever	Home independent	None	0	1	1	0	0	NA	38.3	0	14.7	NA	183	123	NA	10	7.48	8.8	4.3	5	0	1	No growth
cap-pilot	83	1	1	0	0	0	0	1	0	0	0	1	0	0	0	1	0	0	0	0	0	0	0	0	Never	Home independent	None	0	1	1	NA	0	NA	40.2	0	20.7	NA	53	129	NA	6.8	7.53	7.6	4.1	5	1	1	No growth
cap-pilot	73	1	1	1	1	1	0	1	0	0	1	1	0	0	0	0	0	0	1	0	0	1	0	0	Ever	Home ADL dependent	3 or more	0	0	0	0	0	0	39	0	10.9	NA	22	138	15.2	6.2	NA	NA	NA	6	0	1	No growth
cap-pilot	83	0	0	0	0	1	0	0	0	1	0	0	0	0	0	0	0	0	1	0	0	1	0	0	Never	Home independent	None	0	0	0	0	1	0	38.8	0	11.4	NA	147	144	7.9	3.3	7.43	5.1	6.5	4	1	1	No growth
cap-pilot	65	0	0	0	0	1	0	1	0	0	0	0	0	0	0	1	0	0	0	0	1	1	0	0	Ever	Home ADL dependent	3 or more	0	1	0	1	0	0	38	1	9	NA	93	140	13.7	11	7.41	20.7	8.5	2	0	1	No growth
cap-pilot	66	0	1	0	1	1	0	0	0	0	0	0	0	0	0	0	0	0	1	0	0	0	0	0	Never	Home independent	1	0	1	0	1	0	0	40	0	23.3	NA	194	136	5.3	6.6	7.49	10.7	4.1	6	0	1	No growth
cap-pilot	65	1	1	1	0	1	0	0	0	0	0	0	0	0	0	1	1	0	0	0	0	0	0	0	Ever	Home independent	1	0	1	0	0	0	0	37.1	0	7.3	NA	10	139	6.3	5.2	7.41	11.9	5.8	3	0	1	No growth
cap-pilot	73	0	1	1	0	1	0	0	0	0	0	0	0	0	0	1	0	0	1	0	0	0	0	0	Ever	Home ADL dependent	3 or more	0	1	0	1	1	NA	38.5	1	21	NA	296	137	17.8	4.7	7.27	6	7.7	6	1	1	No growth
cap-pilot	80	0	0	0	0	1	0	0	0	0	0	0	0	0	0	1	0	0	1	0	1	0	0	0	Never	Home ADL dependent	3 or more	0	1	0	0	0	0	37.9	0	17.9	NA	26	138	3.9	7.4	7.38	8.6	5.8	2	0	1	No growth
cap-pilot	88	0	1	0	1	1	0	0	0	0	0	0	0	0	0	0	0	0	0	0	0	0	0	0	Current	Home ADL dependent	1	0	1	0	NA	0	NA	37.1	0	14.5	NA	69	139	11.1	6.7	7.46	8.2	4.4	5	1	1	No growth
cap-pilot	77	1	1	0	0	1	0	0	0	0	0	0	0	0	0	1	0	0	0	0	0	1	0	0	Current	Home ADL dependent	None	0	1	0	0	0	0	36.8	0	18.7	NA	190	130	17.4	11.7	7.4	7.8	5.8	4	0	1	No growth
cap-pilot	81	1	0	0	0	1	0	1	0	0	0	0	0	0	0	1	0	0	0	1	0	0	0	0	Never	Home ADL dependent	1	0	1	1	NA	NA	NA	39	1	19.9	NA	368	137	8.2	5.7	7.47	6.8	4.5	4	0	1	No growth
cap-pilot	75	0	1	0	0	1	0	0	0	0	0	0	0	0	0	1	0	0	0	0	0	0	0	0	Current	Home ADL dependent	2	0	1	0	0	0	0	39.5	0	22.4	NA	122	141	3.6	6	7.39	7.4	6.8	5	0	1	No growth
cap-pilot	74	0	1	0	0	1	0	1	0	0	0	0	0	0	0	1	0	0	0	1	0	0	0	0	Never	Home ADL dependent	3 or more	0	1	1	NA	NA	NA	NA	0	19.1	NA	78	138	6.2	7.6	7.27	15	7.9	4	0	1	No growth
cap-pilot	60	1	1	1	0	0	0	0	0	0	0	0	0	0	0	0	0	0	0	0	0	1	0	0	Ever	Home ADL dependent	None	0	1	0	0	0	0	38.9	0	10	NA	114	138	4.7	9.4	7.46	8.9	4.2	5	1	1	No growth
cap-pilot	80	0	0	0	0	0	0	0	0	0	0	0	0	0	0	0	0	0	1	0	0	0	0	0	NA	Home independent	3 or more	0	1	1	NA	NA	NA	NA	NA	11	NA	9	138	7	7	7	8	4	1	0	1	No growth
cap-pilot	54	1	1	1	0	1	0	0	0	0	0	0	0	0	0	1	0	1	0	0	0	0	0	0	Never	Home independent	None	0	1	0	0	1	0	39.6	0	5.7	NA	144	140	5.1	4.8	7.41	5.6	5.2	5	0	1	No growth
cap-pilot	70	1	1	1	0	1	0	0	0	0	0	0	0	0	0	1	0	0	0	0	0	0	0	0	Ever	Home independent	1	0	1	1	0	0	0	36.9	0	16.8	NA	173	143	9.5	9	7.47	6.3	5.7	5	0	1	No growth
cap-pilot	83	1	1	0	0	1	0	0	0	0	0	0	0	0	0	1	0	0	1	0	0	0	0	0	Never	Home independent	None	0	1	0	0	0	0	36.5	0	11.8	NA	26	145	9.3	5.4	7.4	7.6	7.5	3	0	1	No growth
cap-pilot	62	1	1	1	0	1	0	0	0	0	0	0	0	0	0	1	0	0	0	0	0	0	0	0	Current	Elderly home	1	0	1	1	0	0	0	36.1	0	10.5	NA	1	137	7.7	10.6	7.44	7.6	4.3	4	0	1	No growth
cap-pilot	68	1	1	0	0	1	0	0	0	0	0	0	0	0	0	1	0	0	0	0	0	0	0	0	Current	Home independent	None	0	NA	0	0	0	NA	37.8	1	18.6	NA	52	136	5.4	6.1	7.43	6.8	5.4	4	0	1	No growth
cap-pilot	63	0	1	0	0	1	0	0	0	0	0	0	0	0	0	1	0	0	0	0	0	0	0	0	Current	Home ADL dependent	2	0	NA	0	1	1	NA	39	0	29	NA	117	132	8.8	7.4	7.34	6.9	8.8	5	0	1	No growth
cap-pilot	61	0	1	1	0	1	0	0	0	0	0	0	0	0	0	1	0	0	0	0	0	0	0	0	Current	Home independent	None	0	NA	0	0	0	NA	37.6	0	11.8	NA	0	138	3.5	6	NA	NA	NA	4	0	1	No growth
cap-pilot	79	1	1	0	0	1	0	0	0	0	0	0	0	0	0	1	0	0	0	0	0	1	0	0	Current	NA	1	0	NA	0	0	0	0	39.3	0	8	NA	36	136	8.3	4.7	7.44	8.7	7.1	4	0	1	No growth
cap-pilot	66	1	1	0	0	0	0	0	0	0	0	0	0	0	0	0	0	0	0	1	1	0	0	0	Current	Home independent	None	0	NA	0	0	1	0	37.4	0	6.1	NA	32	144	8.5	4.4	NA	NA	NA	3	0	1	No growth
cap-pilot	84	0	1	0	0	0	0	1	0	1	0	1	0	1	0	0	0	0	1	0	0	1	0	1	Never	Home ADL dependent	1	0	1	1	0	0	NA	34.6	0	6.1	NA	14	144	12.2	5.8	7.34	5.4	6.7	3	0	1	No growth
cap-pilot	74	1	1	0	0	1	0	0	0	0	0	0	0	0	0	0	0	0	0	0	1	0	0	0	NA	Home independent	None	0	NA	1	0	0	0	36	0	12.2	NA	36	138	13.6	4.7	7.46	12.9	4	5	0	1	No growth
cap-pilot	83	1	0	0	0	1	0	1	0	0	0	0	0	1	0	1	0	0	0	0	0	0	0	1	NA	NA	None	0	NA	0	0	0	1	39.7	0	12.3	NA	47	138	8.8	6.7	7.47	8.1	4.6	4	0	1	No growth
cap-pilot	72	1	1	1	0	1	0	0	0	0	0	0	0	1	0	0	0	0	1	0	0	1	0	1	NA	NA	2	0	NA	1	0	1	1	38.7	0	2.7	NA	39	138	8.6	10.6	7.38	14.8	6.3	5	0	1	No growth
cap-pilot	64	1	1	0	0	1	1	0	0	0	0	0	0	0	0	0	0	0	0	0	0	1	0	0	Current	Home independent	1	0	NA	1	0	0	0	35.4	NA	5.2	NA	103	137	22.1	14.2	7.26	12.4	5	4	0	1	No growth
cap-pilot	67	1	1	0	0	1	0	1	0	0	1	0	0	0	0	1	0	0	1	0	0	0	0	0	Current	Home independent	3 or more	0	NA	0	0	0	NA	37	0	9.9	NA	26	138	5.2	5.1	NA	NA	NA	2	0	1	No growth
cap-pilot	74	1	1	0	0	1	0	0	0	0	0	0	0	0	0	1	0	0	0	0	0	0	0	0	Current	Home independent	None	0	NA	1	0	0	NA	39.4	0	28.4	NA	332	142	10.9	8.5	7.32	15.4	7.9	5	0	1	No growth
cap-pilot	78	1	1	0	0	1	0	0	0	0	0	0	0	0	0	1	0	0	0	0	0	1	0	0	Current	Home ADL dependent	1	0	NA	1	1	0	NA	37.4	0	15.4	NA	57	144	10.7	5.5	7.48	11	5.2	4	0	1	No growth
cap-pilot	90	1	1	1	0	1	0	0	0	0	0	0	0	0	0	1	0	0	1	0	0	0	0	0	Current	Home ADL dependent	3 or more	0	NA	0	0	0	NA	37.2	0	8.6	NA	80	135	21.3	7.4	NA	NA	NA	4	0	1	No growth
cap-pilot	42	1	1	0	0	0	1	0	0	0	0	1	1	0	0	0	0	0	0	0	0	0	0	1	Never	Home independent	None	0	0	0	0	0	NA	40	0	11.4	NA	126	135	6.4	10.2	NA	NA	NA	5	0	1	No growth
cap-pilot	47	0	1	1	0	1	0	0	0	0	0	1	0	0	0	1	0	0	0	1	0	0	0	0	Current	Home ADL dependent	1	0	NA	0	0	0	0	39.8	0	18.2	NA	60	139	2.8	5	7.49	7.4	4.3	6	0	1	No growth
cap-pilot	77	1	0	1	1	1	0	1	0	0	0	0	0	0	0	1	0	0	0	1	1	0	0	0	NA	Home ADL dependent	2	NA	NA	0	1	0	0	38.7	0	8.3	NA	210	134	6	5.6	7.42	6.9	5	5	1	1	No growth
cap-pilot	77	0	1	1	0	1	0	0	0	0	0	0	0	0	0	1	0	0	0	0	1	0	0	0	Never	Home ADL dependent	2	0	0	1	0	NA	NA	39	0	10.3	NA	89	134	6.3	8.7	7.44	10.2	5.6	6	0	1	No growth
cap-pilot	63	0	1	1	0	1	0	0	0	0	0	0	0	0	0	1	0	0	1	0	1	0	0	0	Current	Home ADL dependent	3 or more	0	1	0	0	1	0	38.6	1	13.6	NA	78	137	11.4	10.6	7.41	5.5	5.5	6	0	1	No growth
cap-pilot	52	0	1	1	0	1	0	0	0	0	0	0	0	0	0	1	0	0	0	0	0	0	0	0	Current	Home ADL dependent	1	0	1	1	0	0	NA	37.2	0	14.1	NA	17	141	2.9	NA	7.38	7.3	8.7	4	0	1	No growth
cap-pilot	69	1	1	1	0	1	0	0	0	0	0	0	0	0	0	1	0	0	0	0	0	0	0	0	Never	Home independent	None	0	1	1	0	0	0	37.1	0	4.5	NA	22	138	3.9	4.9	7.47	9.6	4.3	3	0	1	No growth
cap-pilot	81	1	1	1	1	1	1	0	0	0	0	1	0	0	0	1	0	0	0	0	0	0	0	0	Never	Home independent	1	0	1	0	0	1	NA	39.8	1	10.1	NA	147	139	7.7	8.7	7.52	5.5	3.8	7	1	1	No growth
cap-pilot	23	1	0	0	0	0	0	0	0	0	0	0	0	0	0	0	0	0	0	0	0	0	0	0	Current	Home independent	None	0	0	0	0	0	0	39.3	0	29.7	NA	319	133	4.8	8.4	7.5	8.4	4.7	4	1	1	No growth
cap-pilot	64	0	1	0	0	1	0	0	0	0	0	0	0	0	0	1	0	0	1	0	0	0	0	0	Never	Home independent	3 or more	0	1	0	0	0	NA	38.3	0	6.9	NA	77	136	3.1	10	7.52	10.1	4.3	4	0	1	No growth
cap-pilot	71	1	0	0	0	1	0	1	0	0	0	0	0	0	0	1	0	0	0	0	0	0	0	0	Ever	Home ADL dependent	None	0	1	0	0	0	NA	37	0	10.3	NA	30	140	4	6	7.46	8.4	5.9	2	0	1	No growth
cap-pilot	86	1	1	1	0	1	0	0	0	0	0	0	0	0	0	0	0	0	0	0	0	0	0	0	Ever	Home independent	None	0	0	1	0	0	NA	37.2	0	5.5	NA	32	140	13.2	7.4	7.4	10.9	5.8	4	0	1	No growth
cap-pilot	83	1	1	1	0	1	0	1	0	0	0	0	0	0	0	1	0	0	0	0	0	0	0	0	Current	Home ADL dependent	3 or more	0	1	0	0	0	NA	39.6	0	8.3	NA	20	137	6.2	9.6	7.47	6.6	5	4	0	1	No growth
cap-pilot	56	1	1	1	0	1	0	0	0	0	0	0	0	0	0	1	0	0	0	0	0	0	0	0	Current	Home ADL dependent	3 or more	0	1	1	0	1	NA	37	1	6	NA	43	140	3.7	6.6	7.39	7.4	7.6	4	0	1	No growth
cap-pilot	80	1	1	1	1	1	0	1	0	0	0	0	0	0	0	1	0	0	0	0	0	1	0	0	Never	Home ADL dependent	1	0	1	0	0	0	NA	38.8	1	9.7	NA	116	143	7.5	8.9	7.34	12.1	5.6	6	0	1	No growth
cap-pilot	57	1	1	0	0	1	0	1	0	0	0	0	0	0	0	1	0	0	1	0	0	0	0	0	Current	Home independent	3 or more	0	1	0	0	0	NA	NA	0	26.6	NA	4	137	8.4	5.9	7.47	4.4	9.4	3	0	1	No growth
cap-pilot	51	0	1	1	0	1	0	0	0	0	0	0	0	0	0	1	0	0	0	0	1	0	0	0	Current	Home ADL dependent	1	0	1	1	1	1	NA	37.7	0	18	NA	123	143	4.5	6.2	7.44	8.8	5	5	0	1	No growth
cap-pilot	25	0	1	1	0	0	0	0	0	0	0	0	0	0	0	0	0	0	0	0	0	0	0	0	Never	Home independent	None	0	0	0	0	0	NA	40.2	NA	11.6	NA	27	138	3.1	5.1	7.47	10.6	4.6	4	0	1	No growth
cap-pilot	82	1	1	1	1	1	0	1	0	0	0	0	0	0	0	1	0	0	1	0	0	1	0	0	Ever	Home independent	1	0	1	0	0	0	NA	38.6	0	28.4	NA	17	138	9.2	10.3	7.45	6.9	5.3	6	0	1	No growth
cap-pilot	70	0	0	1	0	1	1	0	0	0	0	0	0	0	0	1	0	0	0	0	0	0	0	0	Current	Home independent	None	0	0	1	0	0	NA	NA	0	9.5	NA	62	138	6.6	7.1	7.42	9.6	4.9	3	0	1	No growth
cap-pilot	81	1	1	0	0	1	0	0	0	0	0	0	0	0	0	1	0	0	0	0	0	0	0	0	Ever	Home ADL dependent	1	0	1	1	0	1	NA	40.3	0	8	NA	23	138	8	8.8	7.45	9.1	5.3	3	0	1	No growth
cap-pilot	68	1	1	1	0	1	0	0	0	0	0	0	0	0	0	1	0	0	0	0	0	0	0	0	Never	Home ADL dependent	1	0	1	0	0	0	0	38.6	0	22.5	NA	65	141	9.5	4.2	7.32	9.7	8.2	6	0	1	No growth
cap-pilot	73	1	1	1	0	0	0	1	0	1	0	0	0	1	0	0	0	0	0	1	0	0	0	1	Ever	Home ADL dependent	None	0	1	0	0	0	NA	37	1	18	NA	45	159	39	8	7	9	4	4	0	1	No growth
cap-pilot	76	0	1	1	1	1	0	0	0	0	0	0	0	0	0	1	0	0	0	0	0	0	0	0	NA	NA	NA	NA	NA	0	0	NA	NA	38	0	16	NA	40	NA	NA	NA	NA	NA	NA	6	0	1	No growth
cap-pilot	73	1	1	1	1	1	0	0	0	0	0	0	0	0	0	1	0	0	0	0	1	0	0	0	Current	Home ADL dependent	3 or more	0	NA	1	0	1	NA	37.9	0	17.2	NA	151	140	4.5	9	7.46	7.7	4.7	6	0	1	No growth
cap-pilot	60	1	1	1	0	1	0	0	0	0	0	0	0	0	0	1	0	0	0	0	0	0	0	0	Never	Home ADL dependent	None	0	NA	0	0	0	NA	38.1	0	13.6	NA	92	140	10.1	8.5	7.44	9	5.2	6	0	1	No growth
cap-pilot	87	1	0	1	0	1	0	0	0	0	0	0	0	0	0	0	0	0	1	0	0	0	0	0	NA	Elderly home	None	0	NA	NA	1	0	0	34.7	1	10.7	NA	53	140	31.8	6.1	7.29	7.7	4	5	0	1	No growth
cap-pilot	60	1	1	0	0	1	0	0	0	0	0	0	0	0	0	1	0	0	0	0	0	0	0	0	Current	Home independent	None	0	NA	1	0	0	0	37.8	1	11.7	NA	44	137	4.2	5.9	7.42	6.9	6.5	4	0	1	No growth
cap-pilot	64	1	1	1	0	1	0	0	0	0	0	0	0	0	0	1	0	0	0	0	0	0	0	0	Current	Home independent	1	0	NA	0	NA	NA	NA	40	NA	7.3	NA	85	140	4.3	6.7	7.03	10.4	7.7	5	0	1	No growth
cap-pilot	76	1	1	0	0	1	0	0	0	0	0	0	0	0	0	0	0	0	1	0	0	0	0	0	NA	Elderly home	None	0	NA	1	0	0	0	38.4	0	12.2	NA	143	140	5.7	7.3	7.43	8.3	4.8	5	0	1	No growth
cap-pilot	73	1	1	0	0	1	1	0	0	0	0	0	0	1	0	1	0	0	1	0	0	0	0	1	NA	Home independent	3 or more	0	NA	0	0	1	1	40.3	0	15.4	NA	0	136	7.1	6.3	7.53	7.3	3.7	4	0	1	No growth
cap-pilot	61	0	1	0	0	1	1	0	0	0	0	0	0	0	0	1	0	0	0	0	0	0	0	0	NA	Home independent	1	0	NA	0	0	1	NA	38.5	0	10.9	NA	29	140	4	6.3	7.47	7.1	4.4	4	0	1	No growth
cap-pilot	79	1	1	1	0	0	0	1	0	0	0	0	0	0	0	0	0	0	0	1	0	0	0	0	NA	Home ADL dependent	3 or more	0	NA	0	0	0	0	39.1	0	10.8	NA	81	142	9.8	9.5	7.44	6.6	4.6	6	0	1	No growth
cap-pilot	28	0	1	1	0	1	0	0	0	0	0	0	0	0	0	0	0	0	0	0	0	0	0	0	NA	Home independent	None	0	NA	0	0	1	NA	39.5	0	11.7	NA	46	136	2.8	7.4	7.63	12.9	2.2	6	0	1	No growth
cap-pilot	74	1	0	0	0	1	0	1	0	0	0	0	0	0	0	1	0	0	0	0	0	0	0	0	Ever	Home independent	None	0	1	1	1	0	NA	38.2	1	22.9	NA	290	133	13	7.8	7.47	5.8	3.4	4	1	1	No growth
cap-pilot	86	0	1	0	0	1	0	0	0	0	0	0	0	0	0	1	0	0	1	1	1	0	0	0	Never	Elderly home	2	0	1	1	0	0	0	39.2	0	12.9	NA	159	137	12.3	10.5	7.5	5.2	10.2	5	0	1	No growth
cap-pilot	77	0	1	1	1	1	0	1	0	0	0	0	0	0	0	0	0	0	0	0	1	0	0	0	Never	Home independent	None	0	0	0	0	1	0	39	0	19	NA	166	132	2	6	7	8	6	7	1	1	No growth
cap-pilot	74	0	1	1	0	1	1	1	0	0	0	0	0	0	0	1	0	0	0	1	0	0	0	0	Ever	Home ADL dependent	2	0	1	1	0	0	NA	37.2	0	7.6	NA	17	143	6.5	4.5	7.38	7.4	7	3	0	1	No growth
cap-pilot	56	0	1	0	0	1	0	0	0	0	0	0	0	0	0	1	0	0	0	0	0	0	0	0	Ever	Home independent	None	0	1	1	0	0	NA	36.7	0	9.9	NA	10	145	4.3	7.7	7.44	8.1	5.6	2	0	1	No growth
cap-pilot	68	1	0	1	0	1	0	1	0	0	0	0	0	0	1	1	0	0	0	0	1	0	0	1	Ever	Home independent	1	0	1	1	0	1	1	40.2	0	18.2	NA	83	137	7.8	9.3	7.38	7.1	6.6	5	0	1	No growth
cap-pilot	77	1	1	0	0	1	0	1	0	0	0	1	0	0	0	1	0	0	0	0	0	0	0	0	Current	Home ADL dependent	1	0	0	0	0	0	1	39	1	13	NA	25	147	13	4	7	14	5	4	0	1	No growth
cap-pilot	80	0	1	0	0	1	0	0	0	0	0	0	0	0	0	1	0	0	0	0	0	0	0	0	Current	Home independent	None	0	1	1	0	0	NA	37.4	0	6.5	NA	2	141	5.3	8.9	7.4	7.4	6	2	0	1	No growth
cap-pilot	73	0	1	1	0	1	0	0	0	0	0	0	0	0	0	0	0	0	0	0	0	0	0	0	Never	Home independent	1	0	1	0	0	NA	NA	39.6	0	13.9	NA	102	141	7.3	5.4	7.46	7.5	4.2	6	1	1	No growth
cap-pilot	81	1	1	1	0	0	0	1	0	1	0	1	0	0	0	1	0	0	0	0	0	0	0	0	Never	Home independent	None	0	1	1	0	0	0	38.4	0	12.1	NA	173	139	6.7	6.1	7.49	7.1	4.2	6	0	1	No growth
cap-pilot	83	0	1	1	1	1	0	1	0	0	0	0	0	0	0	1	0	0	1	0	0	0	0	0	Never	Home ADL dependent	None	0	1	0	0	0	NA	37	0	12	NA	106	139	10	8	7	9	8	6	0	1	No growth
cap-pilot	76	1	1	0	0	0	0	0	0	0	0	0	0	0	0	0	0	0	0	0	1	0	0	0	Never	Home independent	None	0	0	0	0	0	NA	40	0	10.1	NA	25	138	8	5.5	7.4	7	5.1	4	0	1	No growth
cap-pilot	76	0	1	1	1	1	0	1	0	0	0	1	0	0	0	1	0	0	0	0	0	0	0	0	Never	Home ADL dependent	None	0	1	1	0	0	NA	38	0	12	NA	8	140	8	6	7	7	5	5	0	1	No growth
cap-pilot	75	0	1	1	0	1	0	1	0	0	0	0	0	0	0	1	0	0	1	0	1	0	0	0	Ever	Home ADL dependent	3 or more	0	1	0	NA	NA	NA	NA	NA	9	NA	12	136	12	7	7	8	7	3	1	1	No growth
cap-pilot	82	0	0	1	0	1	0	0	0	0	0	0	0	0	0	1	0	0	0	0	0	0	0	0	Never	Elderly home	3 or more	0	1	NA	1	0	NA	38	0	8	NA	32	144	9	9	7	7	5	3	0	1	No growth
cap-pilot	75	1	1	1	1	1	0	0	0	0	0	0	0	0	0	1	0	0	0	0	0	0	0	0	Ever	Home independent	None	0	1	1	0	0	NA	39	0	10.8	NA	177	140	8.3	6.2	7.43	7.9	6.1	7	0	1	No growth
cap-pilot	94	0	1	1	0	1	0	0	0	0	0	0	0	0	0	0	0	0	0	0	1	0	0	0	NA	Elderly home	None	0	NA	1	1	0	NA	37.6	NA	16.7	NA	87	137	9.8	13.9	7.45	11.2	4.1	5	0	1	No growth
cap-pilot	68	1	1	0	0	0	0	0	0	1	0	0	0	0	0	0	0	0	1	0	0	0	0	0	NA	Home independent	None	0	NA	0	0	0	NA	40.1	0	8.4	NA	116	137	8.4	7.8	NA	NA	NA	4	0	1	No growth
cap-pilot	67	0	1	0	0	1	0	0	0	0	0	0	0	1	0	1	0	0	0	0	0	0	0	1	Never	Home ADL dependent	None	0	NA	0	0	0	0	37.5	0	10	NA	95	139	3.7	6.1	7.37	4.3	7.1	3	0	1	No growth
cap-pilot	79	1	0	1	0	1	0	0	0	0	0	0	0	1	0	1	0	0	0	0	0	0	0	1	NA	Home independent	2	0	NA	0	0	1	1	38.8	0	12.5	NA	163	136	4.9	6.6	7.46	11.9	5.8	5	0	1	No growth
cap-pilot	82	0	0	0	0	1	0	1	0	0	0	0	0	0	0	0	0	0	1	0	0	0	0	0	NA	Home independent	2	0	NA	0	0	1	NA	38.5	0	12.3	NA	22	138	9.3	17.3	7.31	7.8	4.5	3	0	1	No growth
cap-pilot	61	1	1	1	0	0	0	0	0	1	0	0	0	0	0	0	0	0	0	1	1	0	0	0	NA	Home independent	None	NA	0	0	0	0	NA	36.6	0	15.4	NA	62	138	3.4	6.7	7.52	9	4.2	5	0	1	No growth
cap-pilot	64	0	1	0	0	1	1	0	0	0	0	0	0	0	0	1	0	0	0	0	0	0	0	0	Never	Home ADL dependent	3 or more	0	NA	0	0	1	0	35.1	0	17.4	NA	77	142	4.6	11	7.36	11.4	6.2	5	0	1	No growth
cap-pilot	64	1	1	1	0	1	1	0	0	0	0	0	0	0	0	1	0	0	0	0	0	0	0	0	NA	Home independent	NA	0	NA	1	0	0	NA	37.3	0	14.4	NA	73	143	4.5	6	7.41	8.6	4.7	5	0	1	No growth
cap-pilot	80	1	1	1	0	0	0	0	0	0	0	0	0	0	0	1	0	0	0	0	0	0	0	0	NA	Home ADL dependent	None	0	NA	0	0	0	NA	38.2	0	8.1	NA	125	138	6.4	6.4	NA	NA	NA	5	0	1	No growth
cap-pilot	67	1	1	0	0	1	0	0	0	0	0	0	0	0	0	1	0	0	0	1	0	0	0	0	NA	Home independent	None	0	NA	0	0	0	NA	36.8	0	10	NA	0	141	5.8	5.2	NA	NA	NA	2	0	1	No growth
cap-pilot	56	1	1	0	0	1	0	0	0	0	0	0	0	0	0	1	0	0	0	0	0	1	0	1	Current	Elderly home	2	0	NA	0	0	0	NA	38.6	0	8.2	NA	18	136	6.9	16	7.37	8.6	6.2	3	0	1	No growth
cap-pilot	81	0	0	0	0	1	0	0	0	1	0	0	0	0	0	0	0	0	0	1	0	0	0	0	NA	Elderly home	1	0	NA	0	0	0	NA	40.2	0	11.5	NA	43	136	9.6	12.7	7.43	9.9	4.4	4	0	1	No growth
cap-pilot	57	0	0	1	0	1	0	0	0	0	0	0	0	0	0	1	0	0	0	0	0	0	0	0	Current	Home independent	None	0	NA	1	0	0	NA	38.8	0	11.6	NA	18	138	4.2	6.3	7.41	7.7	4.6	4	0	1	No growth
cap-pilot	57	1	1	0	0	1	0	0	0	0	0	0	0	0	0	1	0	0	0	0	0	0	0	0	NA	Home independent	None	0	NA	1	0	1	0	39.9	0	11.4	NA	225	138	4.9	6.9	7.43	12.5	4.4	5	0	1	No growth
cap-pilot	79	0	1	0	0	1	0	0	0	0	1	0	0	0	0	1	0	0	0	0	0	0	0	0	Never	Elderly home	1	0	NA	0	1	0	1	39.2	0	8.8	NA	93	134	9.7	6.7	7.32	12.9	6.9	4	0	1	No growth
cap-pilot	37	0	1	0	0	0	0	0	0	0	0	0	0	0	0	0	0	0	0	0	0	0	0	0	Never	Home independent	None	0	0	1	NA	NA	NA	38	NA	8.5	NA	440	130	3.9	NA	7.54	13.8	3.6	2	1	1	Streptococcus pneumoniae
cap-pilot	75	0	1	0	1	0	1	1	0	0	0	1	0	0	0	0	0	0	0	0	0	0	0	1	Never	Home independent	1	0	1	1	0	1	0	38.9	0	8.4	NA	288	132	3.6	10.2	7.53	9.1	3.9	5	1	1	Streptococcus pneumoniae
cap-pilot	101	1	1	0	0	0	0	1	0	1	0	0	0	0	0	0	0	0	0	0	0	0	0	0	Ever	Elderly home	None	0	1	0	0	0	NA	37.2	0	29.4	NA	185	137	16.8	9.7	7.48	7.4	4.2	4	1	1	Streptococcus pneumoniae
cap-pilot	57	1	1	0	0	1	0	0	0	0	0	1	0	1	0	0	0	0	0	0	0	0	0	1	Never	Home independent	None	0	1	0	0	0	0	38.9	0	35.1	NA	436	138	10.5	6	7.45	8.3	3.5	5	1	1	Streptococcus pneumoniae
cap-pilot	60	1	1	0	0	1	1	0	0	0	0	0	0	0	0	1	0	0	0	0	0	0	0	0	Never	Home independent	None	0	NA	1	0	0	NA	38.5	0	19.3	NA	551	134	14.3	5.2	7.38	16	6.6	5	1	1	Streptococcus pneumoniae
cap-pilot	76	0	0	0	1	1	0	1	0	0	0	0	0	0	0	1	0	0	0	0	0	0	0	0	Never	Home independent	None	0	1	0	1	1	1	38.2	0	22.3	NA	500	141	20.4	12.4	7.4	19.7	4.8	5	1	1	Streptococcus pneumoniae
cap-pilot	89	1	0	0	0	0	0	1	0	1	0	0	0	0	0	0	0	0	0	0	0	0	0	0	Never	Home independent	2	0	1	0	0	0	1	38.9	1	7.9	NA	390	138	17.2	9.6	7.44	5.8	4	3	1	1	Streptococcus pneumoniae
cap-pilot	60	0	0	0	0	1	0	0	0	0	0	0	0	0	0	1	0	0	0	0	0	0	0	0	Current	Home independent	3 or more	0	1	1	1	0	1	40.8	0	10.6	NA	482	132	12	7.2	7.46	5.5	3.9	4	1	1	Streptococcus pneumoniae
cap-pilot	75	0	0	0	0	1	1	0	0	0	0	0	0	0	0	1	0	0	0	0	1	0	0	0	Never	Home independent	None	0	1	0	0	0	0	39.5	0	17.8	NA	18	139	6.3	10.5	7.47	7.9	4.6	3	1	1	Streptococcus pneumoniae
cap-pilot	34	1	1	1	1	1	1	0	0	0	0	0	0	0	0	0	0	0	0	0	0	0	0	0	Current	Home independent	None	NA	NA	0	0	0	0	36	0	26	NA	144	NA	NA	NA	NA	NA	NA	7	1	1	Streptococcus pneumoniae
cap-pilot	67	0	1	1	0	1	1	1	0	0	0	0	0	0	0	0	0	0	0	0	1	0	0	0	Never	Home independent	1	NA	NA	0	0	0	NA	39.4	0	10.4	NA	458	129	15	12.4	NA	7.4	4.7	6	1	1	Streptococcus pneumoniae
cap-pilot	40	0	1	0	0	1	0	0	0	0	1	0	0	0	0	0	0	0	0	0	0	0	0	0	Never	Home independent	None	0	0	0	0	0	NA	40.1	0	4.2	NA	246	134	7.8	6.3	7.5	8.5	3.7	4	1	1	Streptococcus pneumoniae
cap-pilot	70	1	0	0	1	0	0	1	0	0	1	0	0	0	0	0	0	0	0	0	0	0	0	0	Ever	Home independent	None	0	1	0	0	0	NA	36.7	NA	27.9	NA	188	138	12.6	9.5	7.41	8.3	5.7	3	1	1	Streptococcus pneumoniae
cap-pilot	36	1	1	0	0	1	0	1	1	0	1	0	0	0	0	0	0	0	0	0	0	0	0	0	Ever	Home independent	None	0	0	0	0	0	1	40.3	0	26.2	NA	275	134	4.8	NA	7.38	16.9	4.8	5	1	1	Streptococcus pneumoniae
cap-pilot	83	0	1	1	1	1	1	0	0	1	0	0	0	0	0	1	0	0	0	0	0	0	0	0	Never	Home ADL dependent	1	0	1	0	0	1	1	37.4	1	31.9	NA	428	132	19.5	8.2	7.41	6.2	6	6	1	1	Streptococcus pneumoniae
cap-pilot	69	1	1	1	1	1	0	0	0	0	0	0	0	0	0	1	0	0	1	0	0	0	0	0	Current	Home independent	None	0	1	0	1	0	0	36.6	0	14.1	NA	170	139	6.6	8.2	7.47	6.9	3.6	6	1	1	Streptococcus pneumoniae
cap-pilot	62	0	1	0	1	1	1	1	0	0	1	0	0	0	0	0	0	0	0	0	0	0	0	0	Current	Home independent	None	0	0	0	1	0	1	37.9	1	1.9	NA	758	124	26.8	4	7.4	6.5	3.7	4	1	1	Streptococcus pneumoniae
cap-pilot	83	0	0	0	0	1	0	0	0	1	0	0	0	0	0	0	0	0	0	0	0	0	0	0	Never	Home independent	None	0	1	0	0	0	0	39.7	0	18.2	NA	358	133	5.8	7.7	7.5	56	32	4	1	1	Streptococcus pneumoniae
cap-pilot	84	0	1	1	0	1	0	1	0	0	0	0	0	0	0	1	0	0	0	0	0	0	0	0	Ever	Elderly home	1	0	1	0	0	0	0	39.3	0	20.1	NA	217	132	7.2	5.5	7.45	9.4	4.4	6	1	1	Streptococcus pneumoniae
cap-pilot	31	1	0	0	0	1	0	0	0	0	0	0	0	0	0	0	0	0	0	0	0	0	0	0	Never	Home independent	None	0	0	0	0	1	0	39.6	0	21.8	NA	258	136	3.9	6.5	NA	NA	NA	4	1	1	Streptococcus pneumoniae
cap-pilot	68	0	0	0	0	1	1	0	1	0	1	1	0	0	0	0	0	0	0	0	0	0	0	0	Never	Home independent	None	0	0	0	0	1	1	35.9	0	31.6	NA	427	131	8.3	6.4	7.47	9.7	3.9	4	1	1	Streptococcus pneumoniae
cap-pilot	58	0	0	0	0	1	0	0	0	0	0	0	0	0	0	1	1	0	0	0	0	0	0	0	Current	Home independent	None	0	0	0	0	0	0	37.3	0	18	NA	378	131	10.6	7.5	7.48	7.9	3.6	3	1	1	Streptococcus pneumoniae
cap-pilot	60	1	1	0	0	1	0	0	0	0	0	0	0	0	0	0	0	0	0	0	0	0	0	0	NA	Home independent	None	0	NA	0	0	1	1	38	1	0.6	NA	400	137	15.3	9.2	7.5	7.3	3.7	3	1	1	Streptococcus pneumoniae
cap-pilot	66	1	1	0	0	1	0	0	0	0	0	0	0	0	0	0	0	0	1	0	0	1	0	0	Current	Home independent	None	0	NA	0	0	1	NA	37.3	0	6.1	NA	355	134	10.1	12	7.47	13.2	4	3	1	1	Streptococcus pneumoniae
cap-pilot	77	1	1	0	0	1	0	1	0	0	0	0	0	0	0	0	0	0	1	0	0	0	0	0	NA	Home independent	None	0	NA	0	0	0	1	37.2	1	14.6	NA	420	135	10.5	12.8	7.41	12.3	4.2	4	0	1	Streptococcus pneumoniae
cap-pilot	77	0	1	1	1	1	0	1	0	0	1	0	0	0	0	1	0	0	0	0	0	1	0	0	Never	Elderly home	1	0	1	0	0	0	NA	36	0	8	NA	200	128	12	13	7	6	4	6	1	1	Streptococcus pneumoniae
cap-pilot	84	0	1	0	0	0	0	0	0	0	0	0	0	0	1	0	0	0	0	0	1	0	0	1	NA	Home ADL dependent	3 or more	0	NA	0	1	0	NA	38.1	0	52.4	NA	314	139	32.9	5.6	7.41	8.5	5.8	5	1	1	Streptococcus pneumoniae
cap-pilot	71	1	1	0	0	1	0	0	0	0	0	0	0	1	0	1	0	0	0	0	0	0	0	1	Never	Home independent	None	0	NA	0	0	1	NA	38.8	1	15.3	NA	359	140	7.4	5.9	7.44	8.4	4.8	5	1	1	Streptococcus pneumoniae
cap-pilot	73	0	0	0	0	1	0	1	0	0	0	0	0	0	0	1	0	0	0	0	0	0	0	0	Ever	Home independent	None	0	1	0	1	0	NA	37.2	0	18.9	NA	480	135	19.1	4.6	7.39	8.6	4.5	3	1	1	Streptococcus pneumoniae
cap-pilot	48	1	1	1	1	1	0	1	0	0	0	0	0	0	0	0	0	0	0	0	0	0	0	0	Ever	Home independent	None	0	0	0	0	0	1	37.4	0	15.3	NA	374	127	7.9	6.8	7.53	7.8	3.3	6	1	1	Streptococcus pneumoniae
cap-pilot	38	1	1	1	1	0	0	0	0	0	0	1	0	0	0	0	0	0	0	0	0	0	0	0	Never	Home independent	None	0	0	1	1	1	NA	40	0	28.5	NA	157	135	5.6	8.2	7.54	9.5	3.9	7	1	1	Streptococcus pneumoniae
cap-pilot	61	0	0	0	0	0	0	0	0	0	0	0	0	0	0	0	0	0	0	0	0	0	0	1	Never	Home independent	None	0	0	1	1	0	0	38.3	0	11.9	NA	219	NA	NA	6.4	7.53	11.9	4.3	4	1	1	Streptococcus pneumoniae
cap-pilot	62	0	1	0	0	1	0	1	0	0	0	0	0	0	0	0	0	0	0	0	0	0	0	0	Current	Home independent	None	0	1	0	1	0	0	38.9	NA	19.6	NA	312	132	8.8	6.8	7.5	8.5	4.6	5	1	1	Streptococcus pneumoniae
cap-pilot	54	0	1	0	0	1	1	1	0	0	1	1	0	0	0	0	0	0	0	1	0	0	0	0	Ever	Home independent	None	0	0	0	1	0	NA	39	0	28.4	NA	257	130	4.7	7.8	7.52	8.9	3.6	5	1	1	Streptococcus pneumoniae
cap-pilot	39	1	1	0	1	1	1	0	0	0	0	0	0	0	0	0	0	0	0	0	0	0	0	0	Current	Home independent	None	0	1	0	0	0	1	38.2	0	21.5	NA	400	131	6.2	8.5	7.62	10.9	3.1	6	1	1	Streptococcus pneumoniae
cap-pilot	45	1	0	1	0	1	1	0	0	0	0	0	0	0	0	0	0	0	0	0	0	0	0	0	Current	Home independent	None	0	0	0	0	0	NA	38.5	0	12.3	NA	49	137	5.6	7.7	7.41	17.4	4.7	5	1	1	Streptococcus pneumoniae
cap-pilot	84	1	0	1	0	1	0	0	0	0	0	0	0	0	0	1	0	0	0	0	0	0	0	0	Never	Home independent	None	0	1	0	0	0	1	38	1	47.9	NA	89	133	5.2	5.5	7.43	70	5	4	0	1	Streptococcus pneumoniae
cap-pilot	73	1	1	1	0	0	0	1	0	0	0	0	0	0	0	0	0	0	1	0	0	0	0	0	Never	Home independent	1	0	0	0	0	0	NA	39	0	21.6	NA	NA	136	11.2	4.8	NA	NA	NA	5	1	1	Streptococcus pneumoniae
cap-pilot	67	0	1	0	0	0	0	1	0	0	0	0	0	0	0	0	0	0	0	0	0	0	0	0	Current	Home independent	None	0	1	0	0	0	NA	39.8	0	18.5	NA	282	134	6.1	6.7	7.47	10.4	4	5	1	1	Streptococcus pneumoniae
cap-pilot	61	0	1	0	0	0	0	1	0	0	0	0	0	0	0	0	0	0	0	0	0	0	0	0	Ever	Home independent	2	0	1	0	1	0	NA	39.3	0	22.2	NA	86	138	NA	6.5	7.45	6.9	4.1	5	1	1	Streptococcus pneumoniae
cap-pilot	82	0	0	0	0	1	0	1	0	0	0	0	0	0	0	1	0	0	1	0	0	0	0	0	Never	Home ADL dependent	None	0	1	0	0	0	NA	39	0	13.6	NA	32	142	6.6	7.1	7.42	7.7	5.1	4	1	1	Streptococcus pneumoniae
cap-pilot	70	1	1	0	1	0	0	1	0	0	1	0	0	0	0	0	0	0	0	0	0	0	0	0	Ever	Home independent	None	0	1	0	0	0	0	39.2	0	11.4	NA	380	136	13.9	9.4	7.5	6.9	4.2	6	1	1	Streptococcus pneumoniae
cap-pilot	74	1	0	0	0	1	0	0	0	0	0	0	0	0	0	1	0	0	0	0	0	0	0	0	Ever	Home independent	None	0	0	0	1	0	0	39.6	1	5.8	NA	20	134	5.7	9.6	7.49	7.9	3.5	2	1	1	Streptococcus pneumoniae
cap-pilot	57	1	1	0	0	0	1	0	0	0	0	0	0	0	0	0	0	0	0	0	0	0	0	0	Never	Home independent	None	0	1	0	NA	NA	NA	37.4	NA	19.9	NA	320	136	6	8.7	NA	NA	NA	3	1	1	Streptococcus pneumoniae
cap-pilot	46	1	1	0	0	1	1	0	0	0	0	0	0	0	0	0	0	0	0	0	0	0	0	0	Current	Home independent	None	0	0	0	0	0	NA	38.3	0	27.1	NA	309	136	9	6.5	7.43	NA	NA	5	1	1	Streptococcus pneumoniae
cap-pilot	88	1	1	0	0	1	0	1	0	1	1	0	0	0	0	0	0	0	0	0	0	0	0	0	Current	Home independent	None	0	0	0	0	1	1	37.9	1	3.1	NA	336	134	16.3	4.7	7.44	9.1	4.5	3	1	1	Streptococcus pneumoniae
cap-pilot	42	0	1	0	0	0	1	0	1	0	1	1	0	0	0	0	0	0	0	0	0	0	0	0	Current	Home independent	None	0	0	0	0	0	NA	37.5	0	35.8	NA	482	131	10	6.4	NA	NA	NA	4	1	1	Streptococcus pneumoniae
cap-pilot	59	0	1	0	0	0	0	0	0	0	0	0	0	0	0	0	0	0	0	0	0	0	0	0	Current	Home independent	None	0	1	1	0	1	NA	38.3	1	8.6	NA	389	135	7.1	8	7.44	8	4.1	3	1	1	Streptococcus pneumoniae
cap-pilot	62	0	1	1	0	1	1	0	0	0	0	0	0	0	0	1	0	0	0	0	0	1	0	0	Current	Home independent	None	0	NA	1	0	1	NA	39.4	0	27	NA	NA	133	4.9	15.2	7.39	5.1	6.6	5	1	1	Streptococcus pneumoniae
cap-pilot	63	1	1	1	0	1	0	0	0	0	0	0	0	0	0	1	0	0	0	0	1	0	0	1	Current	Home independent	None	0	NA	0	0	1	NA	40	0	22.6	NA	47	144	5.8	10.3	7.43	8.8	5.4	6	1	1	Streptococcus pneumoniae
cap-pilot	61	0	1	1	0	1	1	0	0	0	0	0	0	1	0	0	0	0	0	0	0	0	0	1	NA	Home independent	None	0	NA	0	1	0	0	37.1	0	20	NA	387	138	11.8	6.9	7.36	10.5	6	5	1	1	Streptococcus pneumoniae
cap-pilot	67	0	1	0	0	0	0	0	0	0	0	0	0	0	0	1	0	0	0	0	0	0	0	0	Never	Home independent	None	0	0	0	1	0	0	39.7	0	17.6	NA	340	133	11	8.1	7.53	7	3.5	5	1	1	Streptococcus pneumoniae
cap-pilot	58	0	0	0	0	1	1	1	0	0	0	1	0	0	0	0	0	0	0	0	0	1	0	0	Ever	Home independent	None	0	1	0	0	1	NA	39.2	0	15.5	NA	61	132	6.5	19.4	7.49	8.3	3.8	4	1	1	Streptococcus pneumoniae
cap-pilot	84	1	0	0	0	1	0	1	0	0	0	0	0	0	0	1	0	0	1	0	0	0	0	0	Current	Home independent	NA	NA	NA	0	0	0	NA	37.6	0	19.7	NA	300	132	15.8	5.9	7.46	6.5	4.5	3	1	1	Streptococcus pneumoniae
cap-pilot	72	0	1	0	0	1	1	0	0	0	0	0	0	0	0	0	0	0	0	0	0	0	0	0	Current	Home independent	None	0	1	0	0	1	0	38.9	0	20.6	NA	229	134	10	9.7	NA	NA	NA	5	0	1	Streptococcus pneumoniae
cap-pilot	74	1	1	1	0	1	0	1	0	0	0	0	0	0	0	1	0	0	1	0	0	1	0	0	Ever	Home independent	None	0	1	1	0	0	1	38.7	NA	23.1	NA	314	132	14.9	10.6	7.45	6.9	4.6	6	1	1	Streptococcus pneumoniae
cap-pilot	27	0	0	0	0	1	1	1	0	0	0	0	0	0	0	0	0	0	0	0	0	0	0	0	Never	Elderly home	1	0	0	0	1	1	1	38.7	0	39.1	NA	117	131	25.3	7.5	7.54	10.9	2.3	4	1	1	Streptococcus pneumoniae
cap-pilot	38	0	1	0	0	0	0	0	0	0	1	0	0	0	0	0	0	0	0	0	0	0	0	0	Current	Home independent	None	0	0	0	1	0	NA	40.7	0	31.6	NA	81	134	3.6	6.1	7.44	11.3	4.1	5	1	1	Streptococcus pneumoniae
cap-pilot	73	1	1	0	0	1	0	1	0	0	0	0	0	1	0	1	1	0	0	0	0	0	1	1	Current	Home independent	1	0	0	0	1	0	1	35.4	0	15.2	NA	52	140	21.9	4.7	7.41	9	4.4	5	1	1	Streptococcus pneumoniae
cap-pilot	81	1	1	0	0	1	0	0	0	1	0	0	0	0	0	0	0	0	0	0	1	1	1	1	Never	Home ADL dependent	1	0	1	0	1	0	0	38	0	18.1	NA	92	138	8.6	6.9	7.48	7.1	4.3	4	1	1	Streptococcus pneumoniae
cap-pilot	58	0	1	0	0	1	1	0	0	0	0	0	0	0	0	1	0	0	0	0	0	0	0	0	Current	Home independent	None	0	NA	0	0	0	NA	38.9	0	21.8	NA	403	129	4.2	6.6	7.47	8.9	4.5	5	1	1	Streptococcus pneumoniae
cap-pilot	92	0	1	0	0	1	1	1	0	0	0	1	0	1	0	0	0	0	0	0	0	0	0	1	Never	Home independent	1	0	1	0	0	0	NA	39.6	0	20.2	NA	24	140	10.1	9.2	7.46	10.4	4.5	4	1	1	Streptococcus pneumoniae
cap-pilot	82	1	1	1	1	1	0	1	0	0	0	0	0	0	0	0	0	0	1	0	0	1	0	0	Current	Home independent	1	0	1	1	0	0	NA	40	0	17.4	NA	184	138	12.7	5.3	7.46	5.7	4.2	7	1	1	Streptococcus pneumoniae
cap-pilot	36	1	0	0	0	0	1	0	0	0	0	0	0	0	0	0	0	0	0	0	0	0	0	0	NA	Home independent	None	0	NA	0	1	1	0	38	0	27.9	NA	208	120	6.9	8.3	7.43	14.3	4.1	3	1	1	Streptococcus pneumoniae
cap-pilot	87	1	0	0	0	1	0	0	0	0	0	0	0	1	0	0	0	0	0	0	0	0	0	1	Never	Home ADL dependent	None	0	1	0	0	0	1	39.4	0	10.5	NA	362	143	6.8	5.9	7.4	7.1	3.7	4	1	1	Streptococcus pneumoniae
cap-pilot	83	0	1	1	0	1	0	1	0	0	0	1	0	0	0	1	0	0	1	0	0	0	0	0	Ever	Home independent	1	0	1	1	0	0	NA	40.2	0	28.5	NA	62	133	NA	13	7.51	7.7	3.9	6	0	1	Streptococcus pneumoniae
cap-pilot	82	0	1	0	0	1	0	0	0	0	0	0	0	0	1	0	0	0	0	0	0	0	0	1	Never	Home ADL dependent	None	0	1	1	1	0	0	40	0	15.4	NA	244	134	7.3	7.2	7.51	11.5	3.7	5	1	1	Streptococcus pneumoniae
cap-pilot	81	0	1	0	1	1	0	0	0	1	0	0	0	0	0	0	0	0	0	0	0	0	0	0	Never	Home independent	None	0	1	1	0	0	NA	40.2	1	7.8	NA	29	132	4.9	8.5	7.5	6.7	4.2	4	1	1	Streptococcus pneumoniae
cap-pilot	80	1	1	1	0	1	0	0	0	0	0	0	0	0	0	1	0	0	0	0	0	0	0	0	Ever	Home ADL dependent	2	0	1	0	0	0	1	38.2	1	24.9	NA	28	137	5.5	10.5	7.45	7.9	4.4	5	0	1	Streptococcus pneumoniae
cap-pilot	72	0	0	1	0	1	1	1	0	0	0	0	0	0	0	1	0	0	0	1	0	0	0	1	Ever	Home ADL dependent	None	0	1	0	0	1	NA	39.3	0	16.5	NA	19	140	4.6	5.8	7.5	7.6	6.5	4	0	1	Streptococcus pneumoniae
cap-pilot	53	1	1	1	0	1	0	0	0	0	0	0	0	0	0	1	0	0	0	0	0	0	0	0	Current	Home independent	None	0	NA	0	0	1	1	39.5	0	15.5	NA	51	137	5.1	5.8	7.4	9.3	4.5	6	0	1	No growth
cap-pilot	69	0	1	1	1	1	0	1	0	0	0	0	0	0	0	0	0	0	0	0	0	0	0	0	Ever	Home independent	3 or more	0	1	0	0	0	NA	39	0	15	NA	324	137	9	6	7	8	3	7	1	1	Streptococcus pneumoniae
cap-pilot	71	0	0	1	0	0	0	1	0	0	0	0	0	0	0	1	0	0	1	0	0	0	0	0	Never	Elderly home	2	NA	NA	0	0	0	NA	39	0	17	NA	49	NA	NA	NA	NA	NA	NA	5	1	1	Streptococcus pneumoniae
cap-pilot	67	1	1	0	1	1	0	1	0	0	0	0	0	0	0	1	0	0	0	0	0	0	0	0	Current	Home independent	None	0	NA	0	0	1	NA	40.2	0	14	NA	11	139	6.2	7.6	7.42	3.6	5.2	5	1	1	Streptococcus pneumoniae
cap-pilot	63	1	1	0	0	0	1	1	0	0	0	0	0	0	0	0	0	0	0	0	0	0	0	0	NA	Home independent	None	0	NA	0	0	0	1	39.2	0	23.3	NA	163	139	6.9	7.9	7.39	9.1	4	5	1	1	Haemophilus influenzae
cap-pilot	84	0	1	0	0	1	0	1	0	0	0	0	0	0	0	0	0	0	1	0	1	0	0	0	Never	Elderly home	None	0	0	NA	0	0	NA	37	0	16	NA	124	140	51	NA	NA	NA	NA	4	1	1	Stafylococcus aureus
cap-pilot	85	0	1	1	1	1	0	0	0	1	1	0	0	0	0	0	0	0	0	0	0	0	0	0	Never	Home independent	None	0	NA	1	0	0	NA	38.8	NA	14.1	NA	256	129	12	11.8	7.51	8.3	3.9	7	1	1	Stafylococcus aureus
cap-pilot	61	1	0	0	1	0	0	0	0	1	0	0	0	1	0	0	0	0	0	0	0	0	0	1	Never	Home ADL dependent	1	NA	NA	0	0	1	NA	39	NA	5.4	NA	152	129	6.1	19.6	7.48	8.8	3.7	3	1	1	Stafylococcus aureus
cap-pilot	79	0	1	0	0	1	0	0	1	0	0	1	0	0	0	0	0	0	1	1	1	1	0	0	Never	Home independent	None	0	0	0	1	0	1	39	0	14.6	NA	26	136	9.4	9.7	NA	NA	NA	4	1	1	Escherichia Coli
cap-pilot	40	1	1	0	0	1	0	1	0	0	0	0	0	0	0	0	0	0	0	0	0	0	0	0	Current	Home independent	None	0	0	1	0	0	NA	36	0	13.2	NA	16	136	5.3	NA	7.41	8	4.9	4	1	1	Escherichia Coli
cap-pilot	81	1	1	1	0	1	0	1	0	0	0	0	0	0	0	1	0	0	0	0	0	0	0	0	Current	Home independent	1	0	1	1	0	0	NA	37.2	0	19.3	NA	206	137	13.8	5.5	7.46	10.3	4.4	5	1	1	Escherichia Coli
cap-pilot	68	1	1	0	0	1	0	0	0	0	0	0	0	0	0	0	0	0	0	0	0	0	0	0	Current	Home independent	None	0	0	0	0	NA	1	38.7	0	9.5	NA	198	129	3.2	7.7	7.32	12.1	7.1	4	1	1	Escherichia Coli
cap-pilot	84	1	0	0	0	1	0	1	0	1	1	0	0	1	0	0	0	0	0	0	0	0	0	1	Current	Home independent	1	0	1	0	1	0	NA	37.4	0	12.4	NA	195	140	7.9	6.2	7.45	9.2	4.8	3	1	1	Escherichia Coli
cap-pilot	80	0	1	0	0	1	0	0	1	0	1	0	0	0	0	0	0	0	0	0	0	0	0	0	Never	Home independent	1	0	0	0	0	0	0	41.3	0	14.7	NA	101	131	9.1	7.4	7.48	10.5	4.3	5	0	1	Escherichia Coli
cap-pilot	83	1	1	1	1	1	0	1	0	0	0	0	0	0	1	0	0	0	0	0	0	0	0	1	Current	Elderly home	None	0	1	1	0	0	0	39.5	0	14.2	NA	120	135	9.3	7.4	7.48	8	4.8	7	1	1	Escherichia Coli
cap-pilot	84	0	1	0	0	1	0	0	0	0	0	0	0	0	0	0	0	0	1	0	0	0	0	0	Never	Elderly home	1	0	NA	0	0	0	0	38.6	0	20.8	NA	297	136	25.9	5.5	7.46	15.4	4.8	5	0	1	Escherichia Coli
cap-pilot	51	1	1	0	1	1	1	1	0	0	0	0	0	0	0	0	0	0	0	0	0	0	0	0	Never	Home independent	3 or more	0	0	1	1	1	1	38.4	0	1.4	NA	169	132	6.5	4.4	7.52	8.4	4.4	5	0	1	Pseudomonas Aeruginosa
cap-pilot	78	1	1	1	1	1	0	1	0	1	0	0	0	0	0	1	0	0	0	0	0	0	0	0	Never	Home independent	1	0	0	1	0	0	0	37.5	0	43.7	NA	150	128	7.2	7	7.35	12.2	6.7	6	1	1	Pseudomonas Aeruginosa
cap-pilot	61	1	0	0	0	1	0	0	0	0	0	0	0	0	0	1	0	0	0	0	0	0	0	0	Current	Home independent	None	0	0	0	0	0	0	NA	NA	4	NA	2	140	8	5.5	7.42	10.6	4.8	1	1	1	Pseudomonas Aeruginosa
cap-pilot	83	1	1	0	0	1	0	0	0	0	0	0	0	0	0	1	0	0	1	0	1	0	0	0	NA	Home independent	1	0	NA	0	0	0	NA	36.9	1	15	NA	44	142	11	10.6	7.45	27.1	5.5	4	1	1	Pseudomonas Aeruginosa
cap-pilot	56	0	0	0	1	1	1	1	1	0	1	0	0	0	0	0	0	0	0	0	0	0	0	0	Current	Home independent	None	0	1	0	1	0	1	38.9	0	25.4	NA	NA	137	NA	6.9	7.4	16.2	3.7	4	1	1	Other (var blood.culture.txt)	staphylococcus epidermidis
cap-pilot	73	0	1	1	0	1	0	0	0	0	0	1	0	0	0	0	0	0	0	0	0	1	0	0	Never	Home independent	1	0	1	1	0	0	NA	35.9	0	9.6	NA	244	124	11.1	17.7	7.47	11.6	4.7	5	1	1	Other (var blood.culture.txt)	stafylococcus epidermidis
cap-pilot	70	1	0	1	0	1	0	0	0	0	0	0	0	0	0	0	0	0	0	0	0	0	0	0	NA	Home independent	None	0	NA	0	0	NA	NA	39.6	0	18.1	NA	356	138	7.5	6.9	7.49	8.9	5	5	1	1	Other (var blood.culture.txt)	stafylococcus hominis
cap-pilot	91	0	1	1	0	0	0	0	0	1	0	0	0	0	0	0	0	0	0	1	0	0	0	0	Never	Home ADL dependent	2	0	1	0	0	0	NA	38.5	1	15.8	NA	33	138	6.1	6.3	NA	NA	NA	5	0	1	Other (var blood.culture.txt)	coagulase negatieve Stafylococ
cap-pilot	81	0	1	0	1	1	0	0	0	1	0	0	0	0	0	1	0	0	0	0	0	0	0	0	Never	Elderly home	1	0	1	0	1	1	NA	NA	1	28.9	NA	75	137	5	4.6	7.41	6.9	5.7	5	1	1	Other (var blood.culture.txt)	Coagulase negatieve staphylococcen
cap-pilot	40	1	0	1	1	1	1	0	0	0	1	0	0	0	0	0	0	0	0	0	0	0	0	0	Never	Home independent	1	NA	NA	0	0	0	0	39.1	0	16	NA	392	138	5.7	7.3	7.48	9	4.5	6	1	1	Other (var blood.culture.txt)	propionibacterium species
cap-pilot	84	0	1	0	0	1	0	0	0	0	0	0	0	0	0	0	0	0	0	0	0	0	0	0	Never	Home ADL dependent	NA	0	1	1	0	0	0	39.1	0	9.5	NA	61	141	21.1	8.1	7.36	13.8	5.9	4	1	1	Other (var blood.culture.txt)	proteus mirabilis
cap-pilot	47	1	0	0	1	1	0	0	0	1	1	0	0	0	0	1	0	0	0	0	0	0	0	0	Never	Home independent	None	0	1	1	1	0	NA	37.8	1	29	NA	92	134	6	7.9	7.42	7.1	4.8	4	1	1	Other (var blood.culture.txt)	coagulase neg. staphylococ
cap-pilot	84	0	0	0	0	0	0	1	0	1	0	0	0	0	0	0	0	0	0	1	0	0	0	0	Never	Home ADL dependent	None	0	1	0	1	0	NA	35.4	NA	7.7	NA	51	142	14.5	12	7.38	7.8	6.4	3	1	1	Other (var blood.culture.txt)	coagulax negatieve stafilokokken
cap-pilot	59	1	1	0	0	1	0	0	0	0	0	0	0	0	0	0	0	0	0	0	0	0	0	0	Current	Home independent	None	0	0	0	0	0	NA	39.9	1	4	NA	57	139	5.9	5.9	7.45	7.5	5.1	4	0	1	Other (var blood.culture.txt)	chlamydia IgG; EBV IgG
cap-pilot	61	1	0	0	0	0	0	1	0	0	0	0	0	0	0	0	0	0	0	0	0	0	0	0	Ever	Home independent	None	0	0	0	0	0	NA	39.3	0	10.3	NA	112	127	11.2	7.9	7.61	12	2.6	4	1	1	Other (var blood.culture.txt)	uitslag nog niet bekend
cap-pilot	70	1	1	0	0	0	0	1	0	0	0	0	0	1	0	0	0	0	1	1	0	0	0	1	Current	Elderly home	None	0	1	0	1	0	NA	39.8	1	4.8	NA	237	134	NA	8.3	7.5	6.5	4.7	4	1	1	Other (var blood.culture.txt)	UITSLAG NOG NIET BEKEND VAN 13.08.08
cap-pilot	57	1	0	0	0	1	0	0	0	0	0	0	0	0	0	0	0	0	0	0	0	0	0	0	Current	Home independent	None	0	0	0	0	0	NA	40	0	15.3	NA	206	132	3.4	9.2	7.56	9.3	3.1	4	1	1	Other (var blood.culture.txt)	Stafylococcus Epidermus
cap-pilot	58	1	1	0	0	1	0	0	0	0	0	1	0	0	0	0	0	0	0	0	0	0	0	0	Current	Home independent	None	0	0	0	0	1	NA	39.4	0	18.9	NA	34	139	4.1	6.3	7.52	7.2	3.5	5	1	1	Other (var blood.culture.txt)	groei gram neg staven
cap-pilot	85	1	0	0	0	1	0	1	0	0	0	1	0	0	0	0	0	0	0	0	0	0	0	0	Never	Home independent	None	0	0	0	0	1	NA	38.9	NA	9.9	NA	237	138	14.6	8	7.41	NA	3.8	3	1	1	Other (var blood.culture.txt)	klebsiella oxytoca en nader te determineren anaerobe bacterie
cap-pilot	75	1	1	1	1	1	0	0	0	1	0	0	0	0	0	1	0	0	0	0	0	0	0	0	Current	Home ADL dependent	3 or more	0	0	1	0	0	0	38.6	1	17.2	NA	35	143	5.8	4.8	7.44	7.7	6.7	7	1	1	Other (var blood.culture.txt)	Acinetobacter baumannii
cap-pilot	82	1	1	0	0	1	0	0	0	0	0	0	0	0	0	1	0	0	0	0	0	0	0	0	Ever	Home ADL dependent	2	0	1	0	0	0	NA	37.5	1	15.8	NA	2	131	12.1	16.7	7.46	7.4	6.5	3	1	1	Other (var blood.culture.txt)	Coagulase negatieve Staph. 31/3/08 opn opname met E.coli in blkw
cap-pilot	84	0	0	0	1	0	0	1	0	0	0	0	0	0	0	0	0	0	0	0	0	1	0	0	Never	Home ADL dependent	None	0	1	1	0	0	0	39.3	0	16.4	NA	249	132	6.4	13.8	7.52	8.9	3	5	1	1	Other (var blood.culture.txt)	staphylococcus epidermis
cap-pilot	81	1	0	0	0	1	0	1	0	0	0	0	0	0	0	0	0	0	0	0	0	0	0	0	Never	Home independent	None	0	1	1	0	0	NA	40.3	0	14.1	NA	162	134	11.4	NA	7.41	12.5	4.3	4	1	1	Other (var blood.culture.txt)	bacteroides
cap-pilot	65	1	1	0	0	0	0	1	1	1	1	0	0	0	0	0	0	0	0	0	0	0	0	0	Never	Home independent	1	0	1	0	0	1	NA	38	0	103	NA	375	136	7.2	13.6	7.5	11	3.5	4	1	1	Other (var blood.culture.txt)	staphylococcus epidermidis
cap-pilot	75	1	0	0	0	1	0	0	0	0	0	0	0	0	0	0	1	0	0	1	1	0	0	0	Current	Home ADL dependent	1	0	1	0	0	0	NA	38.9	0	31.2	NA	171	138	8.9	3	7.46	8	4.7	4	1	1	Other (var blood.culture.txt)	streptokokken b-haemolytisch (groep G)
cap-pilot	80	0	0	0	1	1	0	0	0	0	0	0	0	1	0	0	0	0	0	0	0	0	0	1	Current	Home independent	None	0	0	0	0	0	NA	38.7	0	5.7	NA	90	139	11	8.2	7.52	8.2	3.5	4	1	1	Other (var blood.culture.txt)	Klebsiella pneumoniae
cap-pilot	77	1	0	0	0	1	0	1	0	0	0	0	0	0	0	0	0	0	0	0	0	1	0	0	Current	Home independent	None	0	1	0	1	1	0	38.4	0	12.9	NA	381	136	12	2.5	7.5	8.3	4.6	4	1	1	Other (var blood.culture.txt)	Congalese neg.stafylococ
cap-pilot	73	0	1	0	0	1	0	1	0	0	1	0	0	1	0	0	1	0	0	0	1	1	0	1	Current	NA	1	0	1	0	0	0	0	38.9	0	10.6	NA	163	138	22.2	6.6	7.32	14	4.2	5	0	1	Other (var blood.culture.txt)	klebsiella pneumoniae; E. coli
cap-pilot	71	1	0	0	1	1	0	0	0	0	0	1	0	0	0	0	0	0	0	0	0	0	0	0	Never	Home independent	1	0	0	0	1	1	1	40.9	0	81	NA	149	131	9.7	7.9	7.47	9.8	3.9	5	1	1	Other (var blood.culture.txt)	S. aureus + P. aeruginosa
cap-pilot	84	1	1	0	0	1	0	0	0	0	0	0	0	0	0	0	0	0	0	0	0	0	0	0	Ever	Home independent	None	0	1	0	0	0	0	39	1	20.6	NA	64	141	9.7	7.2	7.48	7.1	5.5	5	1	1	Other (var blood.culture.txt)	S. warnen
cap-pilot	81	0	1	1	1	1	0	1	0	0	0	1	0	0	0	0	0	0	1	0	0	1	1	0	Never	Home ADL dependent	3 or more	0	1	0	0	0	0	38.3	0	13.6	NA	7	138	8.7	2.9	7.38	10.4	4.8	6	1	1	Other (var blood.culture.txt)	bacilles spp
cap-pilot	82	0	1	0	0	1	0	0	0	0	1	1	0	1	0	0	0	0	0	0	0	0	1	1	Never	Home independent	1	0	1	0	0	0	1	38.6	0	26.3	NA	293	135	9.5	8.5	7.44	12.5	4.2	5	1	1	Other (var blood.culture.txt)	clostridium species
cap-pilot	84	1	1	1	0	1	0	1	0	0	0	0	0	0	0	1	0	0	0	0	0	0	0	1	Never	Home ADL dependent	2	0	1	0	0	0	NA	37.8	NA	12.5	NA	90	137	6.3	5.9	7.47	7.1	3.8	5	1	1	Other (var blood.culture.txt)	Coagulase negatieve staphylococcen
cap-pilot	78	1	0	0	0	1	0	1	0	0	0	1	0	0	0	1	1	0	1	1	0	1	0	0	Never	Home ADL dependent	1	0	1	0	1	0	NA	37.7	0	14.5	NA	306	132	25.1	5.5	7.48	12.2	4.1	3	1	1	Other (var blood.culture.txt)	citrobacter diversus
cap-pilot	75	1	1	0	0	1	0	1	0	0	0	1	0	0	0	1	0	0	0	0	0	0	0	1	Never	Home ADL dependent	None	0	NA	NA	0	0	NA	36.3	0	18.9	NA	153	139	33.1	6.9	7.27	14.7	6.6	4	1	1	Other (var blood.culture.txt)	gram positieve staven
cap-pilot	79	1	1	0	0	0	0	0	0	0	0	1	0	0	0	0	0	0	0	0	0	0	0	0	NA	Home independent	None	0	NA	0	0	0	NA	39	NA	16.7	NA	113	144	9.4	5	7.46	12.3	4.2	4	1	1	Other (var blood.culture.txt)	coagulase neg stafylococ
cap-pilot	72	1	1	0	0	1	0	0	0	0	0	0	0	0	0	1	0	0	0	0	1	0	0	0	Current	Home ADL dependent	1	0	NA	0	0	0	NA	36.9	0	27.3	NA	448	139	4.2	3.1	NA	NA	NA	4	1	1	Other (var blood.culture.txt)	coagulase neg stafylococ
cap-pilot	66	1	1	1	0	0	0	0	0	0	0	0	0	0	1	1	0	0	0	0	0	0	0	1	NA	Home independent	1	0	NA	1	0	0	NA	38.2	0	7.6	NA	97	132	8	5.7	NA	NA	NA	5	0	1	Other (var blood.culture.txt)	streptococcus sanguis
cap-pilot	80	1	1	0	0	1	0	0	0	0	0	0	0	0	0	1	0	0	0	0	1	0	0	0	Never	Home independent	None	0	1	0	0	0	NA	NA	0	17.3	NA	12	137	NA	10	NA	NA	NA	3	0	1	Other (var blood.culture.txt)	coagulase - stafylococcen
cap-pilot	71	1	0	0	1	0	0	1	0	0	0	0	0	0	0	0	0	0	1	0	0	0	0	0	Never	Home independent	1	0	1	0	0	0	NA	40.3	0	14.1	NA	121	132	7.8	6.4	7.54	8.4	3.5	5	0	1	Other (var blood.culture.txt)	vergroenende streptokokken
cap-pilot	76	1	1	0	1	0	0	0	0	1	0	0	0	0	0	1	0	0	0	0	0	1	0	0	Ever	Home independent	None	0	1	0	0	0	0	40.2	0	9.6	NA	14	141	9.1	6.1	7.48	11.1	5	4	0	1	Other (var blood.culture.txt)	gram positieve staven (stam is contaminant)
cap-pilot	71	1	1	0	0	1	0	0	0	0	0	0	0	0	0	0	0	0	0	0	0	0	0	0	Ever	Home independent	None	0	1	1	0	0	NA	39.1	0	10.1	NA	145	136	6	6.2	7.45	5.1	4.8	5	0	1	Other (var blood.culture.txt)	CMV IgG positief
cap-pilot	47	0	0	0	0	1	1	0	0	0	0	0	0	0	0	0	0	0	0	1	0	0	0	0	Current	Home independent	None	0	0	0	0	1	1	39.9	0	15	NA	90	136	6	12.4	7.33	7	6.1	4	1	1	Other (var blood.culture.txt)	micrococcus luteus
cap-pilot	52	0	0	0	0	0	0	0	1	0	0	0	0	0	0	0	0	0	0	0	0	0	0	0	Current	Home independent	None	0	1	0	0	0	NA	36.6	0	23.8	NA	354	134	5	14.7	7.42	11.2	4.7	3	0	1	Other (var blood.culture.txt)	Te weinig materiaal
cap-pilot	84	1	0	0	0	1	0	0	0	0	0	0	0	0	0	1	0	0	0	0	0	0	0	0	Never	Home independent	None	0	0	1	0	0	NA	38.4	1	27.8	NA	16	137	8.8	5.6	7.44	6.4	5.1	3	0	1	Other (var blood.culture.txt)	coag neg. staphylococcen
cap-pilot	79	0	1	0	0	1	0	0	0	0	0	0	0	0	0	1	0	0	0	0	1	0	0	0	Never	Home ADL dependent	None	0	1	0	0	0	NA	36.8	0	15.1	NA	61	136	9.7	9.2	7.47	8.6	4.4	4	0	1	Other (var blood.culture.txt)	Coagulase negatieve Staphylococ
cap-pilot	87	0	1	1	1	1	0	0	0	0	0	0	0	0	0	1	0	0	1	0	0	0	0	0	Never	Elderly home	None	0	1	1	0	0	NA	38.5	0	14.4	NA	73	133	13.7	30.5	7.45	10.7	4.9	7	0	1	Other (var blood.culture.txt)	coagluase neg. staphylococcen
cap-pilot	79	1	1	1	0	1	0	0	0	0	0	0	0	0	0	1	0	0	0	0	0	1	0	0	Never	Home independent	1	0	1	0	0	0	0	37	0	8.2	NA	37	141	16.4	17.5	7.4	7.1	7.2	4	0	1	Other (var blood.culture.txt)	Coag. neg. staph.
cap-pilot	69	1	1	0	0	1	0	0	0	0	0	0	0	0	0	1	0	0	0	0	0	0	0	0	Ever	Home independent	None	0	1	1	0	NA	NA	39	0	8.6	NA	67	138	4.8	5	7.47	6.7	4.5	4	1	1	Other (var blood.culture.txt)	Coagulase negatieve Staphylococ
cap-pilot	82	1	0	0	0	1	0	0	0	0	0	0	0	0	0	0	0	0	0	0	0	0	0	0	Current	Elderly home	1	0	1	0	0	0	1	39.2	0	17	NA	5	134	11.5	8.8	7.32	8.6	6	3	1	1	Other (var blood.culture.txt)	proteus mirabilis + euterobacter cloacae
cap-pilot	66	1	0	0	0	0	0	1	1	1	0	0	0	0	0	0	0	0	0	0	1	0	0	0	Ever	Home independent	None	0	1	0	0	1	0	39.9	0	9.1	NA	106	132	NA	25.8	7.47	7.5	4.2	3	0	1	Other (var blood.culture.txt)	heamolytisch streptokokken gr. C
cap-pilot	81	0	1	0	1	1	0	1	0	1	1	0	0	0	0	0	0	0	1	0	0	0	1	0	Never	Home ADL dependent	None	0	1	0	1	0	NA	NA	0	16.8	NA	13	126	13.6	5.3	7.4	6	4	4	1	1	Other (var blood.culture.txt)	Streptokokken gr. G
cap-pilot	85	1	1	1	0	1	0	1	0	0	0	0	0	0	0	1	0	0	1	1	0	1	0	0	Current	Elderly home	1	0	1	1	1	0	0	37.4	0	40.4	NA	124	132	14.9	12.1	7.47	15.1	5.4	5	1	1	Other (var blood.culture.txt)	pseudom.aeru.+ proteus mirabilis
cap-pilot	68	0	1	0	0	1	0	0	0	0	0	0	0	1	0	1	0	0	0	0	0	0	0	1	Ever	Home independent	1	0	1	0	0	0	1	40	0	11.8	NA	256	136	5.1	5.3	7.48	6.6	4.4	5	0	1	Other (var blood.culture.txt)	Streptococcus bovis coagulase neg staphylokokken
cap-pilot	45	1	1	0	0	1	0	0	0	0	1	0	0	0	0	0	0	0	0	0	0	0	0	0	Current	Home ADL dependent	None	0	0	0	0	1	NA	39.7	0	12.6	NA	34	135	NA	6.7	7.44	4.9	5.6	5	1	1	Other (var blood.culture.txt)	haemolytische streptokokken
cap-pilot	77	1	1	0	0	0	0	1	0	0	0	0	0	1	0	0	0	0	0	0	0	0	0	1	Never	Home ADL dependent	2	0	NA	0	1	0	NA	39.2	0	10.5	NA	0	137	8.5	6.4	NA	NA	NA	4	0	1	Other (var blood.culture.txt)	streptococcus species
cap-pilot	85	0	1	0	1	1	0	0	0	1	0	1	0	0	0	0	0	0	1	1	0	0	0	0	Never	Home ADL dependent	1	0	1	0	0	0	NA	39.4	0	8	NA	35	139	6.8	7.4	7.47	13.3	5.6	5	0	1	Other (var blood.culture.txt)	coagluase negatieve staphylococcen
cap-pilot	70	1	1	0	0	1	0	0	0	0	0	0	0	0	0	1	0	0	0	0	0	0	0	0	Current	Home ADL dependent	None	0	NA	0	0	1	NA	37.5	0	16.1	NA	145	137	7	7	7.46	8.4	5.9	4	0	1	Other (var blood.culture.txt)	klebsilella oxytoca
cap-start	80	1	1	1	0	1	1	0	0	0	0	1	0	0	0	1	0	0	1	0	0	0	0	0	Current	Home independent	3 or more	0	1	NA	0	0	NA	38	1	14.3	245	164	138	4.4	6.3	7.5	7.86601973684179	4.53296052631561	5	0	0	NA
cap-start	62	0	1	0	1	0	0	0	1	1	0	1	0	0	0	0	0	0	0	0	0	0	0	0	Current	Home independent	None	0	1	0	1	0	0	40.1	NA	14.7	358	38	139	5.1	5.2	7.45	12.5323026315784	4.53296052631561	5	0	1	No growth
cap-start	73	0	0	0	1	0	0	0	0	0	0	0	0	0	0	0	0	0	0	0	1	0	0	0	Never	Home independent	None	0	0	0	0	1	1	37.7	0	25.8	379	500	132	5.7	7.9	7.42	19.865032894736	4.7996052631577	4	0	1	Other (var blood.culture.txt)	beta-hemolytische streptococ
cap-start	85	0	0	0	1	0	0	1	0	1	0	0	0	0	0	0	0	0	0	1	0	1	0	0	Never	Home ADL dependent	None	0	1	0	1	0	1	33	1	7.6	291	235	149	23.5	19.1	7.32	4.7996052631577	5.19957236842084	4	1	1	No growth
cap-start	85	1	1	1	1	1	0	0	0	0	0	0	0	1	0	0	0	0	1	0	0	0	0	1	Ever	Home independent	None	0	1	0	0	0	0	38.1	0	10.4	120	168	136	6.9	7.6	NA	NA	NA	7	0	0	NA
cap-start	56	0	1	1	1	1	0	0	0	0	0	0	0	0	0	1	0	0	0	0	0	0	0	0	Ever	Home independent	2	0	1	0	0	1	0	36.6	1	25.3	439	5	129	3.3	NA	7.29	5.59953947368398	7.19940789473655	5	1	0	NA
cap-start	75	1	1	0	1	0	0	0	0	0	1	0	0	0	0	0	0	0	0	0	0	0	0	0	Ever	Home independent	None	0	1	0	0	0	0	38.7	NA	10	241	14	143	5.1	8.2	7.48	11.332401315789	4.39963815789456	3	0	1	No growth
cap-start	58	1	1	1	1	1	0	1	0	0	0	0	0	0	0	0	0	0	0	0	0	1	0	0	Ever	Home independent	2	0	1	1	0	0	0	38.8	0	17.5	627	200	126	7.9	18	7.5	7.73269736842074	3.33305921052618	7	1	1	No growth
cap-start	82	1	0	0	1	0	0	0	0	0	0	0	0	0	0	0	0	0	0	0	0	0	0	0	Ever	Home independent	None	0	1	1	0	1	NA	39.5	NA	14.4	156	4	139	5.1	6.2	7.45	9.06592105263121	3.86634868421037	3	0	1	No growth
cap-start	65	1	1	1	1	0	0	0	0	0	0	0	0	0	0	0	0	0	0	0	0	1	0	0	Current	Home independent	1	0	0	0	0	1	1	38.9	0	11.7	309	242	139	27.4	8.9	7.54	6.26615131578922	3.73302631578932	7	0	1	Other (var blood.culture.txt)	HIV<0.050/Neg
cap-start	39	1	0	0	1	0	0	0	0	0	1	1	0	0	0	0	0	0	0	0	0	0	0	0	Current	Home independent	None	0	1	0	0	0	0	38.8	NA	18.8	173	39	137	5.5	5.4	NA	NA	NA	4	1	1	No growth
cap-start	76	1	0	1	1	0	0	0	0	0	0	0	0	1	0	0	0	0	0	0	0	0	0	1	Ever	Home independent	None	0	1	0	0	0	1	37.8	0	18.8	334	448	131	8.4	7.3	7.5	15.9986842105257	5.86618421052608	5	0	0	NA
cap-start	65	1	0	0	0	0	0	1	0	1	0	0	0	0	0	0	0	1	0	0	0	1	0	0	Current	Home independent	1	0	1	0	1	1	0	NA	NA	14.5	273	118	143	19.2	32.1	7.3	10.6657894736838	3.99967105263142	2	0	1	No growth
cap-start	64	1	0	0	0	1	0	1	0	0	0	0	0	0	0	0	0	0	0	0	0	0	0	0	Never	Elderly home	None	0	1	0	0	0	NA	37.7	1	7.1	130	442	137	NA	8.1	7.47	6.53279605263132	4.93292763157875	2	1	1	No growth
cap-start	64	0	1	1	1	1	0	0	0	0	0	0	0	0	0	1	0	0	0	0	0	0	0	0	Ever	Home ADL dependent	1	0	1	0	0	0	1	39.5	1	16.1	139	432	126	6.3	7.8	7.47	6.93276315789446	4.66628289473665	7	1	1	No growth
cap-start	77	0	1	0	1	1	0	0	0	1	1	0	0	0	0	1	0	0	0	0	0	0	0	0	Current	Elderly home	None	0	1	0	0	0	0	37.3	NA	18.4	193	346	133	4.5	6.4	7.44	8.66595394736807	5.99950657894713	5	1	0	NA
cap-start	54	1	0	0	1	1	0	0	0	1	0	0	0	0	0	1	0	1	0	0	0	1	0	0	Ever	Elderly home	3 or more	0	1	0	0	0	0	36.7	NA	5.9	342	83	136	2.7	12.1	7.44	36.663651315788	4.39963815789456	3	0	1	No growth
cap-start	49	0	0	0	1	0	0	1	1	0	0	0	0	0	0	0	0	0	0	0	0	0	0	0	Current	Home independent	None	0	0	0	0	0	0	39.7	0	16.2	259	313	131	3.4	6.5	NA	NA	NA	5	1	1	No growth
cap-start	80	1	1	0	1	0	0	0	0	0	0	0	0	0	0	0	0	0	0	0	0	0	0	0	Never	Home ADL dependent	1	0	1	0	0	0	0	38	0	6.5	159	38	140	9	6	7.46	7.99934210526284	4.93292763157875	4	0	0	NA
cap-start	62	1	0	0	1	1	1	0	0	0	0	0	0	0	0	0	0	0	0	0	0	0	0	0	Never	Home independent	1	0	1	0	0	0	NA	36.7	NA	12.9	420	249	136	7.7	8	7.43	9.8658552631575	5.59953947368398	4	1	0	NA
cap-start	46	0	1	0	1	1	0	0	0	1	1	0	0	0	0	0	0	0	0	0	0	0	0	0	Current	Home independent	3 or more	0	0	0	0	0	0	37.8	1	22.1	419	427	134	6.2	6.6	7.42	13.1989144736837	5.46621710526294	5	1	1	No growth
cap-start	25	1	1	0	1	0	0	0	0	1	0	1	0	0	0	0	0	0	0	0	0	0	0	0	Current	Home ADL dependent	1	0	0	0	1	0	NA	38.8	0	7.6	203	7	132	4.3	7.1	7.48	9.19924342105226	4.7996052631577	4	1	1	No growth
cap-start	60	1	1	1	1	1	0	0	0	0	0	0	0	0	0	1	0	0	0	0	0	0	0	0	Current	NA	None	0	1	0	0	0	1	38.5	0	13.9	304	71	138	NA	7	7.33	26.6644736842095	8.53263157894702	7	1	1	No growth
cap-start	81	1	0	0	1	1	0	1	0	1	0	0	0	0	0	0	0	0	0	0	1	0	0	0	Ever	Home independent	None	0	0	1	0	0	0	39	0	10.5	219	154	137	10.3	18.9	7.57	6.13282894736817	4.39963815789456	5	0	1	No growth
cap-start	54	1	1	0	1	1	0	0	0	0	0	0	0	0	0	1	0	0	0	0	0	0	0	0	Ever	Home independent	None	0	1	0	0	0	NA	38.4	0	15	383	173	135	4.5	6.1	7.45	11.0657565789469	4.53296052631561	6	1	0	NA
cap-start	75	1	0	0	1	0	0	1	0	0	1	1	0	0	0	1	0	0	0	0	1	0	0	0	Ever	Home independent	None	0	1	0	0	0	0	40.8	1	14.8	199	194	128	8	6.2	7.47	6.93276315789446	4.39963815789456	5	1	1	No growth
cap-start	61	1	1	1	1	1	0	0	0	0	0	1	0	0	0	0	0	0	0	1	0	1	0	0	Current	Home independent	None	0	1	0	0	0	NA	38.6	0	13.7	228	498	129	12.3	34.7	7.48	9.33256578947331	3.46638157894723	7	1	1	No growth
cap-start	87	1	1	1	1	1	0	0	0	0	0	0	0	0	0	1	0	0	0	0	0	0	0	0	Ever	Home independent	None	0	1	1	0	NA	NA	37.9	1	19.2	195	97	137	26.4	6.3	7.52	6.93276315789446	5.59953947368398	6	1	0	NA
cap-start	68	0	1	1	1	1	1	1	0	0	1	0	0	0	0	1	0	0	0	0	0	0	0	0	Never	Home independent	None	0	1	1	0	0	0	38.2	0	10.7	333	129	133	4.4	5.8	NA	NA	NA	7	1	1	No growth
cap-start	79	1	0	0	0	1	0	1	0	1	0	0	0	0	0	0	0	0	0	1	0	0	0	0	Ever	Home ADL dependent	3 or more	0	1	1	0	0	1	36.1	0	10.2	531	87	166	23.5	4.3	7.49	8.26598684210493	4.26631578947351	3	0	0	NA
cap-start	50	1	1	0	0	0	0	1	0	0	1	0	0	0	0	0	0	0	0	0	0	0	0	0	Ever	Home independent	None	0	0	0	0	0	0	38.5	0	16	343	438	131	3.2	5.9	7.53	8.93259868421017	3.73302631578932	5	1	1	No growth
cap-start	54	0	1	1	1	0	0	0	0	0	0	1	0	0	0	0	0	0	0	1	0	0	0	0	Current	Home independent	NA	0	1	0	1	0	0	39.7	0	16.7	220	6	134	5.1	5.3	7.41	9.19924342105226	5.0662499999998	6	1	1	No growth
cap-start	58	1	1	0	1	1	0	0	0	1	0	0	0	0	0	0	0	0	0	0	0	0	0	0	Ever	Home ADL dependent	3 or more	0	0	1	0	0	1	38.9	1	14.1	255	125	140	6.9	14.7	7.46	6.53279605263132	4.26631578947351	6	1	1	No growth
cap-start	64	1	1	1	1	1	0	0	0	0	0	0	0	0	0	1	0	0	1	1	0	0	0	0	Ever	Home independent	None	0	0	0	0	0	NA	38.4	1	11.8	215	271	133	5.3	8.3	7.31	7.19940789473655	7.59937499999969	7	0	1	No growth
cap-start	80	1	1	1	1	1	0	1	0	0	0	0	0	0	0	1	0	0	1	0	0	0	0	0	Current	Home independent	None	0	1	0	1	0	0	38.1	1	13.6	181	110	140	6.9	6.5	7.42	10.9324342105259	5.33289473684189	7	1	1	No growth
cap-start	70	0	0	0	1	1	0	1	0	0	0	0	0	0	0	1	0	0	0	1	0	0	0	0	Never	Home independent	None	0	1	0	0	1	1	40.4	0	20.7	231	250	131	9.1	8	7.54	8.66595394736807	3.06641447368409	5	1	1	No growth
cap-start	42	1	0	0	1	1	0	1	0	0	0	1	0	0	0	0	0	0	0	0	0	0	0	0	Ever	Home independent	None	0	0	1	0	0	0	38.1	0	8.5	178	70	142	3.7	6.6	7.67	12.9322697368416	2.13315789473676	4	1	1	No growth
cap-start	48	1	1	0	1	1	0	1	0	1	0	1	0	0	0	0	0	0	0	0	0	0	0	0	Current	Home independent	None	1	0	0	0	0	0	38	NA	8.8	225	103	137	5.2	5.8	7.38	28.5309868421041	4.7996052631577	4	1	1	No growth
cap-start	91	0	1	1	1	1	0	0	0	0	1	0	0	0	0	0	0	0	1	0	0	0	0	0	Never	Home ADL dependent	None	0	1	0	0	0	NA	37	0	20.4	404	402	134	23.3	7.6	7.33	6.26615131578922	7.0660855263155	6	0	0	NA
cap-start	50	0	1	0	1	0	0	0	1	0	0	0	0	0	0	0	0	0	0	0	0	0	0	0	Current	Home independent	1	0	0	1	0	0	0	37.6	0	7.6	262	111	139	5.9	5.6	7.43	8.26598684210493	5.59953947368398	4	0	1	No growth
cap-start	54	1	1	0	0	0	0	0	0	0	0	0	0	0	0	0	0	1	0	1	0	0	0	0	Current	Home independent	None	0	1	1	0	0	NA	37.5	0	11.4	194	106	126	7	6.7	7.49	9.06592105263121	3.99967105263142	4	1	1	No growth
cap-start	61	0	1	1	1	1	0	0	0	0	0	0	0	0	0	1	0	0	0	0	0	0	0	0	Current	Home independent	None	0	0	0	0	1	0	NA	1	24.1	499	136	136	6.3	7.7	7.49	5.33289473684189	5.46621710526294	6	1	0	NA
cap-start	74	1	0	0	0	0	0	1	0	0	0	1	0	0	0	1	0	0	0	0	0	0	0	0	Current	Home independent	3 or more	0	1	0	0	0	0	38.3	NA	19.8	358	343	132	3.3	4.4	7.49	8.66595394736807	3.73302631578932	3	0	1	No growth
cap-start	57	0	1	0	1	1	0	1	1	0	0	1	0	0	0	0	0	0	0	0	0	0	0	0	Ever	Home independent	None	0	0	0	0	0	0	39.9	0	11.4	208	2	134	3.4	5.8	7.6	13.0655921052626	2.93309210526304	5	1	1	No growth
cap-start	76	1	0	0	0	1	0	0	0	0	0	1	0	0	0	1	0	0	0	0	0	0	0	0	Ever	Home independent	3 or more	0	1	0	0	1	0	38.7	NA	15	234	31	137	5.4	5.6	7.48	7.99934210526284	4.39963815789456	4	1	0	NA
cap-start	67	1	0	1	1	1	0	1	0	0	0	0	0	0	0	1	0	0	0	0	0	0	0	0	Current	Elderly home	3 or more	0	1	0	1	0	NA	37.3	1	11.3	200	208	133	6.4	14.5	7.37	5.46621710526294	8.53263157894702	5	1	1	No growth
cap-start	81	1	1	1	1	1	0	1	0	0	0	0	0	0	0	1	0	0	0	1	0	0	0	0	Ever	Home ADL dependent	3 or more	0	1	0	0	0	0	36.8	NA	17.5	322	78	137	18.9	5.9	7.46	7.46605263157865	4.93292763157875	6	1	0	NA
cap-start	35	0	1	1	1	0	1	0	0	0	1	1	0	0	0	0	0	0	0	0	0	0	0	0	Ever	Home independent	1	0	0	0	0	1	0	38.3	0	13.8	222	51	138	5	6.2	7.46	26.6644736842095	3.86634868421037	7	1	1	Streptococcus pneumoniae
cap-start	38	0	1	1	0	0	1	1	0	0	1	0	0	0	0	0	0	0	0	0	0	0	0	0	Current	Home independent	None	0	0	1	0	0	0	37.9	0	32.1	253	223	134	3.6	9.8	7.47	11.5990460526311	4.13299342105246	5	1	1	Other (var blood.culture.txt)	stafylococcus pateuri
cap-start	54	1	0	0	1	1	0	0	0	1	0	0	0	0	0	0	0	0	0	0	0	0	0	0	Never	Home independent	None	0	0	1	0	0	NA	39.3	0	9.7	172	148	130	5.7	6.9	7.45	9.33256578947331	3.46638157894723	4	1	1	No growth
cap-start	86	0	1	1	0	1	0	0	0	1	0	0	0	0	0	1	0	0	0	0	0	1	0	0	Never	Home ADL dependent	None	0	1	0	1	0	0	33.1	0	9.3	92	149	147	43.2	6.3	7.28	7.99934210526284	6.93276315789446	5	1	1	No growth
cap-start	84	0	1	1	1	1	0	0	0	0	0	0	0	0	0	0	0	0	0	0	0	0	0	0	Ever	Home independent	1	0	1	0	0	0	1	38.8	NA	15	198	380	135	9.8	5.9	7.42	39.46342105263	5.86618421052608	7	0	1	No growth
cap-start	57	0	1	0	1	0	0	0	0	0	1	0	0	0	0	1	0	0	0	0	1	0	0	0	Never	Home independent	1	0	1	0	0	0	0	37.4	0	50.8	286	496	126	13.8	8.8	7.51	9.33256578947331	4.26631578947351	5	1	1	No growth
cap-start	23	1	1	1	1	1	0	0	1	0	0	0	0	0	0	1	0	0	0	0	0	0	0	0	Never	Home independent	1	0	1	1	0	1	1	38.9	0	18.7	369	118	136	5.3	5.7	7.49	10.1324999999996	4.53296052631561	7	1	1	No growth
cap-start	26	1	1	0	1	1	0	0	0	0	0	0	0	0	0	0	0	0	0	0	0	0	0	0	Never	Home independent	None	0	0	1	0	0	NA	36.8	0	10.5	468	43	140	2.9	7	NA	NA	NA	5	1	0	NA
cap-start	78	1	1	1	1	1	0	0	0	0	0	0	0	0	0	0	0	0	1	0	0	0	0	0	Ever	Home independent	None	0	1	0	0	1	0	37	NA	8.5	143	226	134	4.4	5.9	NA	NA	NA	5	0	0	NA
cap-start	51	0	1	1	1	0	1	0	0	0	1	0	0	0	0	1	0	0	0	0	0	0	0	0	Current	Home independent	None	0	1	0	0	1	NA	39.4	0	16.4	NA	69	138	3.8	8	7.5	9.5992105263154	3.86634868421037	7	1	1	Streptococcus pneumoniae
cap-start	83	1	1	0	1	1	0	0	0	0	0	0	0	0	0	1	0	0	0	0	0	0	0	0	Current	Home independent	3 or more	0	1	1	0	0	0	37.1	0	31.1	329	116	132	10.1	8.6	7.5	7.99934210526284	4.39963815789456	5	0	0	NA
cap-start	21	1	1	1	0	0	0	0	1	0	0	0	0	0	0	0	0	0	0	0	0	0	0	0	Never	Home independent	None	1	1	0	1	0	NA	36.5	0	15.7	401	120	134	3.4	8	7.44	10.9324342105259	4.93292763157875	5	1	1	No growth
cap-start	67	1	1	0	1	1	0	0	0	0	0	0	0	0	0	1	0	0	0	0	0	0	0	0	Ever	Home independent	1	0	1	0	0	0	NA	38	1	3	202	2	139	6.6	6.6	7.45	9.33256578947331	4.7996052631577	3	1	1	No growth
cap-start	46	0	1	1	1	1	0	0	0	0	0	0	0	0	0	0	0	0	0	0	0	0	0	0	Current	Home independent	2	0	0	0	0	1	NA	38.2	1	22	468	276	137	3.8	6.3	7.36	4.53296052631561	6.26615131578922	7	1	1	No growth
cap-start	62	1	0	0	0	0	0	1	0	0	0	0	0	1	0	0	1	0	0	0	0	0	0	1	Ever	Home independent	1	0	1	0	0	1	0	38.9	NA	8.9	436	297	137	7.3	8.4	NA	NA	NA	2	0	1	Stafylococcus aureus
cap-start	72	1	1	1	1	1	0	0	0	0	0	0	0	0	0	1	1	0	0	1	0	1	0	0	Never	Home ADL dependent	None	0	0	1	0	1	1	38.2	0	16.2	300	145	141	8.7	4.7	7.41	7.59937499999969	5.33289473684189	7	1	1	No growth
cap-start	93	0	1	0	1	0	0	1	0	1	0	0	0	0	0	0	0	0	0	0	0	0	0	0	Never	Home independent	None	0	0	1	0	0	0	38.8	NA	10.5	373	216	130	4.6	6.4	NA	NA	NA	5	1	1	No growth
cap-start	90	0	0	0	1	0	0	0	0	0	1	0	0	0	0	0	0	0	0	0	0	0	0	0	Never	Home independent	None	0	0	0	0	0	0	33.7	0	18.3	187	144	139	14.7	9.1	7.4	22.7981249999991	6.93276315789446	5	0	0	NA
cap-start	95	0	0	0	1	1	0	0	0	1	0	0	0	0	0	0	0	0	0	0	0	0	0	0	Current	Home ADL dependent	3 or more	0	0	1	0	0	1	37.1	0	17.1	263	130	119	6.2	11.8	NA	NA	NA	4	1	0	NA
cap-start	66	1	1	0	0	0	0	0	0	1	1	0	0	0	0	0	0	0	0	0	0	0	0	0	Never	Home independent	None	0	0	0	0	0	NA	38.6	NA	13.3	172	113	135	12.2	9.1	NA	NA	NA	4	1	1	No growth
cap-start	95	1	1	1	1	0	0	0	0	1	0	0	0	0	0	0	0	0	0	0	0	0	0	0	Ever	Elderly home	1	0	0	1	0	0	NA	38.2	0	13.2	195	120	142	10.7	11.1	7.52	8.93259868421017	3.99967105263142	7	0	1	No growth
cap-start	58	1	1	0	1	1	1	0	0	0	1	0	0	0	0	1	0	0	0	0	0	0	0	0	Ever	Home independent	None	0	1	0	0	0	0	38.8	0	15	211	234	136	6.5	7.1	7.49	9.19924342105226	2.93309210526304	6	1	1	No growth
cap-start	54	0	1	1	1	1	1	0	0	0	1	0	0	0	0	0	0	0	0	0	0	0	0	0	Ever	Home independent	1	0	1	0	0	0	0	38.1	0	5.6	322	101	136	5.8	5.2	NA	NA	NA	6	1	0	NA
cap-start	69	1	1	1	1	1	0	0	0	0	1	0	0	0	0	1	0	0	0	0	0	1	0	0	Ever	Home independent	None	0	1	0	0	0	NA	36.8	0	9.2	197	165	136	6.3	15.1	NA	NA	NA	5	0	1	Other (var blood.culture.txt)	Stafylococcus hominis
cap-start	19	1	1	0	0	0	0	0	0	0	0	0	0	0	0	0	0	0	0	0	0	0	0	0	Current	Home independent	2	NA	0	1	0	0	0	39	0	11.1	NA	118	NA	NA	4.9	7.48	8.93259868421017	4.7996052631577	5	1	1	Other (var blood.culture.txt)	Stafylococcus epidermis
cap-start	82	1	1	1	1	1	0	0	0	0	0	0	0	0	0	0	0	0	1	0	0	1	0	0	Never	Home independent	1	0	1	0	0	0	0	39.3	0	9.5	176	113	136	9.3	9.8	7.44	10.6657894736838	5.0662499999998	6	1	1	No growth
cap-start	71	1	1	1	1	1	0	0	0	0	0	0	0	0	0	0	0	0	0	1	0	0	0	1	Ever	Home independent	None	NA	1	0	0	0	0	38.9	0	19.7	357	313	129	44.7	8.6	7.36	8.13266447368388	3.06641447368409	7	0	1	No growth
cap-start	85	1	1	1	1	1	0	0	0	0	0	0	0	0	0	0	0	0	0	0	0	0	0	0	Ever	Home independent	None	0	1	1	0	0	0	38.7	0	12.3	353	133	137	14.2	6.5	7.34	4.7996052631577	3.99967105263142	7	1	1	No growth
cap-start	81	1	1	1	1	0	0	0	0	0	0	0	0	1	0	1	0	0	0	0	0	0	0	1	Ever	Home ADL dependent	None	0	1	0	1	0	0	37.7	0	23.6	273	102	133	11.4	7	7.5	4.13299342105246	8.26598684210493	6	1	0	NA
cap-start	61	1	1	0	1	1	0	1	0	0	0	1	0	0	0	0	0	0	0	0	0	0	0	0	Current	Home independent	None	0	0	0	0	0	0	37.4	0	5.9	NA	117	NA	4.6	NA	7.49	7.73269736842074	3.59970394736828	4	0	1	No growth
cap-start	67	0	1	0	1	1	0	0	0	0	0	0	0	0	0	1	0	0	0	0	0	0	0	0	Current	Home independent	2	0	0	0	1	0	1	35.9	0	11.9	292	192	128	6	5.3	NA	NA	NA	6	0	1	No growth
cap-start	56	1	0	0	0	0	0	1	0	0	0	0	0	0	0	0	0	0	0	0	0	0	0	0	Ever	Home independent	None	0	1	0	0	1	0	39.4	0	11.6	152	97	137	5.7	6	7.44	9.46588815789436	5.19957236842084	4	1	1	No growth
cap-start	28	1	1	0	1	1	0	0	0	0	0	0	0	0	0	0	0	0	0	0	0	0	0	0	Ever	Home independent	3 or more	0	0	1	0	0	0	38.6	0	21.5	460	282	132	3	6.2	7.51	13.0655921052626	3.73302631578932	6	1	1	No growth
cap-start	75	1	0	0	1	1	0	0	0	0	0	0	0	0	0	1	0	0	0	1	0	1	0	0	Ever	Home ADL dependent	2	0	1	1	0	0	1	38.8	NA	16.1	258	148	134	9.4	13.3	7.44	8.26598684210493	3.73302631578932	5	0	1	No growth
cap-start	81	1	1	0	1	1	0	0	0	1	0	0	0	0	0	0	0	0	0	0	0	0	0	0	Ever	Elderly home	None	NA	1	1	0	0	0	37.7	1	10.2	156	110	141	8.8	6.4	7.46	13.7322039473679	3.33305921052618	5	1	1	No growth
cap-start	86	1	0	0	1	1	0	0	0	0	0	0	0	0	0	1	0	0	0	0	0	0	0	0	Ever	Home independent	None	0	1	0	0	0	NA	37.9	NA	34.9	391	297	124	9.3	7.2	7.51	8.93259868421017	3.33305921052618	4	0	0	NA
cap-start	53	1	0	0	0	1	0	0	0	0	0	0	0	0	0	1	0	0	0	0	0	0	0	0	Ever	Home independent	None	0	1	0	0	1	0	39.1	0	22.5	390	52	140	6.6	8.2	7.49	6.93276315789446	3.99967105263142	4	1	0	NA
cap-start	53	1	1	1	1	0	1	0	0	0	0	1	0	0	0	0	0	0	0	0	0	0	0	0	Current	Home independent	None	0	0	0	0	0	NA	37.4	0	15.6	NA	135	128	2.2	6.1	7.42	9.5992105263154	4.66628289473665	6	0	1	No growth
cap-start	69	1	1	1	1	1	0	0	0	0	0	0	0	0	0	1	0	0	0	1	0	0	0	0	Ever	Home independent	1	1	1	1	0	1	0	38	1	32.5	NA	13	137	7.7	6	7.48	7.19940789473655	5.19957236842084	5	1	1	No growth
cap-start	71	1	1	1	1	1	0	1	0	0	0	0	0	0	0	1	0	0	0	0	0	0	0	0	Ever	Home independent	None	0	1	0	0	0	0	37	NA	12.4	214	372	131	13	7.1	7.49	7.3327302631576	3.99967105263142	6	1	0	NA
cap-start	63	0	1	1	1	1	0	0	0	0	0	0	0	0	0	1	0	0	0	0	0	0	0	0	Ever	Home independent	1	0	1	1	0	0	0	38.2	1	15	377	91	139	4.7	6.6	7.46	7.73269736842074	4.66628289473665	7	0	1	No growth
cap-start	57	1	1	1	1	0	0	0	0	0	1	0	0	0	0	1	0	0	0	0	0	1	0	0	Ever	Home independent	None	0	1	0	0	0	0	38.4	0	12.3	279	193	133	7.4	11.1	7.45	10.1324999999996	4.26631578947351	7	1	1	No growth
cap-start	86	1	1	1	1	1	0	0	0	0	1	0	0	1	0	1	0	0	0	1	0	0	0	1	Ever	Home ADL dependent	3 or more	0	1	1	1	0	0	36.4	1	42.6	573	268	136	13.7	6.8	7.46	7.99934210526284	4.66628289473665	6	1	1	No growth
cap-start	68	1	1	1	1	1	0	0	0	0	0	0	0	0	0	1	0	0	1	1	0	0	0	0	Ever	Home independent	1	0	1	1	0	0	0	40.3	1	18.8	281	16	137	9	8.9	7.43	10.5324671052627	5.19957236842084	6	1	1	No growth
cap-start	82	0	1	1	1	1	0	0	0	0	0	0	0	0	0	1	0	0	0	1	1	0	0	0	Ever	Home ADL dependent	None	0	1	1	0	0	NA	37.9	0	26.6	279	194	133	10.3	8.9	7.5	7.99934210526284	3.99967105263142	6	0	1	No growth
cap-start	79	0	1	1	0	1	0	0	0	0	0	0	0	0	0	1	0	0	0	0	0	0	0	0	Ever	Home independent	1	0	1	1	0	0	0	38.5	0	15.7	462	45	138	6.3	6.5	7.44	7.3327302631576	5.0662499999998	6	0	1	No growth
cap-start	62	0	1	1	1	1	1	1	0	0	0	0	0	0	0	0	0	0	0	0	0	1	0	0	Ever	Home ADL dependent	2	0	1	0	0	1	0	38.3	NA	18.6	400	115	140	4.9	7.5	7.47	13.3322368421047	5.46621710526294	7	1	0	NA
cap-start	61	0	1	0	1	1	1	0	1	0	0	1	0	0	0	1	0	0	0	0	0	0	0	0	Ever	Home independent	None	0	1	0	0	0	NA	40.3	0	22.8	239	162	138	4.8	6.9	7.47	7.46605263157865	4.26631578947351	6	1	1	No growth
cap-start	73	1	0	0	1	1	0	0	0	0	1	1	0	0	0	1	0	0	0	1	0	0	0	0	Ever	Home independent	3 or more	0	1	0	0	0	0	39.6	0	7.2	152	13	139	17.8	8.3	7.46	7.73269736842074	5.59953947368398	3	0	1	No growth
cap-start	56	1	1	0	1	0	0	1	1	1	0	1	0	0	0	0	0	0	0	0	0	0	0	0	Current	Home independent	None	0	0	0	0	0	NA	40.3	0	15.1	276	191	135	5.4	6.5	7.45	11.0657565789469	4.26631578947351	6	1	1	No growth
cap-start	82	0	1	1	1	1	0	0	0	0	0	0	0	0	0	1	0	0	1	1	1	0	0	0	Ever	Home ADL dependent	1	0	1	0	1	0	1	36.5	0	15	287	128	134	10.6	13.2	7.47	7.3327302631576	5.19957236842084	6	0	0	NA
cap-start	68	1	1	1	1	1	0	0	0	0	0	0	0	0	0	0	1	0	0	1	0	0	0	0	Ever	Home ADL dependent	2	0	1	1	0	0	1	37.5	NA	18.3	396	61	137	6.4	9.1	7.48	8.13266447368388	5.73286184210503	6	0	0	NA
cap-start	81	1	1	0	1	1	0	0	0	0	0	0	0	0	0	1	1	0	1	1	0	0	0	0	Current	Home ADL dependent	3 or more	0	1	0	0	0	NA	NA	1	7.8	251	31	138	13.7	5.4	7.42	6.26615131578922	4.7996052631577	4	0	0	NA
cap-start	45	0	1	0	1	1	0	1	1	1	0	0	0	0	0	0	0	0	0	0	0	0	0	0	Ever	Home ADL dependent	1	0	1	0	0	0	NA	37.3	0	41	473	285	136	9	7.8	NA	NA	NA	5	1	1	No growth
cap-start	67	1	1	1	1	1	0	1	0	0	0	0	0	0	0	1	0	0	0	0	0	0	0	0	Ever	Home ADL dependent	3 or more	0	1	0	0	0	1	37	NA	12.8	204	88	136	7	6.4	7.5	9.5992105263154	4.66628289473665	6	1	1	No growth
cap-start	54	1	0	0	0	1	0	0	0	0	0	0	0	0	0	1	0	0	0	0	0	1	0	0	Ever	Home ADL dependent	2	0	1	0	0	0	0	37.2	0	13.4	269	2	138	7	12.8	7.4	7.46605263157865	6.39947368421027	2	0	0	NA
cap-start	71	0	1	1	1	1	1	1	0	0	0	0	0	0	0	0	0	0	0	0	0	0	0	0	Ever	Home independent	None	0	0	0	0	0	0	38.3	0	15.5	777	243	134	6.6	6.6	7.48	9.99917763157854	4.39963815789456	7	1	1	No growth
cap-start	69	1	1	0	1	1	0	0	0	0	0	1	0	0	0	0	0	0	0	0	0	0	0	0	Ever	Elderly home	1	0	0	1	0	0	NA	38.8	NA	9.4	226	128	134	5.5	7	7.53	8.93259868421017	3.73302631578932	5	0	1	No growth
cap-start	86	1	1	0	0	1	1	1	0	0	0	0	0	0	0	0	0	0	1	1	0	0	0	0	Ever	Home independent	None	0	1	0	1	0	0	38.3	0	18.6	127	3	139	6.2	5.8	7.42	7.59937499999969	3.99967105263142	4	0	1	No growth
cap-start	43	1	1	1	1	1	0	1	0	0	1	1	0	0	0	0	0	0	0	0	0	0	0	0	Current	Home independent	None	0	0	0	0	1	1	38.8	0	27.6	177	321	127	8.9	6.6	7.41	7.99934210526284	4.53296052631561	7	1	1	No growth
cap-start	78	1	1	1	1	1	0	0	0	1	0	1	0	0	0	1	0	0	0	0	0	0	0	0	Ever	Home independent	3 or more	0	1	1	0	0	0	38.7	0	28.6	226	172	139	9.7	8.2	7.49	11.199078947368	3.59970394736828	7	0	1	Escherichia Coli
cap-start	81	1	0	0	0	1	0	0	0	0	0	0	0	0	0	1	0	0	0	1	0	0	0	0	Ever	Home independent	None	0	0	1	NA	0	0	NA	0	11.4	167	46	135	7.1	8.2	7.46	8.53263157894702	5.46621710526294	3	1	0	NA
cap-start	67	1	0	0	1	0	0	0	0	0	0	0	0	0	0	0	0	0	0	0	1	0	0	0	Ever	Home independent	None	0	0	0	0	0	0	40.1	0	8.3	111	347	133	5.1	11.7	NA	NA	NA	4	1	1	No growth
cap-start	84	0	1	0	1	1	0	0	0	0	1	0	0	0	0	0	0	0	1	0	1	0	0	0	Ever	Home independent	1	0	1	0	0	0	0	38.3	0	8.5	268	67	135	8.4	9.8	7.39	6.79944078947341	5.33289473684189	5	0	1	No growth
cap-start	73	1	0	0	1	1	0	0	0	0	0	0	0	0	0	1	0	0	0	1	0	0	0	0	Ever	Home independent	3 or more	0	1	0	0	0	NA	39.1	0	11.6	205	12	139	16.5	6.5	7.47	7.86601973684179	6.26615131578922	4	0	0	NA
cap-start	72	1	0	1	1	1	0	0	0	0	0	0	0	0	0	1	0	0	0	0	0	0	0	0	Ever	Home ADL dependent	3 or more	1	1	1	0	0	0	36.8	0	15.2	371	23	143	4.3	10	7.43	9.99917763157854	6.93276315789446	4	0	1	No growth
cap-start	58	0	0	0	1	1	0	0	0	0	0	0	0	0	0	0	0	0	0	1	0	0	0	0	NA	Home independent	1	0	1	0	0	0	0	36.2	0	13	261	34	137	5.8	7.2	7.48	6.93276315789446	3.86634868421037	4	1	1	Other (var blood.culture.txt)	Gram + staaf; wrs contaminatie
cap-start	55	0	0	0	1	0	1	0	0	0	0	0	0	0	0	0	0	0	0	1	0	0	0	0	Never	Home ADL dependent	None	1	1	0	1	0	0	38.7	0	15.5	197	24	135	8.4	6.1	7.47	4.93292763157875	7.99934210526284	4	1	1	No growth
cap-start	76	1	0	0	1	0	0	1	0	0	0	0	0	0	0	0	0	0	0	0	1	0	0	0	Ever	Home independent	None	0	0	0	0	0	NA	38.2	NA	5.5	126	214	136	8.5	NA	NA	NA	NA	3	1	1	No growth
cap-start	86	1	1	1	1	1	1	1	0	0	0	0	0	0	0	1	0	0	0	0	0	0	0	0	Current	Home ADL dependent	3 or more	0	1	1	0	0	1	37.6	NA	6.7	104	125	136	10.1	6.1	7.48	7.99934210526284	3.73302631578932	5	0	1	No growth
cap-start	66	0	1	1	1	1	0	0	0	0	0	0	0	0	0	0	0	0	0	1	1	0	0	0	Never	Home independent	3 or more	0	1	1	0	0	NA	38.3	0	10.9	395	27	133	3.8	6.1	7.48	9.06592105263121	4.66628289473665	6	0	0	NA
cap-start	81	0	0	0	0	0	0	1	0	0	0	0	0	0	0	0	0	0	0	0	0	0	0	0	Never	Home independent	None	0	0	0	0	0	0	37.6	0	16.7	429	242	131	6.2	5.7	7.49	9.06592105263121	3.99967105263142	3	0	1	No growth
cap-start	71	0	1	0	1	1	0	0	0	0	0	0	0	0	0	1	0	0	0	0	0	0	0	0	Ever	Home ADL dependent	None	0	1	1	1	1	1	37.6	0	11	276	15	138	3.4	7.7	7.45	9.06592105263121	4.39963815789456	4	0	0	NA
cap-start	43	0	1	1	1	1	0	0	0	0	0	0	0	0	0	0	0	0	0	0	0	0	0	0	Ever	Home independent	None	0	0	1	0	0	0	37.5	0	13	396	129	137	1.6	7.2	7.51	10.5324671052627	3.73302631578932	6	1	1	Other (var blood.culture.txt)	staphylococcus hominis
cap-start	66	1	1	1	1	0	0	0	0	0	1	1	0	0	0	1	0	0	0	1	0	0	0	0	Never	Home independent	None	0	1	0	1	0	0	38	NA	4.9	169	113	138	9.8	5.6	7.37	15.0654276315783	3.86634868421037	4	1	1	No growth
cap-start	87	1	0	0	1	1	0	0	0	1	0	0	0	0	0	1	0	0	0	0	0	1	0	0	Ever	Elderly home	1	0	1	0	0	0	1	39.5	NA	10.3	234	28	139	11.1	7.9	7.34	28.5309868421041	7.0660855263155	4	0	1	No growth
cap-start	60	1	0	1	1	0	0	0	0	1	0	0	0	0	0	0	0	0	0	0	0	0	0	0	Ever	Home ADL dependent	2	0	1	1	0	0	0	34.6	0	7.5	108	70	139	14.8	5.6	NA	NA	NA	5	0	1	No growth
cap-start	66	0	1	1	1	0	0	1	0	0	0	0	0	0	0	1	0	0	0	0	0	0	0	0	Ever	Home independent	None	0	1	1	0	0	0	39.2	1	29.1	145	489	128	11.9	4.2	7.48	6.13282894736817	4.66628289473665	7	0	1	No growth
cap-start	84	0	1	0	1	1	0	1	0	0	0	0	0	0	0	0	0	0	0	0	0	0	0	0	Never	Home ADL dependent	None	0	1	0	0	0	0	37.3	0	20.8	312	256	130	7.5	8.9	7.52	11.5990460526311	3.73302631578932	5	1	0	NA
cap-start	66	1	1	0	1	0	0	1	0	0	1	1	0	0	0	0	0	0	0	0	0	1	0	0	Ever	Home independent	None	0	1	0	0	0	NA	39.1	0	12.1	144	287	129	8.2	17.8	7.52	8.26598684210493	3.46638157894723	6	1	1	No growth
cap-start	61	1	1	0	1	1	0	1	0	0	0	0	0	0	0	1	0	0	0	1	0	0	0	0	Current	Home independent	None	0	1	1	0	0	1	40.4	NA	4.2	104	115	134	5.7	7.7	7.43	11.7323684210522	4.53296052631561	5	1	1	No growth
cap-start	73	1	0	0	1	1	0	0	0	0	0	0	0	0	0	0	0	0	0	0	0	0	0	0	Ever	Home independent	1	0	1	1	0	0	0	36.8	0	11.8	246	126	131	5.1	7.6	7.49	8.79927631578912	4.39963815789456	4	1	0	NA
cap-start	78	0	1	0	1	1	1	1	0	0	0	1	0	0	0	1	0	0	0	0	0	0	0	0	Ever	Home independent	3 or more	0	1	1	1	0	0	37.8	NA	5.4	187	27	142	10.8	8	7.32	6.79944078947341	7.19940789473655	3	1	0	NA
cap-start	67	1	1	1	1	0	0	0	0	1	0	0	0	0	0	0	0	0	0	1	0	1	0	0	Ever	Home ADL dependent	None	0	1	0	0	0	NA	38.5	0	14.9	242	172	138	NA	7.7	7.49	7.99934210526284	3.46638157894723	7	0	1	Streptococcus pneumoniae
cap-start	36	1	1	1	0	1	1	0	0	0	1	0	0	0	0	0	0	0	0	0	0	0	0	0	Ever	Home independent	None	0	0	0	1	1	1	39.3	0	21.9	251	133	133	6.8	6	7.49	8.66595394736807	4.26631578947351	6	1	1	No growth
cap-start	73	1	1	1	0	1	0	0	0	0	0	0	0	0	0	1	0	0	1	0	0	0	0	0	Ever	Home independent	3 or more	0	1	1	0	0	NA	37.2	NA	20.7	192	461	138	20.8	3.9	NA	NA	NA	5	0	1	No growth
cap-start	52	1	0	0	1	1	0	0	0	0	1	0	0	0	0	0	0	0	0	0	0	0	0	0	Never	Elderly home	1	0	0	1	0	0	0	39.1	0	18.3	152	99	134	4.6	7.2	7.51	10.7991118421048	3.06641447368409	5	1	1	No growth
cap-start	65	1	0	0	1	0	1	0	0	0	0	1	0	0	0	0	0	0	0	0	0	0	0	0	Ever	Home independent	None	0	1	0	0	0	0	39.3	NA	19.7	163	25	138	6.7	5.9	7.45	9.06592105263121	4.7996052631577	3	1	1	No growth
cap-start	47	1	0	0	1	1	0	0	0	0	0	0	0	0	0	0	0	0	0	0	0	0	0	0	Ever	Home independent	None	0	0	1	0	0	NA	36.9	NA	11.6	176	267	138	7	5.9	7.44	8.39930921052598	5.0662499999998	4	1	1	No growth
cap-start	79	0	0	0	1	1	0	0	0	0	0	0	0	0	0	1	0	0	1	0	0	1	0	0	Never	Home independent	None	0	1	0	0	0	0	37	0	11.6	182	6	136	4.4	9.2	7.41	9.06592105263121	6.13282894736817	3	1	1	No growth
cap-start	86	1	1	1	1	0	0	0	0	0	0	1	0	0	0	0	0	0	0	0	0	0	0	0	Ever	Home independent	None	0	NA	0	1	0	0	38.8	NA	19.7	400	115	136	8.9	7.7	7.42	12.5323026315784	4.93292763157875	6	1	1	No growth
cap-start	80	0	1	1	1	1	0	0	0	0	0	0	0	0	0	0	0	0	0	0	0	0	0	0	Ever	Home independent	None	NA	1	1	0	0	0	39	0	13.3	292	109	131	6.7	8.3	7.49	7.59937499999969	4.66628289473665	7	1	1	No growth
cap-start	82	1	0	0	1	1	1	0	0	0	0	0	0	0	0	0	0	0	1	0	0	0	0	0	Ever	Home ADL dependent	2	0	1	1	0	0	0	36.5	0	7.3	292	124	140	14	7.9	7.37	9.8658552631575	3.99967105263142	3	0	0	NA
cap-start	74	0	1	1	1	1	1	0	0	0	0	1	0	0	0	0	0	1	0	0	0	1	0	0	Never	Home ADL dependent	None	0	1	1	0	0	NA	37.4	0	13.3	255	4	NA	6.9	9.4	7.47	5.19957236842084	6.13282894736817	5	0	0	NA
cap-start	59	1	1	1	1	0	0	0	1	0	1	0	0	0	0	0	0	0	0	0	0	0	0	0	Current	Elderly home	None	0	1	0	0	0	NA	38.8	0	9.9	211	172	137	8.9	5.8	7.44	7.59937499999969	5.46621710526294	6	0	1	No growth
cap-start	32	0	1	1	1	0	0	0	1	0	0	1	0	0	0	1	0	0	0	0	0	0	0	0	Never	Home independent	None	0	1	0	0	1	NA	39.4	0	18.6	272	64	135	3.2	5.6	NA	NA	NA	7	1	1	No growth
cap-start	52	0	1	1	1	1	0	0	0	0	0	0	0	0	0	1	0	0	0	0	0	1	0	0	Ever	Home ADL dependent	1	0	1	0	0	0	NA	37.7	NA	12.3	336	48	139	3.3	8.5	7.47	11.5990460526311	3.99967105263142	6	0	0	NA
cap-start	80	0	1	0	1	1	0	0	0	0	0	0	0	0	0	1	0	0	0	0	0	0	0	0	Ever	Elderly home	None	0	1	0	0	0	0	37.1	0	23.1	318	170	137	7.3	9.1	7.4	9.33256578947331	5.99950657894713	5	0	1	No growth
cap-start	66	1	1	0	1	1	0	1	0	0	0	1	0	0	0	1	0	0	0	0	0	0	0	0	Ever	Home ADL dependent	3 or more	0	1	1	0	0	0	39.3	1	14.4	178	74	138	8.8	7.2	7.5	7.73269736842074	3.19973684210513	6	0	1	No growth
cap-start	81	1	1	1	1	1	0	0	0	0	0	0	0	1	0	0	0	0	1	1	0	0	0	1	Ever	Home independent	3 or more	0	1	1	0	0	NA	38.4	1	9.9	198	101	133	5.2	6.8	7.47	7.86601973684179	4.7996052631577	6	0	1	No growth
cap-start	75	0	1	1	1	1	0	1	0	0	0	0	0	0	0	0	0	0	0	0	0	0	0	0	Never	Home independent	None	0	0	0	1	0	0	38.4	0	4.2	159	43	136	7	6.2	7.48	9.73253289473645	4.13299342105246	6	0	1	No growth
cap-start	56	1	1	1	1	0	0	1	0	0	0	1	0	0	0	0	0	0	0	1	0	0	0	0	Ever	Home independent	None	0	0	0	0	0	NA	38.9	0	12.8	156	318	136	7.6	6.7	NA	NA	NA	7	0	1	No growth
cap-start	73	1	0	0	0	0	0	0	0	0	0	0	0	1	0	0	0	0	0	1	0	0	0	1	Ever	Home independent	None	0	1	0	0	0	1	36.4	0	15.9	361	31	133	7.7	6.8	NA	NA	NA	3	0	0	NA
cap-start	62	1	0	0	1	0	0	1	0	0	1	0	0	0	0	0	0	0	0	0	0	0	0	1	Ever	Home independent	1	0	1	1	0	0	0	38.3	0	2.4	151	131	134	8.3	7.3	7.51	9.33256578947331	3.19973684210513	4	1	1	No growth
cap-start	73	1	1	1	1	1	0	0	0	0	1	1	0	0	0	0	0	0	0	0	1	0	0	1	Ever	Home independent	None	0	1	0	0	0	0	40.1	0	10.3	264	463	135	12	9.9	7.54	7.73269736842074	2.79976973684199	7	1	1	No growth
cap-start	89	1	1	0	1	1	1	1	0	1	0	0	0	0	0	0	0	0	0	0	1	0	0	1	Ever	Home ADL dependent	None	0	1	0	0	0	NA	37.7	NA	17.8	NA	167	130	12.3	8.8	7.5	12.9322697368416	4.93292763157875	5	1	0	NA
cap-start	30	0	1	1	1	1	0	0	0	0	0	0	0	0	0	0	0	0	1	0	1	0	0	1	Ever	Home ADL dependent	1	0	1	0	0	0	0	39.2	0	24	323	57	139	14.2	4.4	7.54	7.99934210526284	3.73302631578932	7	1	1	Streptococcus pneumoniae
cap-start	69	0	1	0	0	1	0	0	0	0	0	0	0	0	0	0	0	1	0	0	0	0	1	1	Never	Home independent	1	0	0	0	0	0	1	37	0	6.4	139	108	129	29.8	7.3	7.51	9.06592105263121	3.06641447368409	3	0	1	No growth
cap-start	56	0	1	0	1	0	0	0	0	1	0	0	0	1	0	0	0	0	0	0	0	0	0	1	Ever	Home ADL dependent	2	NA	1	0	0	0	NA	36.3	0	10.9	344	230	127	4.9	8	7.52	8.39930921052598	5.86618421052608	5	0	1	No growth
cap-start	64	1	1	0	1	1	0	0	0	0	0	0	0	1	0	0	0	0	0	0	0	0	0	1	NA	Home independent	2	0	0	1	0	0	NA	38.7	1	7.4	227	242	131	6.6	7.6	7.51	6.26615131578922	3.59970394736828	5	0	1	No growth
cap-start	79	0	1	1	1	1	0	0	0	0	0	0	0	0	0	1	0	0	0	1	0	0	0	0	Current	Home ADL dependent	1	0	1	0	0	0	NA	38.1	0	23.4	240	244	139	6.4	12.3	7.52	10.2658223684206	4.7996052631577	7	0	0	NA
cap-start	70	1	1	1	0	0	0	0	0	1	0	0	0	0	0	0	0	0	0	0	0	0	0	1	Current	Home independent	1	0	1	0	1	0	1	40.2	0	5.1	41	81	136	5.5	6.2	7.47	8.39930921052598	4.66628289473665	5	1	1	No growth
cap-start	68	1	1	0	1	1	0	1	0	0	0	0	0	0	1	0	0	0	0	0	0	0	0	1	Ever	Home independent	1	0	1	1	0	0	0	37.2	0	10.2	280	154	131	10.5	12.6	NA	NA	NA	5	1	1	No growth
cap-start	74	1	1	1	1	0	0	0	0	0	0	1	0	0	0	1	0	0	1	0	0	0	0	0	Ever	Home ADL dependent	None	0	1	0	0	0	NA	39.2	NA	14.7	220	25	133	7.8	5.9	7.5	9.73253289473645	4.39963815789456	5	0	1	No growth
cap-start	65	1	1	0	0	0	0	0	1	0	0	1	0	1	1	1	0	0	0	0	1	0	0	1	Ever	Home independent	None	1	1	0	0	0	1	38.5	0	16.1	162	7	140	4.8	6.5	7.44	8.13266447368388	4.93292763157875	4	0	1	No growth
cap-start	57	1	1	0	0	0	0	0	0	0	0	0	0	0	0	0	0	0	0	0	0	1	1	1	Ever	Home independent	3 or more	0	1	0	0	0	NA	37.3	1	3.8	175	331	135	18.7	7.9	7.43	7.0660855263155	3.99967105263142	3	1	1	No growth
cap-start	71	1	0	0	1	0	0	1	0	0	0	0	0	1	0	0	0	0	0	0	0	0	0	1	Current	Home ADL dependent	2	0	1	0	1	1	1	38.1	1	7.8	110	146	136	NA	8.9	7.54	4.93292763157875	3.86634868421037	4	1	1	No growth
cap-start	56	0	1	0	1	1	0	1	0	0	0	0	0	0	0	1	0	0	0	0	0	0	0	0	Never	Home ADL dependent	3 or more	0	1	0	0	1	NA	38.6	NA	21.8	310	42	129	4.6	6.7	7.43	12.9322697368416	6.79944078947341	6	1	1	No growth
cap-start	65	1	1	1	1	0	1	0	0	0	1	0	0	1	0	0	0	0	0	0	0	0	0	1	Current	Home independent	None	0	1	0	0	1	0	37.2	1	9.9	336	500	131	8.6	9.4	7.46	4.7996052631577	4.93292763157875	5	1	1	No growth
cap-start	69	1	1	1	1	1	0	0	0	0	0	0	0	1	0	1	0	0	0	0	0	0	0	1	Ever	Home ADL dependent	3 or more	0	1	0	0	1	NA	37.2	1	15.2	317	241	136	5.2	5.4	7.47	7.3327302631576	5.46621710526294	6	0	0	NA
cap-start	83	1	1	1	1	1	0	0	0	0	0	0	0	0	0	1	0	0	0	0	0	0	0	1	Ever	Home independent	None	0	1	0	0	0	0	36.5	0	30.8	241	57	131	8.8	5.8	7.51	8.53263157894702	4.39963815789456	6	1	1	No growth
cap-start	48	0	1	0	0	1	0	1	0	0	0	0	0	1	0	0	0	0	0	0	0	1	0	1	Ever	Home ADL dependent	3 or more	0	1	0	0	1	0	36.9	NA	7.3	92	165	134	7	3.3	NA	NA	NA	3	1	1	No growth
cap-start	63	0	1	1	1	1	0	0	0	0	0	0	0	1	1	1	0	0	0	0	0	0	0	1	Never	Home independent	3 or more	0	1	1	0	0	NA	39.1	0	10	152	215	141	4.6	8.6	NA	NA	NA	6	1	1	No growth
cap-start	76	1	0	0	0	0	0	0	0	1	0	0	0	1	0	0	0	0	0	0	0	0	0	1	Ever	Home independent	1	0	1	1	0	NA	NA	NA	NA	12	280	63	132	11.1	6.7	NA	NA	NA	2	1	1	No growth
cap-start	68	1	1	1	0	1	0	1	0	0	0	0	0	0	0	0	0	0	0	0	0	0	0	1	Current	Home ADL dependent	3 or more	NA	1	1	0	0	NA	39.8	NA	8.2	68	278	137	28.2	2.6	7.46	4.39963815789456	3.99967105263142	5	0	1	Escherichia Coli
cap-start	78	0	1	1	1	1	1	0	0	0	0	0	0	0	0	0	0	0	0	0	0	0	0	1	Never	Home independent	1	0	1	0	0	0	NA	39.8	0	6.9	220	366	132	2.7	10.9	7.51	9.5992105263154	3.46638157894723	6	1	1	No growth
cap-start	57	1	1	1	1	1	0	1	0	0	0	1	0	1	1	0	0	0	0	0	0	0	0	1	Ever	Home independent	1	0	1	1	0	0	0	37.4	0	10.6	48	194	136	6.3	10.8	NA	NA	NA	6	1	1	No growth
cap-start	41	0	1	0	1	1	0	1	0	0	0	1	0	1	0	0	0	0	0	0	0	0	0	1	Never	Home independent	None	0	0	1	1	0	0	38.5	0	3	247	8	133	2.6	5.7	NA	NA	NA	4	1	1	No growth
cap-start	27	0	1	0	0	1	0	1	0	0	1	0	0	0	0	0	0	0	0	0	1	0	0	1	Never	Home ADL dependent	3 or more	0	1	1	1	1	0	39.9	1	1.6	31	500	131	5.5	10.8	7.53	17.1985855263151	3.06641447368409	4	1	1	No growth
cap-start	81	1	0	0	0	0	0	0	0	0	1	0	0	1	1	1	0	0	1	1	0	1	0	1	Ever	Home independent	None	0	1	0	0	0	NA	35.7	NA	10.3	220	30	136	8.5	7.1	NA	NA	NA	2	0	1	No growth
cap-start	69	0	1	1	1	0	1	0	0	0	0	0	0	1	0	1	0	0	0	0	0	0	0	1	Ever	Home independent	None	0	1	1	0	0	0	39.8	NA	13.2	314	2	136	5.4	6.3	7.44	8.79927631578912	4.13299342105246	5	0	1	No growth
cap-start	68	1	1	0	1	0	1	0	0	0	0	0	0	1	0	0	0	0	0	0	0	0	0	1	Never	Home independent	2	NA	1	0	0	0	NA	39.3	1	7.5	222	3	136	6.4	5.3	7.5	9.46588815789436	3.86634868421037	3	1	1	No growth
cap-start	62	1	1	1	0	1	0	0	0	0	0	0	0	1	0	0	0	0	0	0	0	0	0	1	Ever	Home independent	3 or more	0	1	0	NA	NA	NA	NA	0	13.8	317	333	133	5.2	6.7	7.59	8.26598684210493	3.06641447368409	5	0	1	No growth
cap-start	75	0	1	0	1	0	0	1	0	0	0	0	0	0	1	0	0	0	0	0	0	0	0	1	Current	Elderly home	1	0	1	1	0	0	0	37.2	0	0.8	86	96	125	3.4	13.7	NA	NA	NA	4	1	1	No growth
cap-start	66	1	0	0	0	0	0	1	0	1	0	0	0	1	0	0	0	0	0	0	0	0	0	1	Current	Home ADL dependent	2	0	0	0	0	0	0	37.5	0	4.7	309	370	133	8.2	11.4	NA	NA	NA	2	1	1	No growth
cap-start	55	1	1	0	1	0	0	0	1	0	0	1	0	0	1	0	0	0	0	0	0	0	0	1	Never	Home independent	2	0	1	1	0	0	NA	38.1	0	7	93	77	135	8.6	7.2	NA	NA	NA	5	0	1	No growth
cap-start	36	1	1	1	0	0	1	1	0	0	1	0	1	0	0	0	0	0	0	0	0	0	0	1	Current	Home independent	None	0	0	0	0	0	0	36.9	0	15.5	190	500	128	21.5	5.9	7.58	11.332401315789	3.19973684210513	5	1	1	No growth
cap-start	63	1	1	0	0	0	0	1	0	0	0	1	0	0	0	0	0	0	0	0	1	0	0	1	Ever	Home ADL dependent	None	1	1	1	0	0	0	38.4	0	10.8	209	14	131	3.6	5.6	7.53	8.79927631578912	3.73302631578932	4	0	1	No growth
cap-start	64	0	0	0	1	0	0	0	0	0	0	0	0	0	0	0	0	0	0	0	0	0	0	1	Ever	Home independent	None	0	1	0	0	0	NA	37.6	0	7.3	578	134	135	4.6	5.2	NA	NA	NA	3	1	1	No growth
cap-start	70	1	1	1	1	1	0	0	0	0	0	0	0	1	0	1	0	0	0	0	0	0	0	1	Ever	Home independent	3 or more	0	0	1	0	0	0	39.1	NA	11.5	340	38	135	5.7	5.2	7.48	9.06592105263121	5.59953947368398	7	1	1	No growth
cap-start	61	1	1	0	1	0	0	1	0	0	0	0	0	1	0	0	0	0	0	0	0	0	0	1	Ever	Home independent	3 or more	0	0	0	1	1	NA	38.4	NA	2.7	149	234	132	10.4	7.1	7.52	10.3991447368417	4.53296052631561	4	1	1	Other (var blood.culture.txt)	salmonella groep D <10
cap-start	73	1	1	0	1	0	0	1	0	0	0	0	0	0	1	0	0	0	0	0	0	0	0	1	Ever	Home independent	None	0	1	1	0	0	0	36.8	0	10.6	277	175	133	6.1	5	NA	NA	NA	5	1	1	No growth
cap-start	64	1	1	0	1	0	0	1	0	0	0	0	0	0	0	0	0	0	0	0	0	0	0	1	Never	Home independent	1	0	1	0	0	0	NA	38.9	0	10.1	245	324	133	5.8	12.7	NA	NA	NA	6	1	1	No growth
cap-start	63	1	0	0	0	0	0	1	1	0	1	1	0	0	0	0	0	0	0	0	0	0	1	1	Ever	Home independent	1	0	1	0	0	0	0	38.3	0	18.6	196	184	132	6.4	6.7	NA	NA	NA	4	1	1	Streptococcus pneumoniae
cap-start	64	0	1	1	1	0	0	0	0	0	1	0	0	0	1	0	0	0	0	0	0	0	0	1	Never	Home independent	3 or more	0	1	1	0	0	NA	37.1	0	16.8	NA	284	133	3.9	7	NA	NA	NA	6	1	0	NA
cap-start	69	0	1	0	1	0	0	1	1	0	0	1	0	0	0	0	0	0	0	0	0	0	0	1	Ever	Home independent	2	0	1	0	0	1	1	40.5	NA	12.5	338	24	137	12.1	5.2	7.46	8.93259868421017	3.86634868421037	4	1	1	No growth
cap-start	39	1	1	1	0	1	0	1	0	0	0	1	0	0	0	0	0	0	0	0	0	0	0	1	Current	Home independent	None	0	1	0	0	1	0	39.1	0	16.1	194	57	138	2.9	6.7	7.47	10.3991447368417	4.7996052631577	6	0	1	No growth
cap-start	48	1	1	1	1	1	0	1	0	0	0	1	0	0	0	0	0	0	0	0	0	0	0	1	Never	Home independent	None	0	0	1	0	0	NA	38.2	0	15.8	399	57	132	7	7.3	7.47	11.0657565789469	3.73302631578932	7	1	1	No growth
cap-start	57	1	1	0	1	1	0	0	0	0	1	1	0	0	0	0	0	0	0	0	0	1	0	1	Ever	Home independent	2	0	0	0	0	0	0	40.2	NA	6.9	133	9	145	10.5	7.1	7.46	6.93276315789446	4.53296052631561	4	1	0	NA
cap-start	63	0	1	1	1	1	0	1	0	0	1	0	0	0	1	0	0	0	0	0	0	0	0	1	Never	Home independent	3 or more	0	1	0	0	0	0	37.9	1	2.3	106	92	132	10.9	7.2	7.38	7.86601973684179	3.99967105263142	5	0	1	No growth
cap-start	24	1	1	0	1	1	0	1	0	0	1	1	0	0	1	0	0	0	0	0	0	0	0	1	Never	Home independent	1	0	1	1	1	0	1	40	1	5	115	30	136	6.7	7.5	7.47	7.86601973684179	3.86634868421037	4	0	1	No growth
cap-start	54	1	1	1	1	0	0	1	0	0	0	1	0	0	1	0	0	0	0	0	0	0	0	1	Never	Home independent	2	0	0	1	0	0	0	38.6	0	5.7	150	182	130	3.5	5.2	NA	12.5323026315784	NA	6	1	1	No growth
cap-start	57	1	1	0	0	1	1	0	0	0	0	0	0	0	0	1	0	0	1	0	1	0	0	1	Ever	Home ADL dependent	3 or more	0	1	1	1	0	1	35.4	1	8.2	546	144	144	7.5	4.9	7.42	6.26615131578922	5.59953947368398	4	1	1	No growth
cap-start	71	1	0	0	0	1	0	0	0	0	0	0	0	0	0	1	0	0	0	0	0	0	0	0	Ever	Home ADL dependent	2	1	1	1	0	1	NA	38.8	0	18.8	441	42	133	4.7	6.4	7.48	10.9324342105259	5.33289473684189	4	1	1	No growth
cap-start	60	0	1	1	0	0	0	0	0	0	1	0	0	0	0	1	0	0	0	0	0	0	0	1	Ever	Home independent	2	0	1	1	0	0	NA	37.5	0	8.9	241	95	137	5	7.2	NA	NA	NA	4	0	0	NA
cap-start	67	1	0	0	1	0	0	0	0	1	0	0	0	1	0	0	0	0	0	0	0	0	0	1	Ever	Home independent	None	0	0	0	0	0	0	39.3	1	5.6	82	118	135	12	6.4	7.85	8.39930921052598	4.7996052631577	3	1	1	No growth
cap-start	66	0	0	0	0	1	0	1	0	0	1	0	0	0	0	0	0	0	0	0	0	0	0	1	Never	Home ADL dependent	2	0	0	0	0	0	0	38.8	0	30.8	269	322	140	NA	7	NA	NA	NA	4	0	1	No growth
cap-start	79	1	0	1	1	1	0	1	0	0	0	0	0	1	0	0	0	0	0	0	0	0	0	1	Ever	Home independent	None	0	1	0	0	0	0	38.8	1	9.3	332	240	144	9.4	NA	NA	NA	NA	5	1	1	No growth
cap-start	44	1	0	0	0	0	0	0	0	0	1	0	0	0	0	1	0	0	0	1	0	0	0	1	Current	Home independent	3 or more	0	1	1	0	0	NA	38.1	NA	12.6	451	98	143	10.8	5.1	NA	NA	NA	3	0	1	No growth
cap-start	78	0	1	1	1	1	0	0	0	0	1	0	0	0	0	1	1	0	0	0	0	0	0	0	Ever	Home independent	1	0	1	1	0	NA	NA	38.1	NA	15.4	325	75	139	6	6.5	7.51	10.1324999999996	4.13299342105246	7	0	0	NA
cap-start	68	1	1	0	1	1	0	1	0	1	0	1	0	1	0	0	0	0	0	0	0	0	0	1	Ever	Home independent	None	0	1	0	1	1	NA	38.3	NA	25.2	188	9	139	5.7	6.2	7.41	17.5985526315782	5.0662499999998	5	0	1	Other (var blood.culture.txt)	Morganella morganii
cap-start	69	1	1	0	1	1	0	1	0	0	0	0	0	0	0	0	0	0	0	0	0	0	0	1	Ever	Home ADL dependent	2	NA	1	0	0	0	1	38	0	15.9	529	163	138	7.1	6.3	7.47	7.99934210526284	4.53296052631561	5	1	0	NA
cap-start	74	0	0	0	1	1	0	0	0	0	0	0	0	0	0	0	0	0	0	0	0	0	0	1	Never	Home independent	None	0	1	0	0	0	0	NA	0	13.1	315	4	139	6.4	7	7.54	11.9990131578943	3.73302631578932	3	1	0	NA
cap-start	85	1	1	0	1	1	0	0	0	0	0	0	0	1	0	1	0	0	0	0	0	0	0	1	Current	Home independent	None	0	1	1	0	0	0	38.3	1	25.1	428	136	140	4.5	7.5	7.48	5.33289473684189	3.86634868421037	6	1	0	NA
cap-start	58	1	1	1	1	1	0	0	0	0	0	1	0	1	0	1	0	0	0	1	1	0	0	1	Ever	Home independent	3 or more	0	1	1	0	0	0	39.8	0	12.3	181	35	136	3.7	7.6	7.52	10.9324342105259	3.86634868421037	7	1	1	No growth
cap-start	82	1	1	0	1	0	0	1	0	0	0	0	0	0	0	0	0	0	0	0	1	0	0	1	Never	Home independent	None	0	0	1	0	0	0	37.2	0	15.8	619	105	133	14.6	18.1	NA	NA	NA	5	1	1	No growth
cap-start	68	0	1	1	1	1	0	0	0	1	0	0	0	0	0	1	0	0	0	0	0	0	0	1	Ever	Home ADL dependent	1	0	1	0	0	0	NA	36	1	30.6	390	410	133	12.1	8.8	7.41	7.99934210526284	8.13266447368388	7	1	0	NA
cap-start	65	0	1	1	1	1	0	0	0	0	0	0	0	1	1	0	0	0	0	0	0	0	0	1	Ever	Home independent	None	0	1	0	0	0	1	36.3	0	10.8	293	26	136	NA	5.6	7.46	8.39930921052598	4.7996052631577	5	1	1	No growth
cap-start	63	0	1	1	1	0	0	0	0	0	0	0	0	0	0	0	0	0	0	0	1	0	0	1	Never	Home independent	None	0	1	1	0	0	NA	37.4	0	17.5	315	190	134	4.3	11.9	NA	NA	NA	6	0	1	No growth
cap-start	76	1	0	0	1	1	0	1	0	0	0	1	0	0	0	0	0	0	0	1	0	1	0	1	Never	Home independent	3 or more	0	1	1	0	0	0	38.9	0	7.2	116	150	133	32.4	17	7.47	8.13266447368388	2.79976973684199	4	1	1	No growth
cap-start	76	1	1	1	1	1	0	0	0	1	0	0	0	1	0	0	0	0	0	1	0	0	0	1	Never	Home ADL dependent	None	0	1	1	0	0	1	37.9	1	8.5	141	403	137	6.3	13	7.52	10.3991447368417	3.33305921052618	5	0	1	No growth
cap-start	63	1	1	0	1	0	0	0	0	1	0	0	0	1	0	0	0	0	0	0	0	0	0	1	Ever	Home ADL dependent	3 or more	0	0	1	0	0	0	38.2	NA	24.7	277	234	138	8.5	9.2	7.46	8.13266447368388	4.26631578947351	5	0	0	NA
cap-start	54	1	1	0	1	1	0	0	0	0	0	0	0	0	0	0	0	0	0	0	0	0	0	1	Ever	Home ADL dependent	None	0	1	0	0	0	0	37.6	0	5.3	219	80	133	6.4	8	NA	NA	NA	4	1	1	No growth
cap-start	56	1	1	1	0	0	0	1	1	0	0	1	0	0	1	0	0	0	0	0	0	0	0	1	Ever	Home independent	2	0	1	1	0	0	0	36.9	0	5.3	122	22	133	5.5	4.6	NA	NA	NA	3	0	1	No growth
cap-start	68	1	0	0	0	0	0	1	0	1	1	0	1	1	0	0	0	0	0	0	0	0	0	1	Ever	Home independent	3 or more	0	1	1	1	0	0	39.1	0	3.6	120	33	135	4.2	6.5	NA	NA	NA	3	1	1	No growth
cap-start	70	0	1	1	0	0	1	0	0	0	1	0	0	0	1	0	0	0	0	1	0	0	0	1	Never	Home independent	1	0	1	1	0	0	0	36.6	0	30.7	363	240	137	5.4	5	7.44	9.5992105263154	4.39963815789456	5	0	1	No growth
cap-start	24	1	1	1	1	0	0	0	0	0	0	0	0	0	1	0	0	0	0	0	0	0	0	1	Never	Home independent	3 or more	0	1	1	1	1	0	38.9	NA	11.9	181	193	132	4.4	5.3	NA	NA	NA	6	1	1	No growth
cap-start	54	0	1	1	1	1	1	1	0	0	1	0	0	0	0	0	0	0	0	0	0	0	0	1	Never	Home independent	3 or more	0	1	0	0	0	0	38.6	0	10.7	161	500	129	13.3	14.5	7.43	9.33256578947331	2.79976973684199	7	1	1	Escherichia Coli
cap-start	19	1	1	1	0	0	1	0	0	0	1	0	0	0	1	0	0	0	0	0	0	0	0	1	Ever	Home independent	3 or more	1	1	1	0	0	0	39	0	35.6	219	311	137	4.2	6.8	7.47	8.79927631578912	4.39963815789456	6	1	1	Streptococcus pneumoniae
cap-start	39	0	1	1	1	1	0	0	0	0	0	0	0	0	0	0	0	1	0	0	0	0	1	1	Never	Home independent	NA	0	1	1	1	0	0	36.4	NA	21.2	141	21	142	8.8	8.4	NA	NA	NA	5	1	1	No growth
cap-start	71	1	1	1	1	1	1	0	0	0	0	1	0	0	0	0	0	0	1	0	0	0	0	1	Ever	Elderly home	1	0	1	0	0	0	0	39	0	6.9	140	11	139	9.2	6.6	7.49	9.5992105263154	4.26631578947351	5	0	1	No growth
cap-start	50	0	1	0	1	1	1	0	0	0	0	0	0	0	0	0	0	0	0	0	0	0	0	1	Never	Home ADL dependent	1	NA	1	0	NA	NA	1	NA	0	18.1	389	223	132	4.2	6.7	7.48	8.66595394736807	4.7996052631577	5	0	1	Other (var blood.culture.txt)	aerobe gram-positieve staaf; waarschijnlijk contaminatie
cap-start	65	1	1	1	1	1	0	1	0	0	0	0	0	1	1	1	0	0	0	0	0	0	0	1	Ever	Home independent	3 or more	0	0	0	0	0	0	38	0	1.4	313	141	132	5.2	5.8	7.51	18.5318092105256	4.39963815789456	5	1	1	No growth
cap-start	76	0	1	0	1	0	0	1	0	0	0	0	0	1	1	0	0	0	0	0	0	0	0	1	Never	Home ADL dependent	None	0	1	0	0	0	1	39.7	1	34.5	213	149	136	3.1	7.2	7.42	5.99950657894713	5.19957236842084	6	0	1	No growth
cap-start	79	1	1	0	1	1	0	0	0	0	1	1	0	0	0	1	0	0	0	1	0	0	0	0	Ever	Home independent	1	0	0	1	1	0	0	39.7	1	11.3	187	14	137	4.6	6.7	7.5	7.0660855263155	4.39963815789456	5	1	1	No growth
cap-start	38	1	1	1	1	0	0	0	0	0	1	0	0	1	1	0	0	0	1	0	0	0	0	1	Never	Home independent	2	0	NA	0	0	0	NA	38.5	0	5.6	198	259	135	11.7	5.5	7.47	10.1324999999996	4.26631578947351	6	1	1	No growth
cap-start	68	1	0	0	1	0	0	0	0	0	1	0	0	1	0	0	0	0	0	0	0	0	0	1	Ever	Home independent	1	0	1	0	0	1	0	37.8	NA	20	322	20	139	5.1	6.3	7.47	8.39930921052598	5.0662499999998	2	1	1	No growth
cap-start	62	0	1	1	1	1	0	0	0	0	0	0	0	0	0	1	0	0	0	0	1	0	0	1	Ever	Home independent	None	0	1	0	0	0	1	39.3	1	16.9	399	98	136	3.3	7	7.51	5.59953947368398	5.0662499999998	7	1	1	No growth
cap-start	69	1	1	0	1	0	0	1	0	0	0	0	0	0	1	0	0	0	0	1	0	0	0	1	Current	Home independent	2	0	0	1	0	0	0	38.8	NA	NA	NA	66	127	8.2	6.9	NA	NA	NA	4	1	1	No growth
cap-start	70	1	1	1	1	1	0	1	0	0	0	1	0	1	1	0	0	0	0	0	0	0	0	1	Never	Home independent	3 or more	0	0	1	0	0	0	39.6	1	9	119	38	129	8.1	8.9	NA	NA	NA	6	1	1	No growth
cap-start	76	1	0	0	1	1	0	0	0	0	0	0	0	0	0	0	0	0	0	1	0	0	0	1	Current	Home ADL dependent	3 or more	0	0	0	1	0	0	37.3	NA	22.5	231	452	136	14.8	6	7.46	8.13266447368388	4.26631578947351	4	1	1	No growth
cap-start	53	1	1	1	0	1	0	0	0	0	0	0	0	1	0	1	0	0	0	0	0	0	0	1	Current	Home ADL dependent	3 or more	0	1	0	0	0	NA	37.8	0	6.3	447	174	127	9.8	5.2	7.4	7.0660855263155	7.0660855263155	4	1	0	NA
cap-start	32	0	1	1	1	0	0	0	1	0	0	0	0	0	0	0	0	1	0	0	0	0	0	1	Ever	Home independent	None	0	0	0	0	0	1	39	0	13.9	269	41	136	2.3	4.4	7.63	15.1987499999994	2.2664802631578	7	0	1	No growth
cap-start	52	0	0	0	1	1	0	0	0	0	0	1	0	1	0	0	0	0	0	0	0	0	0	1	Never	Home independent	3 or more	0	0	0	0	0	0	38.3	0	2.4	251	45	136	5.3	6.7	7.54	10.3991447368417	3.99967105263142	4	1	1	No growth
cap-start	86	1	0	0	1	1	0	0	0	1	0	0	0	1	0	1	0	0	1	0	0	1	0	1	Ever	Home ADL dependent	1	0	1	1	1	0	0	38	1	27.7	294	88	141	6.6	8.3	7.47	17.4652302631572	5.19957236842084	4	0	1	No growth
cap-start	67	1	1	1	1	0	0	0	1	0	0	0	0	0	1	1	0	0	0	1	0	0	0	1	Ever	Home ADL dependent	None	NA	1	1	NA	0	0	37.1	NA	23.6	263	312	139	6.5	8.2	7.43	12.7989473684205	7.19940789473655	5	1	1	No growth
cap-start	25	1	1	1	1	1	0	0	0	0	0	0	0	1	1	0	0	0	0	0	0	0	0	1	Never	Home independent	3 or more	0	0	0	1	1	NA	39.8	0	10.3	158	268	126	8.2	5.8	7.55	9.5992105263154	3.73302631578932	7	1	1	Haemophilus influenzae
cap-start	26	0	1	1	1	1	0	0	0	0	0	0	0	1	1	0	0	0	0	0	0	0	0	1	Ever	Home ADL dependent	1	0	0	1	0	1	NA	37	0	0.8	27	20	138	8.3	11	NA	NA	NA	4	1	1	No growth
cap-start	56	1	1	1	1	0	0	0	0	0	0	1	0	1	1	0	0	0	0	0	0	0	0	1	Never	Home independent	2	1	1	1	0	0	0	37.8	0	13.2	106	155	131	4.3	5.3	7.6	9.19924342105226	2.66644736842095	6	1	1	No growth
cap-start	37	1	1	1	0	0	0	0	0	0	0	0	0	0	0	0	0	0	0	0	0	0	0	1	NA	Home independent	NA	0	1	0	0	0	0	38.2	NA	8.4	233	127	133	10.6	6.3	7.53	8.93259868421017	4.39963815789456	4	0	1	No growth
cap-start	44	0	1	1	1	1	0	0	0	0	1	1	0	0	0	0	0	0	0	0	0	0	0	0	Ever	Home independent	None	0	0	0	1	0	0	36.7	0	11.3	117	500	134	16.8	4.5	7.46	9.06592105263121	4.13299342105246	6	1	0	NA
cap-start	51	1	1	1	1	1	0	0	0	0	0	1	0	0	0	0	0	0	0	0	0	0	0	1	Never	Home independent	None	0	1	0	0	0	0	37.5	0	2.9	193	143	140	8.8	5.2	7.42	7.99934210526284	4.7996052631577	5	1	1	Other (var blood.culture.txt)	Stafylococcus hominis
cap-start	77	1	1	1	1	1	0	0	0	0	0	0	0	1	0	0	0	0	0	0	0	0	0	1	Ever	Home ADL dependent	1	0	1	0	1	0	NA	36.4	0	19.5	500	121	132	14.6	4.3	7.49	10.1324999999996	4.26631578947351	6	0	0	NA
cap-start	73	1	1	0	1	1	0	0	0	1	0	0	0	0	0	1	0	0	0	0	0	0	0	1	Ever	Home ADL dependent	2	0	0	1	0	1	1	38.8	1	17.6	71	78	135	13.2	8.1	7.39	7.19940789473655	3.99967105263142	6	0	1	No growth
cap-start	73	0	1	1	1	0	0	0	0	0	0	0	0	0	0	0	0	0	1	0	0	0	0	1	Ever	Home independent	None	0	1	1	0	0	NA	36.8	NA	8.4	214	132	129	35.4	6.2	NA	NA	NA	4	0	1	No growth
cap-start	66	0	1	0	1	1	0	0	0	0	0	0	0	1	1	0	0	0	0	1	0	0	0	1	Ever	Home independent	None	0	0	1	0	1	0	37.8	0	4.9	198	89	136	4	6	7.52	10.5324671052627	3.59970394736828	4	1	0	NA
cap-start	65	1	1	0	1	1	0	1	0	1	0	0	0	0	1	0	0	0	0	0	0	0	0	1	Ever	Home independent	None	NA	0	1	0	0	0	38	NA	8.5	214	128	135	6.3	6.9	7.45	7.0660855263155	5.19957236842084	4	0	0	NA
cap-start	64	0	1	1	1	0	0	0	0	0	0	0	0	0	0	0	0	0	0	1	0	0	1	1	Ever	Home ADL dependent	3 or more	0	1	0	0	0	0	39	0	6	176	91	140	9	8.1	NA	NA	NA	6	0	1	No growth
cap-start	81	1	1	0	1	1	0	0	1	1	0	0	0	0	0	0	0	0	0	1	0	1	1	1	Ever	Home ADL dependent	3 or more	0	1	1	0	0	0	37.1	1	18.6	332	61	130	20.3	12.8	7.46	4.93292763157875	8.53263157894702	5	1	1	No growth
cap-start	73	1	1	1	1	1	0	0	0	0	0	0	0	1	0	0	0	0	0	0	0	0	0	1	Ever	Home ADL dependent	2	0	1	0	0	0	NA	38.3	0	6.4	169	108	136	5.9	8.6	7.46	7.99934210526284	4.53296052631561	6	1	1	No growth
cap-start	53	1	1	0	1	1	0	0	0	0	0	1	0	1	1	1	0	0	0	0	0	0	0	1	Never	Home independent	None	0	1	1	0	0	0	38	0	8.1	324	48	134	3.1	5.3	7.6	9.06592105263121	2.79976973684199	4	1	1	No growth
cap-start	31	1	1	1	1	0	0	0	0	0	0	1	0	1	0	0	0	0	0	0	0	0	0	1	Current	Home independent	1	0	0	0	0	1	0	40.2	0	5.1	159	27	141	6.2	5.4	7.53	7.3327302631576	4.66628289473665	5	1	1	No growth
cap-start	33	1	1	1	1	1	0	0	0	0	1	0	0	0	0	1	0	0	0	0	0	0	0	1	Current	Home independent	1	0	1	0	0	0	NA	36.5	0	14.4	183	39	135	4.4	5.6	7.48	8.53263157894702	3.99967105263142	6	1	1	No growth
cap-start	87	0	1	1	1	1	0	0	0	0	0	0	0	0	0	1	0	0	0	0	0	0	0	1	Ever	Home independent	None	0	1	0	0	0	1	39.1	0	10.8	139	107	137	12.8	4.2	7.54	10.1324999999996	3.46638157894723	7	0	1	Escherichia Coli
cap-start	63	1	1	0	1	0	0	0	0	0	0	0	0	1	1	0	0	0	0	0	0	0	0	1	Never	Home independent	None	0	1	1	0	1	0	39.1	0	3.4	83	74	129	6.1	7.6	7.51	8.93259868421017	4.13299342105246	5	0	1	No growth
cap-start	81	1	0	1	1	1	0	0	0	0	0	0	0	1	0	1	0	0	0	0	0	0	0	1	Ever	Home ADL dependent	2	0	1	0	0	0	0	36.9	NA	17.3	224	249	132	17.6	8.1	7.5	7.0660855263155	3.99967105263142	5	1	0	NA
cap-start	73	1	1	0	1	1	0	0	0	1	0	0	0	1	0	0	0	0	0	0	0	0	0	1	Ever	Home independent	1	0	1	1	NA	0	NA	37	NA	13.8	506	143	133	9.3	5.7	7.49	11.4657236842101	4.93292763157875	5	0	1	No growth
cap-start	58	0	1	0	1	1	0	0	0	0	0	0	0	1	0	1	0	0	0	1	0	0	0	1	Current	Home independent	2	0	1	0	0	1	1	38.5	0	0.4	63	157	135	2.4	6.6	7.51	6.26615131578922	3.86634868421037	5	0	1	No growth
cap-start	68	1	1	0	1	1	0	0	0	0	0	0	0	1	0	0	0	0	0	0	0	0	0	1	Ever	Home independent	NA	0	0	0	0	0	0	38.3	0	14.1	250	85	135	4	7.7	7.51	7.73269736842074	5.0662499999998	6	0	1	No growth
cap-start	41	0	1	1	1	0	0	0	1	0	0	0	0	0	0	0	0	0	0	0	0	0	0	1	Current	Home independent	1	0	1	0	0	0	NA	38.4	0	13.9	235	68	142	4.6	5.8	7.55	10.7991118421048	3.46638157894723	7	1	1	No growth
cap-start	62	1	1	0	1	1	0	1	0	0	0	0	0	0	1	0	0	0	0	0	1	0	0	1	Never	Home independent	None	1	1	1	0	0	NA	38.3	1	11.4	277	62	141	7.7	6.6	7.44	9.06592105263121	6.13282894736817	6	0	1	No growth
cap-start	84	0	1	1	0	1	0	0	0	1	0	0	0	0	0	1	0	0	0	1	0	0	0	1	Current	Home independent	2	0	0	0	0	0	0	36	1	9.3	278	53	144	9.3	6.2	7.22	6.13282894736817	11.7323684210522	5	0	0	NA
cap-start	46	0	1	1	0	1	0	0	0	0	1	0	0	1	0	0	0	0	0	0	0	0	0	1	Ever	Home independent	1	0	1	0	0	1	0	39	0	1.7	189	NA	137	6.7	NA	NA	NA	NA	4	1	1	No growth
cap-start	67	1	0	1	1	1	0	0	0	0	0	0	0	0	0	0	0	0	0	0	0	0	0	1	Ever	Home independent	1	0	1	0	0	0	0	37.9	0	16.6	325	39	133	9.1	7.4	7.49	9.46588815789436	4.26631578947351	5	1	1	No growth
cap-start	56	1	1	1	1	0	0	0	1	0	0	0	0	1	1	0	0	0	0	0	0	0	0	1	Ever	Home independent	3 or more	0	1	1	0	0	1	38.6	0	12.1	182	122	134	5.3	4.9	7.54	7.59937499999969	3.73302631578932	7	1	1	No growth
cap-start	78	1	1	0	1	1	0	0	0	0	0	0	0	1	0	0	0	0	0	0	0	0	0	1	Ever	Home independent	None	0	1	0	0	0	0	38.6	1	13.9	319	162	132	5.2	6.2	7.5	8.13266447368388	4.53296052631561	6	0	1	No growth
cap-start	43	1	1	1	1	0	0	1	0	0	0	0	0	0	0	0	0	0	0	0	0	0	0	1	Ever	Home independent	1	0	1	0	0	0	0	37.7	0	19.2	381	196	130	6.8	NA	7.42	11.199078947368	3.99967105263142	6	1	1	No growth
cap-start	75	0	1	1	1	1	0	1	0	0	0	0	0	0	0	0	0	0	0	1	0	0	0	1	Ever	Home ADL dependent	1	0	1	1	0	0	NA	38.5	0	14.4	279	39	137	8	6.9	NA	NA	NA	7	0	0	NA
cap-start	47	1	1	1	0	1	0	1	1	0	0	0	0	0	0	0	0	0	0	0	0	0	0	1	Ever	Home independent	3 or more	0	1	0	0	0	0	38.3	0	18	203	95	139	5.7	6.6	NA	NA	NA	6	0	1	No growth
cap-start	57	0	1	0	1	0	0	0	0	0	1	1	0	0	1	0	0	0	0	0	0	0	0	1	Never	Home independent	2	0	0	0	0	0	0	36.1	NA	52.9	651	480	135	18.4	NA	NA	NA	NA	4	1	1	No growth
cap-start	70	1	1	1	1	1	1	0	0	1	0	0	0	0	0	0	0	0	0	1	1	0	0	1	Never	Home independent	3 or more	0	1	1	0	0	0	37.1	0	16.2	254	264	129	25.5	5.9	7.22	7.19940789473655	12.2656578947363	6	1	0	NA
cap-start	59	1	1	1	1	1	0	0	1	0	1	0	0	1	0	0	0	0	0	0	1	0	0	1	Ever	Home independent	2	NA	0	0	0	0	NA	37.6	NA	10.4	221	145	125	5.4	6.1	7.44	9.06592105263121	4.39963815789456	6	1	1	No growth
cap-start	69	1	1	1	1	1	0	1	0	0	0	0	0	1	1	0	0	0	0	0	0	0	0	1	Ever	Home ADL dependent	3 or more	1	1	1	0	0	0	38	0	25.5	322	175	136	10.5	10.3	NA	NA	NA	6	1	1	No growth
cap-start	61	1	1	1	0	0	0	0	0	0	0	0	0	0	1	0	0	0	0	0	0	0	0	1	Current	Home independent	1	0	0	1	1	0	0	37.2	0	7.6	71	113	136	6.3	8	7.45	7.3327302631576	4.66628289473665	4	1	1	No growth
cap-start	69	1	0	0	1	0	0	0	0	1	0	0	0	1	0	0	0	0	0	0	0	0	0	1	Ever	Home independent	None	0	0	0	0	0	NA	36.1	0	15.1	345	262	132	9.3	12.5	NA	NA	NA	4	0	0	NA
cap-start	72	0	1	0	1	1	0	1	0	0	0	0	0	0	0	1	0	0	0	0	1	0	0	1	Never	Home ADL dependent	None	1	1	1	0	0	0	38.4	0	91.8	632	117	135	5.8	5	7.44	8.93259868421017	4.7996052631577	6	1	1	No growth
cap-start	29	0	0	0	0	0	0	0	0	0	0	0	0	1	1	0	0	0	0	0	0	0	0	1	Ever	Home independent	3 or more	0	0	1	0	0	0	36.9	0	0.4	37	97	135	2.4	7.3	NA	NA	NA	2	1	1	No growth
cap-start	52	0	1	1	0	1	0	1	0	0	1	0	0	0	0	0	0	0	0	0	1	0	0	1	Ever	Home independent	None	0	1	0	0	0	0	38.2	0	7.6	271	64	134	4.6	7.9	NA	NA	NA	5	1	0	NA
cap-start	59	1	1	1	1	1	0	0	0	1	1	1	0	1	0	1	0	0	0	1	1	0	0	1	Ever	Home independent	NA	0	1	1	0	0	1	39.8	NA	10	136	116	135	5.1	5.6	7.5	8.53263157894702	3.73302631578932	6	1	1	No growth
cap-start	66	1	1	1	0	1	0	1	0	0	0	0	0	0	1	0	0	0	0	0	0	0	0	1	Ever	Home independent	2	NA	1	1	0	0	1	37.8	0	8.5	150	138	132	4	6.5	7.51	7.19940789473655	3.33305921052618	4	1	1	No growth
cap-start	67	1	1	1	1	1	0	1	0	0	0	0	0	0	1	0	0	0	0	0	0	0	0	1	Never	Home independent	3 or more	0	1	0	1	0	NA	38.6	NA	1.6	91	91	138	7.3	6.5	NA	NA	NA	6	1	1	No growth
cap-start	67	0	1	1	1	1	0	1	0	0	1	1	0	0	0	0	0	0	0	0	0	0	0	1	Current	Home independent	None	0	1	0	1	0	0	38.3	1	7.3	103	72	139	12.5	6.7	7.47	7.46605263157865	3.46638157894723	6	1	1	No growth
cap-start	57	0	0	0	1	0	0	1	0	0	0	0	0	0	0	1	0	0	0	0	1	0	0	1	Ever	Home independent	1	0	1	1	0	0	NA	38.4	0	10.7	271	34	132	7.5	16	7.41	10.3991447368417	3.99967105263142	5	0	1	No growth
cap-start	86	0	0	0	1	0	0	0	0	0	0	0	0	1	0	1	0	0	1	1	0	0	0	1	Ever	Home independent	3 or more	0	1	1	0	0	0	37.3	0	8.6	425	94	136	4.2	6.4	NA	NA	NA	3	1	0	NA
cap-start	66	1	0	0	1	0	0	0	0	0	0	0	0	1	0	0	0	0	0	0	0	0	0	1	Ever	Home independent	2	0	0	1	0	1	1	38.7	0	25.3	692	311	132	11.4	7.7	7.49	8.66595394736807	3.59970394736828	5	1	1	No growth
cap-start	58	1	1	0	1	1	1	0	0	0	0	1	0	0	1	0	0	0	0	0	0	0	0	1	Never	Home independent	3 or more	0	0	1	0	0	0	38.9	NA	13.2	93	334	135	7.3	6.8	7.52	8.66595394736807	4.13299342105246	6	1	1	No growth
cap-start	68	0	1	0	1	1	0	0	0	0	0	0	0	0	1	0	0	0	0	0	0	0	0	1	Ever	Home independent	None	0	1	1	1	0	0	38.3	1	12.6	13	33	136	4.2	9.3	7.44	7.86601973684179	4.39963815789456	6	1	1	No growth
cap-start	73	1	1	1	1	1	0	0	0	1	0	0	0	1	1	0	0	0	0	0	0	0	0	1	Ever	Home independent	None	0	1	1	1	0	0	NA	NA	1.6	128	16	135	7.5	4.8	7.5	7.19940789473655	4.53296052631561	4	0	1	No growth
cap-start	62	1	0	1	1	0	0	0	0	0	0	1	0	0	1	0	0	0	0	0	0	0	0	1	Current	Home independent	2	NA	0	1	0	1	0	38.9	0	3.7	84	336	134	3.9	6.5	7.5	6.53279605263132	3.59970394736828	5	0	1	No growth
cap-start	43	0	1	0	0	1	0	0	0	0	0	0	0	0	0	0	0	0	0	0	0	0	0	1	Current	Home independent	1	0	1	NA	0	0	NA	36.6	1	5.6	210	142	131	14.4	8.2	7.35	6.39947368421027	5.73286184210503	3	1	0	NA
cap-start	55	1	0	0	1	1	0	0	0	0	1	0	0	0	0	0	0	0	0	0	0	0	0	1	Current	Home independent	1	0	0	0	1	0	0	39	0	32.7	324	170	127	13.2	4.3	NA	NA	NA	5	1	1	No growth
cap-start	61	0	1	1	1	0	0	0	0	0	0	0	0	1	0	0	0	0	0	0	0	0	0	1	Ever	Home independent	None	1	1	1	0	1	0	38.4	0	15.3	441	112	135	3.6	6.9	7.56	8.26598684210493	3.59970394736828	7	0	1	No growth
cap-start	51	0	1	0	1	1	1	0	0	0	0	0	0	1	1	0	0	0	0	0	0	0	0	1	Never	Home independent	None	0	0	0	0	0	0	38.5	0	11.4	426	23	139	4.7	7.1	7.59	9.73253289473645	3.19973684210513	5	0	1	No growth
cap-start	65	1	1	1	1	0	0	0	0	0	0	1	0	0	0	0	0	0	0	1	0	0	0	1	Ever	Home independent	1	0	1	0	0	1	0	40	0	2.6	214	154	138	11.4	6.3	NA	NA	NA	6	1	1	No growth
cap-start	65	1	1	0	0	1	0	1	0	0	0	0	0	1	0	0	0	0	0	0	1	0	0	1	Ever	Home independent	2	0	1	0	0	0	0	39.7	0	6.9	400	92	127	4.8	11.7	7.53	7.59937499999969	3.73302631578932	4	0	1	No growth
cap-start	51	0	1	1	1	0	0	1	1	0	0	0	0	0	0	0	0	0	0	0	0	0	0	1	Never	Home independent	None	0	1	0	0	0	0	38.8	0	6.2	195	36	134	3.3	6.5	NA	NA	NA	6	1	1	No growth
cap-start	72	1	1	1	1	1	0	1	0	0	0	1	0	1	0	0	0	0	0	1	0	0	0	1	Ever	Home independent	2	0	1	0	0	0	NA	37.3	0	9.4	213	66	136	11.4	5.1	7.51	9.99917763157854	3.73302631578932	5	0	0	NA
cap-start	83	1	1	0	1	0	0	1	0	0	0	0	0	0	1	0	0	0	0	1	0	0	0	1	Ever	Home ADL dependent	None	0	1	1	0	0	NA	38.2	0	10.5	112	235	127	22.8	7.6	NA	NA	NA	6	1	1	No growth
cap-start	78	1	1	1	1	1	0	1	0	1	0	0	0	1	0	1	0	0	1	1	0	1	0	1	Ever	Home ADL dependent	2	0	1	1	0	0	0	38.8	0	15.6	188	44	131	6.4	17.7	7.5	8.79927631578912	3.59970394736828	7	0	1	Other (var blood.culture.txt)	stafylococcus epidermidis
cap-start	78	1	1	0	1	0	0	0	0	0	0	0	0	0	0	0	0	0	0	0	0	1	0	1	Ever	Home independent	1	0	1	0	0	0	NA	37.2	NA	10.4	247	191	136	7.9	15.2	NA	NA	NA	4	0	1	No growth
cap-start	60	1	0	0	0	0	0	0	0	1	1	0	0	1	0	0	0	1	0	0	1	0	0	1	Ever	Home independent	3 or more	0	0	0	0	0	0	37	NA	23.7	384	338	138	30.2	35.7	7.61	7.59937499999969	4.39963815789456	3	1	1	Streptococcus pneumoniae
cap-start	31	0	1	1	1	1	1	0	0	0	1	1	0	0	0	0	0	0	0	0	1	0	0	1	Current	Home ADL dependent	None	0	0	0	0	1	1	38.4	NA	10.4	NA	126	136	2.8	NA	7.44	11.4657236842101	3.33305921052618	7	1	1	No growth
cap-start	50	0	1	1	1	1	0	0	0	0	1	0	0	0	0	1	0	0	0	0	1	0	0	1	Ever	Home independent	None	0	1	1	1	0	NA	37.5	NA	5	226	193	132	8.8	7.3	7.35	6.39947368421027	5.59953947368398	5	1	1	No growth
cap-start	66	0	1	1	1	0	1	0	0	0	0	0	0	1	0	1	0	0	0	0	0	0	0	1	Current	Home independent	1	0	1	0	0	0	0	36.5	0	7.4	341	92	134	4.2	5	7.4	10.6657894736838	4.7996052631577	5	1	0	NA
cap-start	73	1	1	0	1	1	0	1	0	0	0	1	0	0	1	0	0	0	0	0	0	0	0	1	Ever	Home independent	1	0	1	1	0	0	1	38.8	0	3.3	107	82	135	6.3	5.2	7.51	9.19924342105226	4.26631578947351	5	1	1	No growth
cap-start	70	0	0	0	1	1	0	0	0	0	0	1	0	0	0	0	0	0	0	0	0	0	0	1	Ever	Home independent	1	0	0	0	1	0	0	38	0	8.5	257	28	137	10.4	4.9	NA	NA	NA	2	0	1	No growth
cap-start	72	0	0	0	0	0	0	1	0	0	0	0	0	0	0	0	0	0	0	1	0	1	0	1	Ever	Home independent	None	0	1	0	0	0	0	38.5	0	10.3	112	106	133	1	18.9	NA	NA	NA	4	1	1	No growth
cap-start	69	1	0	0	1	1	0	0	0	0	0	0	0	1	0	0	1	0	0	0	0	0	0	1	Ever	Home independent	3 or more	0	0	0	1	0	NA	37.7	0	25.5	492	108	134	5.3	8.1	NA	NA	NA	4	1	0	NA
cap-start	77	1	1	1	1	1	0	0	0	0	1	1	0	0	0	0	0	0	0	1	0	1	1	1	Ever	Home ADL dependent	3 or more	0	NA	1	0	0	1	38.2	NA	16.8	301	99	137	27.5	14.3	7.46	11.199078947368	3.73302631578932	7	1	1	No growth
cap-start	50	1	1	1	1	1	0	0	0	0	0	0	0	0	1	0	0	0	0	0	0	0	0	1	Ever	Home independent	3 or more	0	1	1	NA	0	NA	38.3	0	10.6	41	NA	133	NA	6.7	NA	NA	NA	6	1	1	No growth
cap-start	58	1	1	0	0	1	0	0	0	0	0	0	0	0	1	0	0	0	0	0	0	0	0	1	Never	Home independent	3 or more	1	1	1	0	0	0	39.1	0	17.2	75	103	137	6.4	6.4	7.55	14.6654605263152	3.19973684210513	5	1	1	No growth
cap-start	47	1	1	1	1	1	0	0	0	0	1	0	0	0	0	0	0	0	0	0	0	0	0	1	Never	Home independent	None	0	0	1	0	0	0	38.5	1	6	205	88	132	5.6	6	7.45	10.7991118421048	5.19957236842084	6	1	1	No growth
cap-start	62	1	1	1	1	1	1	0	0	0	0	0	0	0	1	0	0	0	0	0	0	0	0	1	Ever	Home independent	1	0	NA	1	0	0	1	38.4	0	1.3	101	105	130	5.3	11	7.51	8.93259868421017	3.33305921052618	6	1	1	No growth
cap-start	33	1	1	0	1	0	0	0	0	0	0	0	0	0	0	0	0	0	0	0	0	0	0	1	Current	Home independent	2	0	0	1	0	0	0	37.3	0	9.8	182	97	134	3.3	6.5	7.48	7.3327302631576	4.7996052631577	4	1	1	No growth
cap-start	66	1	1	1	1	0	0	0	0	0	0	1	0	0	0	0	0	0	0	0	0	0	0	1	Ever	Home independent	None	0	1	1	0	0	NA	36.5	0	9.9	181	89	130	6.3	6	NA	NA	NA	5	1	1	Stafylococcus aureus
cap-start	85	1	1	1	1	1	0	1	0	0	0	0	0	0	0	0	0	0	1	0	0	0	0	1	Ever	Home independent	None	0	1	0	0	0	1	38.5	0	9.7	206	30	134	7.8	8.1	7.43	7.99934210526284	4.53296052631561	5	0	1	No growth
cap-start	77	1	0	0	1	0	1	0	0	0	1	1	0	0	0	0	0	0	0	1	1	0	0	1	Never	Home independent	1	0	1	0	0	0	0	39.2	NA	14	216	8	134	6.9	12.8	7.4	12.3989802631574	5.46621710526294	3	0	1	Escherichia Coli
cap-start	55	0	1	0	1	1	0	1	0	0	0	0	0	0	0	0	0	0	0	1	0	0	0	1	Never	Home ADL dependent	None	0	1	1	0	0	0	39.7	NA	9.3	249	62	136	6	3.3	7.44	11.0657565789469	4.7996052631577	5	0	1	No growth
cap-start	48	1	1	0	1	1	0	0	0	0	0	0	0	0	0	1	0	0	0	0	0	0	0	1	Current	Home independent	None	0	1	1	0	0	0	36.9	0	15.5	360	196	138	5	7.2	7.47	9.06592105263121	4.26631578947351	5	0	0	NA
cap-start	26	0	1	0	0	1	0	0	1	0	0	0	0	0	0	0	0	0	0	0	0	0	0	0	Ever	Home independent	None	1	0	1	0	0	0	39.7	0	8.1	173	7	134	2.6	6.4	7.52	11.199078947368	3.46638157894723	3	0	1	No growth
cap-start	59	1	1	1	1	1	0	1	0	0	1	0	0	1	0	1	0	0	0	1	1	0	0	1	Ever	Home ADL dependent	3 or more	0	1	1	0	0	1	38.7	0	14.5	187	2	140	4.4	6.3	7.5	2.66644736842095	4.53296052631561	6	1	1	No growth
cap-start	73	1	1	1	1	1	0	1	0	0	0	0	0	1	0	1	0	0	0	0	0	0	0	1	Ever	Home independent	None	0	1	1	0	0	0	38.4	0	0.9	16	480	134	8.9	6.1	7.49	7.0660855263155	4.26631578947351	6	1	1	No growth
cap-start	67	0	1	1	1	1	0	0	0	0	0	0	0	0	1	0	0	0	0	0	0	0	0	1	Current	Home independent	None	0	1	1	0	0	0	37.4	0	4.2	227	285	134	6.5	7.5	7.52	6.53279605263132	3.73302631578932	5	0	1	No growth
cap-start	58	1	0	0	1	0	0	0	0	0	1	0	0	0	0	0	0	0	0	1	0	0	0	1	Never	Home independent	3 or more	0	0	0	0	0	0	38.2	0	8.3	180	60	136	7.8	13.9	NA	NA	NA	4	0	1	No growth
cap-start	61	1	1	1	1	1	0	0	0	0	0	1	0	0	1	0	0	0	0	0	0	0	0	1	Current	Home ADL dependent	3 or more	0	1	1	0	0	0	39.4	0	1.8	82	135	135	6.7	5.9	7.51	6.66611842105236	4.53296052631561	6	0	1	Escherichia Coli
cap-start	40	1	1	1	1	0	0	0	0	0	0	0	0	0	0	0	0	0	0	0	0	0	1	1	Never	Home independent	3 or more	0	1	0	0	0	0	40.6	0	8.4	163	9	133	17.4	5.2	NA	NA	NA	5	1	1	No growth
cap-start	76	1	1	0	1	1	0	0	0	0	0	0	0	0	0	1	0	0	0	0	0	0	0	1	Ever	Home independent	1	0	1	1	0	0	NA	37.4	0	7.4	367	36	135	6.9	7.1	7.49	8.79927631578912	3.86634868421037	4	1	0	NA
cap-start	79	1	1	0	1	1	0	0	0	0	0	0	0	0	0	0	0	0	1	0	0	0	0	0	NA	NA	NA	0	1	1	0	0	NA	37.4	1	8.3	NA	14	142	NA	NA	7.37	8.1	6.4	3	1	0	NA
cap-start	71	1	1	1	1	0	0	1	0	0	0	0	0	0	0	1	0	0	0	0	0	0	0	0	Ever	Home independent	1	0	1	1	0	0	NA	37.8	0	7.2	NA	138	135	NA	8.8	NA	NA	NA	5	1	1	No growth
cap-start	58	0	0	0	1	1	0	0	0	0	0	0	0	0	0	0	0	0	0	1	0	0	0	0	Ever	Home independent	1	0	1	1	0	0	NA	37.5	0	13	NA	236	140	9.3	6.5	7.51	3.9	9.8	4	1	0	NA
cap-start	71	0	1	1	1	1	0	1	0	0	0	0	0	0	0	0	0	0	0	0	0	0	0	0	Current	Home independent	NA	0	1	0	0	0	0	38	0	23.3	NA	183	133	6.6	NA	7.4	7.7	5.4	6	1	0	NA
cap-start	85	1	1	1	1	0	0	1	0	1	0	0	0	0	0	0	0	0	1	0	0	1	0	0	Never	Home independent	None	0	1	1	0	0	NA	36.1	0	10.1	140	203	135	13.2	6.2	7.47	10.2	4.3	6	1	0	NA
cap-start	86	1	1	1	1	0	0	1	0	0	0	0	0	0	0	0	0	0	1	1	0	0	0	0	Ever	Home ADL dependent	None	0	1	NA	0	0	NA	38.5	0	9	151	222	138	9	5.4	7.44	8.7	4.6	6	0	1	No growth
cap-start	71	1	1	1	1	0	0	1	0	0	0	0	0	0	1	0	0	0	0	0	0	0	0	1	Ever	Home ADL dependent	None	0	0	0	0	0	NA	39	0	3	63	190	143	NA	9.8	7.45	9.8	5.4	6	0	1	Haemophilus influenzae
cap-start	81	1	0	0	1	1	0	0	0	1	1	0	0	0	0	1	0	0	0	0	0	0	0	0	Never	Home ADL dependent	3 or more	0	0	0	1	1	0	40.2	0	57.9	112	332	141	14.1	5.8	7.47	16.7	4.4	5	1	1	Other (var blood.culture.txt)	capnocytopharga/c.canimorsus
cap-start	87	0	0	0	1	0	0	0	0	0	0	1	0	0	0	1	0	0	0	1	0	0	0	0	Current	Home independent	3 or more	0	0	0	0	0	0	39.3	0	15.8	205	9	140	6.9	NA	7.39	12.4	6	4	1	1	No growth
cap-start	42	1	0	0	0	0	0	1	1	0	0	0	0	0	0	1	0	0	0	0	0	0	0	0	Never	Home independent	None	0	1	0	0	0	NA	NA	0	19.5	NA	478	138	9.1	NA	NA	NA	NA	3	1	1	No growth
cap-start	51	0	1	0	1	1	0	1	0	0	0	0	0	0	0	0	0	0	0	0	0	0	0	0	Never	Home independent	None	0	0	1	0	0	0	37.8	0	17.8	347	290	139	NA	6.5	NA	NA	NA	5	1	1	No growth
cap-start	68	1	1	1	0	1	0	1	0	0	0	0	0	0	0	0	0	0	0	0	0	0	0	0	Ever	Home independent	None	0	1	0	0	0	0	37.6	0	21.4	347	274	133	8.1	NA	7.44	9.5	4.4	5	1	0	NA
cap-start	82	0	0	0	1	1	0	0	0	0	0	0	0	0	0	0	0	0	0	1	0	0	0	0	NA	NA	None	NA	NA	1	0	0	1	37.6	0	22.8	437	42	138	5.1	NA	7.48	7.9	4.6	4	1	1	No growth
cap-start	64	1	1	1	1	0	0	0	0	0	0	0	0	0	0	1	0	0	0	0	0	0	0	0	Current	Home ADL dependent	2	0	1	0	0	0	NA	37.6	0	14.2	230	220	137	4.8	NA	7.5	5.6	3.2	6	0	1	No growth
cap-start	80	1	1	1	0	0	0	0	0	1	0	0	0	0	0	1	0	0	0	0	1	0	0	0	Ever	Home ADL dependent	None	0	1	0	0	0	NA	39	0	5.2	162	249	142	12.1	NA	7.37	10.2	6.2	5	0	0	NA
cap-start	73	0	1	0	1	1	1	1	0	0	0	0	0	1	0	0	0	0	0	0	0	0	0	1	Ever	Home independent	None	0	0	0	0	0	0	35.9	0	13.5	309	190	137	4.2	NA	7.49	9.7	4.6	6	1	0	NA
cap-start	41	0	1	0	1	0	1	0	0	0	1	1	0	0	0	0	0	0	0	0	0	0	0	0	Never	Home independent	None	0	0	0	0	0	NA	39.8	0	13.1	264	336	135	4.2	NA	NA	NA	NA	6	1	1	No growth
cap-start	80	0	0	1	1	1	0	0	0	0	0	0	0	0	0	1	0	0	0	0	0	0	0	0	Never	Home independent	None	0	1	0	0	0	NA	39.1	0	15.3	266	72	133	5.5	6.4	7.48	9.1	4.2	6	1	1	No growth
cap-start	72	1	0	0	1	1	0	0	0	0	0	1	0	0	0	1	0	0	0	0	0	0	0	0	Ever	Home independent	1	0	1	0	0	1	0	40.1	0	16.2	312	81	139	11	6.6	7.4	9.8	4.5	5	0	1	No growth
cap-start	69	1	1	1	1	1	0	1	0	0	0	0	0	0	0	0	0	0	0	1	1	0	0	0	Ever	Home independent	3 or more	0	1	0	0	0	NA	38.3	0	9.7	201	72	141	16.1	6.5	7.44	8.9	4.5	6	0	1	No growth
cap-start	89	1	0	0	1	1	0	0	0	0	0	0	0	0	0	0	0	0	0	0	0	0	0	0	Never	Elderly home	None	0	1	0	1	0	0	36.5	1	7.4	196	141	144	12.3	8.6	7.17	6	9.4	3	1	1	No growth
cap-start	69	1	0	0	1	0	0	0	0	0	0	1	0	1	0	0	0	0	0	0	0	0	0	1	Never	Home independent	1	0	1	0	0	0	0	39	0	3.4	131	93	135	5.3	6.9	NA	NA	NA	4	1	1	No growth
cap-start	22	1	1	1	0	0	1	0	0	0	1	0	0	0	0	0	0	0	0	0	0	0	0	0	NA	Home independent	NA	NA	NA	0	1	0	0	39.4	0	23.4	292	39	134	3.9	7.1	NA	NA	NA	6	1	1	No growth
cap-start	22	1	1	0	1	1	1	1	0	0	1	0	0	0	0	1	0	0	0	0	0	0	0	0	Current	Home independent	None	0	1	0	1	0	0	39.4	0	23.4	NA	39	134	3.9	7.1	NA	NA	NA	6	1	1	No growth
cap-start	52	0	1	1	1	0	0	1	0	0	0	1	0	0	0	0	0	0	0	0	0	0	0	1	Never	Home independent	3 or more	1	1	0	NA	NA	NA	39.6	NA	7.4	NA	79	140	6	5.2	7.43	8	4.9	5	1	1	No growth
cap-start	25	1	1	1	1	1	0	0	0	0	0	0	0	0	0	0	0	0	0	0	0	0	0	0	Current	Home independent	None	0	1	0	0	0	0	38.3	1	20.7	NA	113	136	5.2	5.8	7.42	9.1	5.2	7	1	1	No growth
cap-start	90	0	1	1	1	1	1	0	0	0	0	0	0	0	0	0	0	0	0	0	0	0	0	0	Never	Home independent	None	0	0	0	0	0	1	36.7	0	16	294	44	135	4.9	NA	7.49	8	4.4	6	0	1	No growth
cap-start	87	1	1	1	1	1	0	0	0	0	0	0	0	0	0	0	0	0	1	0	0	0	0	0	Never	Home independent	1	0	1	0	0	1	1	NA	0	19.4	226	16	139	10.3	NA	7.4	10.8	4.7	5	0	1	No growth
cap-start	64	0	1	0	1	0	0	1	0	0	0	0	0	0	0	1	0	0	0	0	0	0	0	0	Ever	Home ADL dependent	3 or more	0	1	0	0	NA	NA	39.2	0	16.1	253	66	136	8.1	NA	7.41	9.6	6.7	6	1	1	No growth
cap-start	89	0	0	0	0	0	0	0	0	1	0	1	0	0	0	0	0	0	0	0	0	0	0	0	Never	Home independent	None	NA	1	1	0	0	NA	40.3	0	23.2	210	204	137	NA	8	NA	NA	NA	4	1	1	No growth
cap-start	63	0	0	0	0	1	0	1	0	0	0	1	0	1	0	0	0	0	0	0	0	0	0	1	Ever	Home independent	None	0	1	0	0	0	0	38.5	0	15.5	386	125	132	NA	8.3	7.46	7.6	5.2	4	0	1	No growth
cap-start	79	1	1	1	1	0	1	0	0	0	0	1	0	0	0	1	0	0	0	0	0	0	0	0	Ever	Home independent	3 or more	0	1	0	0	0	NA	39	0	9.4	250	56	137	10.1	NA	7.45	8.2	4.4	6	1	0	NA
cap-start	36	0	1	0	0	0	0	1	0	0	0	0	0	0	0	0	0	0	0	0	0	0	0	0	Current	Home independent	None	0	0	0	0	0	0	38.9	0	0.9	NA	400	128	NA	6.9	7.48	9.7	4	4	1	1	Streptococcus pneumoniae
cap-start	89	1	1	1	1	1	0	0	0	0	0	0	0	0	0	1	0	0	0	0	0	0	0	0	Ever	Home ADL dependent	None	0	1	0	0	0	0	37.8	1	8.2	250	84	140	6.8	NA	7.4	7.9	5.9	5	1	0	NA
cap-start	78	1	1	1	1	1	0	0	0	0	0	0	0	0	0	1	0	0	0	0	0	0	0	0	Ever	Home independent	1	NA	NA	1	0	0	0	37.4	0	12.9	347	7	140	10.2	NA	7.45	9.6	5.7	5	1	0	NA
cap-start	78	0	0	0	0	0	0	0	0	0	1	0	0	0	0	0	0	0	0	1	0	0	0	0	Never	Home ADL dependent	None	0	1	0	0	0	NA	39	0	26.7	315	202	142	NA	7	7.45	13.2	4.4	4	1	1	Streptococcus pneumoniae
cap-start	86	0	1	1	1	0	0	1	0	1	0	0	0	0	0	0	1	0	0	0	0	0	0	0	Never	Elderly home	None	0	1	0	0	0	NA	37.5	0	13.9	161	84	143	NA	7.2	NA	NA	NA	6	1	1	No growth
cap-start	71	0	1	0	1	0	0	1	1	0	0	0	0	0	0	0	0	0	0	0	0	0	0	0	Never	Home independent	None	0	1	0	0	0	0	37.9	0	9	296	247	130	4.8	6.1	NA	NA	NA	4	1	1	No growth
cap-start	82	1	0	0	1	0	0	0	0	0	1	1	0	0	0	1	0	0	0	1	0	0	0	0	Never	Home ADL dependent	3 or more	0	1	0	0	0	1	36	1	24.9	238	54	140	8	NA	7.46	7.5	3.9	5	1	1	Streptococcus pneumoniae
cap-start	66	1	0	0	0	1	0	1	0	1	0	0	0	0	0	1	0	0	0	0	0	0	0	0	Ever	Home independent	None	0	1	0	0	0	0	39.3	0	4.1	181	5	142	7	NA	7.4	12.8	5	2	0	1	Escherichia Coli
cap-start	80	0	1	1	1	1	0	0	0	0	0	0	0	0	0	1	0	0	1	0	1	0	0	0	Never	Home ADL dependent	None	0	1	0	0	0	0	38.1	0	11.4	335	15	139	NA	8.4	NA	NA	NA	6	1	0	NA
cap-start	77	0	1	1	1	0	0	0	0	0	0	0	0	0	0	0	0	0	0	0	0	0	0	0	Ever	Home ADL dependent	NA	0	1	0	0	0	0	38.8	1	17.2	238	125	139	5	NA	8	NA	NA	6	1	1	Streptococcus pneumoniae
cap-start	88	0	1	0	1	1	0	0	0	0	0	0	0	0	0	0	0	0	0	0	0	0	0	0	Never	Home ADL dependent	None	0	0	0	0	0	0	38.1	0	10.3	244	148	136	16.8	NA	NA	NA	NA	6	0	1	No growth
cap-start	79	1	1	1	1	1	0	0	0	0	1	0	0	0	0	1	0	0	0	0	1	0	0	0	Current	Home ADL dependent	None	0	0	0	1	0	0	36.8	1	13	189	18	135	8.9	8.3	7.48	7.5	3.2	5	1	0	NA
cap-start	85	0	1	1	1	0	0	0	0	1	1	0	0	0	0	0	0	0	0	0	1	0	0	0	Ever	Home independent	1	0	1	0	0	0	NA	38.7	1	11.7	220	73	133	NA	12.4	7.47	8.2	4.6	6	0	1	No growth
cap-start	75	1	1	1	0	0	0	1	0	1	1	0	0	1	0	0	0	0	0	0	0	0	0	1	Never	Home independent	None	0	1	0	0	0	NA	37.8	0	23.5	400	48	141	13.3	NA	NA	NA	NA	5	0	0	NA
cap-start	43	0	1	0	1	0	0	0	0	0	0	0	0	0	0	0	0	0	0	0	0	0	0	0	Ever	Home independent	1	0	0	1	0	0	0	37.2	0	13.3	376	292	137	3.7	5	NA	NA	NA	5	1	1	No growth
cap-start	46	0	1	0	1	0	0	0	0	0	0	0	0	0	0	0	0	0	0	0	0	0	0	0	Ever	Home independent	2	0	0	0	0	0	0	38.3	0	16.2	542	100	141	3.5	6.2	7.46	9.4	4.7	6	1	1	No growth
cap-start	71	1	0	0	0	0	0	0	1	0	0	0	0	0	0	0	0	0	0	0	0	0	0	0	Never	Home independent	None	0	1	0	1	0	NA	38.4	0	12.3	115	80	139	NA	7.3	NA	NA	NA	4	1	1	Streptococcus pneumoniae
cap-start	74	1	1	1	1	0	0	0	0	0	0	0	0	0	0	0	0	0	0	1	0	0	0	0	Ever	Home independent	None	0	0	0	0	0	0	38.8	NA	17.5	203	230	141	21.9	NA	7.45	10.1	4.1	6	1	1	No growth
cap-start	69	0	0	0	1	0	0	0	0	0	0	1	0	0	0	1	0	0	0	1	0	0	0	0	Ever	Home independent	1	0	1	1	0	0	0	40.6	0	17.3	231	6	145	6.6	6.3	7.43	12	5.4	4	0	1	No growth
cap-start	91	0	1	1	1	0	0	0	0	0	0	0	0	0	0	0	0	0	0	1	0	0	0	0	Never	Home independent	None	0	1	0	1	0	0	38.9	0	6.7	220	58	137	13.3	NA	NA	NA	NA	6	0	1	Streptococcus pneumoniae
cap-start	87	0	0	0	1	1	0	0	0	0	0	0	0	0	0	0	1	0	0	0	0	0	0	0	Never	Home independent	None	0	1	0	0	0	0	37.8	0	14.6	478	29	137	5.7	6	7.43	7.5	4.8	3	1	0	NA
cap-start	53	1	1	0	1	1	0	0	0	0	1	0	0	0	0	0	0	0	0	0	0	0	0	0	Current	Home ADL dependent	None	0	0	0	0	0	NA	39.3	0	15.4	259	349	130	8	NA	7.54	9.7	3.3	6	1	0	NA
cap-start	88	1	1	1	1	1	0	0	0	0	0	0	0	0	0	0	0	0	0	0	0	0	0	0	Ever	Home ADL dependent	1	0	1	0	0	0	NA	37.9	0	29.4	NA	114	133	7.3	NA	7.43	6.7	5.2	6	0	0	NA
cap-start	55	0	1	0	0	0	0	0	0	0	0	0	0	0	0	0	0	0	0	1	0	1	0	0	Ever	Home independent	None	0	1	1	0	0	0	38.8	0	14.9	383	197	137	6.7	NA	7.41	4.6	6	5	1	1	No growth
cap-start	85	1	1	1	1	1	0	0	0	0	0	0	0	0	0	0	0	0	0	1	0	0	0	0	Ever	Home ADL dependent	None	0	1	NA	0	0	0	38.7	1	14.8	128	78	141	12.1	9.3	7.36	9.8	7.4	7	0	1	No growth
cap-start	83	1	0	0	1	1	0	1	0	1	1	0	0	0	0	0	0	0	1	0	0	0	0	0	Ever	Home independent	None	0	1	0	0	0	NA	38.3	0	4.5	103	10	143	8.5	NA	NA	NA	NA	3	1	1	Escherichia Coli
cap-start	63	1	1	0	1	0	1	0	0	0	0	0	0	0	0	0	0	0	0	0	0	0	0	0	Ever	Home independent	None	0	1	0	0	0	0	38.2	0	23.1	285	392	136	9	NA	7.47	8.1	4.1	6	1	0	NA
cap-start	77	1	1	1	0	0	0	0	0	1	0	0	0	0	0	0	0	0	0	1	0	0	0	0	Never	Home independent	NA	0	1	1	0	0	NA	38.7	0	8.5	162	51	136	6.6	NA	7.43	11.7	5.6	5	1	1	No growth
cap-start	62	1	1	1	1	0	0	0	0	0	0	0	0	0	0	0	0	0	0	0	0	0	0	0	Current	Home independent	1	0	1	0	0	NA	NA	36.8	NA	14.6	330	32	126	2.1	NA	NA	NA	NA	5	1	0	NA
cap-start	41	1	1	1	1	0	0	0	0	0	0	0	0	0	0	0	0	0	0	0	0	0	0	0	Current	Home independent	None	0	0	1	0	0	0	37.3	0	25	365	198	144	5.7	NA	7.43	8.3	5.1	6	1	0	NA
cap-start	61	1	1	1	1	0	0	0	0	0	0	0	0	0	0	0	0	0	0	0	0	0	0	0	Current	Home independent	None	0	0	0	0	0	NA	38.4	0	14.4	256	331	137	6	NA	7.38	9.8	6.2	7	1	1	No growth
cap-start	88	0	1	0	1	1	0	0	0	0	0	0	0	0	0	0	0	0	1	0	0	0	0	0	Never	Home ADL dependent	None	0	1	0	0	0	0	38	0	5.2	152	120	137	8.4	NA	7.45	12.9	6.3	4	1	1	No growth
cap-start	60	0	1	1	1	1	0	0	0	0	0	0	0	0	0	0	0	0	1	0	0	1	0	0	Ever	Home independent	1	0	1	0	0	0	NA	37.4	0	11.1	273	23	145	7.7	NA	7.41	8.8	8.4	5	1	0	NA
cap-start	69	0	1	0	1	1	0	0	0	0	0	0	0	0	0	0	0	0	0	1	0	0	0	0	Ever	Home ADL dependent	1	0	1	0	0	0	NA	39.9	0	19.7	266	21	145	7.4	NA	7.43	8.8	5.6	5	0	1	No growth
cap-start	84	1	0	0	0	0	0	0	0	0	0	0	0	0	1	0	0	0	0	0	0	0	0	1	Never	Home independent	None	0	1	1	1	0	0	38.7	0	6.2	150	98	137	NA	7	7.41	14.7	5.1	3	1	1	No growth
cap-start	76	1	1	0	0	1	0	0	0	0	0	0	0	0	0	0	0	0	0	1	0	0	0	0	Ever	Home independent	None	0	1	0	1	0	NA	39.3	0	24.7	269	114	137	9.3	NA	NA	NA	NA	5	0	1	No growth
cap-start	82	0	1	0	1	1	0	0	0	0	0	0	0	0	0	0	0	0	1	0	0	0	0	0	Never	Home ADL dependent	None	NA	1	0	0	0	0	38.5	0	12.5	231	36	139	7.1	NA	NA	NA	NA	6	0	1	No growth
cap-start	95	1	1	1	1	1	0	0	0	0	0	0	0	0	0	0	0	0	1	0	0	1	0	0	Never	Home ADL dependent	1	0	1	1	0	0	0	39.1	1	13	227	22	137	NA	11.6	7.37	8.9	7.4	6	0	1	No growth
cap-start	81	1	1	1	0	0	0	1	0	1	0	0	0	0	0	0	0	0	0	1	0	0	0	0	Ever	Home ADL dependent	None	0	1	0	0	NA	NA	38.2	0	9	270	113	142	5.8	NA	NA	NA	NA	5	0	1	No growth
cap-start	67	0	0	0	1	0	0	1	0	0	0	0	0	0	0	0	0	0	0	0	0	0	0	0	Ever	Home independent	None	0	1	0	0	0	0	39.6	0	19.8	256	154	139	5.8	NA	7.39	12.7	5.2	5	1	1	No growth
cap-start	85	1	0	0	1	0	0	1	0	1	0	0	0	0	0	0	0	0	1	1	0	0	0	0	Ever	Home independent	1	0	1	0	0	0	NA	39	0	15.3	261	24	136	17	NA	7.4	8	6.2	4	1	1	No growth
cap-start	85	0	1	0	1	1	0	0	0	0	0	0	0	0	0	1	0	0	0	1	0	1	0	0	Never	Home independent	3 or more	0	1	0	0	0	1	37.2	0	18.6	394	256	137	5.4	19.2	7.57	9.9	3.8	5	1	0	NA
cap-start	89	0	1	0	1	1	0	0	0	0	0	0	0	0	0	0	0	0	0	1	0	0	0	0	Never	Home ADL dependent	None	0	1	0	1	0	1	39.3	0	12.8	144	110	137	16	NA	7.38	9	5.3	6	0	1	Escherichia Coli
cap-start	70	1	0	0	1	1	0	0	0	0	0	0	0	0	0	0	0	0	1	0	0	0	0	0	Ever	Home independent	None	NA	1	1	0	0	NA	38.1	0	10.2	252	129	131	3.5	9.5	NA	NA	NA	5	1	1	No growth
cap-start	77	1	1	1	1	0	0	1	0	0	0	0	0	0	0	0	0	0	0	0	1	0	0	0	Ever	Home independent	None	0	1	1	0	0	0	38.4	0	14.4	230	341	136	NA	NA	7.49	8.8	4.1	7	1	0	NA
cap-start	52	1	1	0	0	0	0	0	0	0	1	0	0	0	0	0	0	0	0	0	0	0	0	0	Ever	Home independent	3 or more	NA	1	1	0	0	0	36.7	0	12.9	298	134	137	4.7	NA	7.41	10.9	5.3	4	0	0	NA
cap-start	71	1	1	1	1	0	0	1	0	0	0	0	0	0	0	1	0	0	0	0	0	0	0	0	Current	Home independent	2	NA	1	0	0	0	NA	38.9	0	16.5	203	125	133	7.6	NA	7.42	10.3	4	7	1	1	No growth
cap-start	72	1	1	1	1	0	0	0	0	0	0	0	0	0	0	1	0	0	0	0	0	0	0	0	Ever	Home independent	3 or more	0	1	1	1	0	0	37.3	1	10.8	274	92	128	11.4	NA	7.47	6.4	6.2	6	0	0	NA
cap-start	64	0	1	1	1	1	0	0	0	0	0	0	0	0	0	1	0	0	0	0	0	0	0	0	Ever	Home ADL dependent	1	0	1	1	1	1	1	38.4	0	18.8	310	64	136	6	NA	7.32	9.1	7.2	7	1	1	No growth
cap-start	77	1	1	0	1	0	0	0	0	0	0	0	0	0	0	1	0	0	0	1	0	0	0	0	Ever	Home ADL dependent	None	0	1	0	1	0	NA	37	0	9.4	156	256	139	15.4	NA	7.38	8	4.4	4	1	1	Streptococcus pneumoniae
cap-start	58	1	1	1	1	1	0	0	0	1	0	0	0	0	0	1	0	0	0	0	0	0	0	0	Current	Home independent	None	0	1	0	0	0	NA	37.4	1	14.1	186	69	137	7.1	NA	7.39	8.2	5.7	6	1	0	NA
cap-start	81	1	0	0	1	0	0	0	0	0	0	0	0	0	1	1	0	0	0	0	0	0	0	1	Ever	Home ADL dependent	2	0	1	0	0	0	0	38.5	0	72	308	71	139	8.5	NA	7.4	9.2	6.2	5	1	1	No growth
cap-start	85	1	1	0	1	1	0	0	0	0	1	0	0	0	0	0	0	0	1	0	0	0	0	0	Never	Home ADL dependent	NA	0	1	1	0	0	0	37.9	0	10.1	304	60	142	NA	6.8	7.5	7.1	4.3	5	1	1	No growth
cap-start	28	0	1	1	0	1	0	0	1	0	1	0	0	0	0	1	0	0	0	0	0	0	0	0	Never	Home ADL dependent	2	0	0	0	0	1	NA	39.1	0	18.7	289	179	134	6.7	NA	NA	NA	NA	6	1	1	No growth
cap-start	34	1	1	1	0	0	1	1	0	0	1	0	0	0	0	0	0	0	0	0	0	0	0	0	Ever	Home independent	None	0	0	0	0	0	NA	39.4	0	21.6	215	197	138	NA	6.7	7.43	10.2	4.7	6	1	1	No growth
cap-start	83	0	1	1	1	1	0	0	0	0	0	0	0	0	0	0	0	0	0	0	0	0	0	0	Ever	Home independent	None	0	1	1	0	0	NA	37.9	0	16	605	46	128	6.8	6.8	7.48	9.7	4.3	6	1	0	NA
cap-start	89	1	1	1	1	1	0	1	0	0	0	0	0	1	0	0	0	0	1	0	0	0	0	1	Ever	Home independent	None	NA	1	0	0	0	NA	39	0	11.6	110	41	140	19.7	NA	NA	NA	NA	7	1	1	No growth
cap-start	78	1	1	1	1	1	0	1	0	0	0	1	0	1	0	1	1	0	1	0	1	0	0	1	Ever	Home independent	1	0	1	0	1	0	0	38.6	1	6.4	225	405	133	12.1	16.9	7.47	7.6	4	6	1	1	No growth
cap-start	38	1	1	1	1	1	0	1	0	0	0	0	0	0	0	0	0	0	0	0	0	0	0	0	Never	Home independent	None	0	0	1	0	0	0	37.7	1	5.6	NA	100	134	3.2	NA	7.44	7.2	4.7	5	1	0	NA
cap-start	88	1	1	1	1	0	0	0	0	0	0	0	0	0	0	1	1	0	1	1	1	0	0	0	Ever	Home independent	None	0	1	0	1	0	NA	36.9	0	15.4	195	134	128	5.1	NA	7.39	9.4	5	6	1	0	NA
cap-start	86	1	1	1	1	1	0	1	0	0	1	1	0	0	0	0	0	0	0	0	0	0	0	0	Never	Home independent	3 or more	0	1	0	0	0	NA	37.9	0	2.3	9	20	134	NA	6	NA	NA	NA	4	1	0	NA
cap-start	77	1	1	1	1	1	0	0	0	0	0	0	0	0	0	1	0	0	0	0	0	0	0	0	Ever	Home independent	1	0	1	0	0	0	0	39.7	0	10.4	230	59	139	6.3	NA	7.42	10.8	5.3	7	1	1	No growth
cap-start	81	1	1	1	1	1	0	0	0	0	0	0	0	0	0	1	0	0	0	0	0	0	0	0	Ever	Home independent	1	0	1	0	0	0	1	39	0	15.5	201	79	133	4.1	NA	7.35	10	6.9	7	1	1	No growth
cap-start	60	1	1	1	0	0	0	0	0	1	0	0	0	0	0	0	0	0	0	0	0	0	0	0	Current	Home independent	None	0	0	0	NA	NA	NA	39.4	NA	10.3	78	328	138	NA	5.9	7.46	9.2	4.2	5	1	1	No growth
cap-start	37	1	1	0	0	1	0	1	0	0	0	1	0	0	0	1	0	0	0	0	0	0	0	0	Never	Home independent	None	0	NA	0	0	0	1	39.2	0	9.5	268	22	140	5.4	NA	7.51	7.5	14.5	3	1	1	No growth
cap-start	72	0	1	1	1	1	0	0	0	0	0	0	0	0	0	1	0	0	0	0	0	0	0	0	Never	Home independent	None	0	1	0	0	1	NA	38.4	0	11.5	190	76	136	4.9	NA	7.44	9.7	5.1	7	0	1	No growth
cap-start	73	1	1	1	1	1	0	0	0	0	0	0	0	0	0	0	0	0	1	0	0	1	0	0	Ever	Home independent	None	NA	1	1	0	0	0	36.8	0	7.3	108	112	135	9.2	17.2	7.54	12	3.3	5	0	0	NA
cap-start	81	1	1	1	1	1	0	0	0	1	0	0	0	0	0	0	0	0	1	0	0	0	0	0	Never	Home independent	None	0	1	0	0	0	0	37.7	0	11.7	356	138	127	4.8	6	7.44	9.9	4.2	6	1	1	No growth
cap-start	67	1	0	0	1	1	0	1	0	0	0	0	0	0	0	1	0	0	0	0	0	0	0	0	Ever	Home independent	None	0	1	1	0	1	0	39.2	0	28	346	182	137	3.2	6.4	7.42	12.5	5.6	5	1	1	No growth
cap-start	69	0	1	0	1	1	0	0	0	0	0	1	0	0	0	1	0	0	0	1	0	0	0	0	Ever	Home ADL dependent	2	0	1	0	NA	0	0	40.2	NA	12.9	276	34	142	5.4	NA	7.44	12.9	4.9	6	0	1	Other (var blood.culture.txt)	Staphylococcus hominis
cap-start	32	0	1	0	1	0	0	1	0	0	0	0	0	0	0	0	0	0	0	0	0	0	0	0	Never	Home independent	None	0	0	1	0	1	0	39.1	NA	4.8	140	126	138	4.4	6.2	7.45	10.7	4.8	4	1	1	No growth
cap-start	58	1	1	1	1	1	0	0	0	0	0	0	0	1	0	1	0	0	0	0	0	0	0	1	Current	Home independent	None	0	1	0	0	0	0	38.4	0	19.6	915	194	123	3.3	6.3	7.44	8.8	5.6	7	1	0	NA
cap-start	72	1	1	0	1	1	0	0	0	0	0	0	0	0	0	1	0	0	1	0	0	0	0	0	Never	Home independent	None	0	0	1	NA	0	0	38.8	0	14.5	284	16	142	7.7	NA	7.43	8.8	5.2	5	1	1	No growth
cap-start	26	0	1	1	0	0	0	0	1	0	1	1	0	0	0	0	0	0	0	0	0	0	0	0	Current	Home independent	None	0	0	0	0	0	0	37.9	0	17.2	372	315	134	NA	4.9	NA	NA	NA	5	1	1	No growth
cap-start	70	1	1	0	1	1	0	0	0	0	1	0	0	0	0	1	0	0	0	0	0	0	0	0	Ever	Home independent	None	NA	1	1	0	0	0	39.2	0	12.1	414	79	133	4.6	NA	7.43	10.3	5.1	6	1	1	No growth
cap-start	28	1	1	1	1	0	0	1	0	0	0	0	0	0	0	0	0	0	0	0	0	0	0	0	NA	Home independent	None	0	0	1	0	0	0	36.5	0	12.9	409	56	136	4.1	NA	7.47	7.7	4.6	6	1	0	NA
cap-start	76	0	1	1	1	0	1	0	0	0	0	0	0	0	0	1	0	0	0	0	0	0	0	0	Ever	Home independent	None	0	1	1	0	0	0	NA	0	11.8	339	126	137	10.5	NA	NA	NA	NA	6	0	0	NA
cap-start	67	1	0	0	0	0	0	1	0	0	0	0	0	0	0	0	0	0	1	0	1	0	0	0	Ever	Home independent	1	0	1	0	0	0	0	38.5	0	8.6	144	106	139	NA	9	NA	NA	NA	3	0	1	No growth
cap-start	62	1	0	0	1	0	0	0	0	1	0	0	0	0	0	0	0	0	0	0	0	0	0	0	Ever	NA	1	0	0	NA	1	0	0	37	0	15.9	192	311	133	9.4	NA	7.41	8.6	4.1	4	1	1	No growth
cap-start	49	0	1	0	0	1	1	0	0	0	0	0	0	0	0	1	0	0	0	0	0	0	0	0	NA	Home independent	None	0	1	0	0	0	0	37.4	0	12.2	260	132	141	4.8	5.4	7.46	10.6	4.5	4	1	1	No growth
cap-start	82	1	0	1	1	1	0	0	0	0	0	0	0	0	0	1	0	0	1	0	0	0	0	0	NA	NA	None	0	1	0	0	0	1	37.9	0	15.4	366	78	140	5.4	NA	7.42	12.2	5.7	5	1	1	No growth
cap-start	74	1	1	1	1	0	0	1	0	0	0	0	0	0	0	0	0	0	0	0	0	1	0	0	Ever	NA	None	0	0	1	0	0	0	NA	0	9.5	227	274	130	24	NA	7.5	9.3	3.6	5	1	1	No growth
cap-start	90	0	0	1	1	0	0	0	0	0	0	0	0	0	0	0	0	0	1	0	0	0	0	0	Never	Home ADL dependent	None	0	1	0	0	0	NA	NA	0	15.3	316	2	135	8.7	NA	7.38	16.2	6	4	1	0	NA
cap-start	87	0	1	0	0	0	0	1	0	0	0	0	0	0	0	0	0	0	1	0	0	0	0	0	NA	Elderly home	NA	0	1	0	0	0	1	37.5	0	9.4	338	170	128	NA	6.9	7.52	11.8	4.4	3	0	0	NA
cap-start	56	1	1	0	1	1	0	1	0	0	0	0	0	0	0	0	0	0	0	0	0	0	0	0	Current	Home independent	None	0	0	0	0	0	0	NA	0	9.8	319	149	137	5.9	4.8	NA	NA	NA	4	1	0	NA
cap-start	32	0	1	0	0	1	1	0	0	0	0	0	0	0	0	0	0	0	0	0	0	0	0	0	Current	Home independent	None	0	0	1	0	0	0	38.3	0	19.3	325	40	140	1.9	NA	NA	NA	NA	5	1	0	NA
cap-start	85	1	1	1	1	0	0	1	0	0	0	0	0	0	0	1	0	0	1	0	0	0	0	0	Ever	Home independent	None	0	1	NA	0	0	0	38.6	0	8.2	225	57	140	7.5	NA	7.48	11.1	4	6	1	1	No growth
cap-start	59	1	1	0	1	0	0	1	0	0	0	1	0	0	0	0	0	0	1	0	0	0	0	0	Current	Home independent	None	0	1	0	0	1	NA	39.9	0	10.4	136	145	135	6.3	6.8	NA	NA	NA	6	0	1	No growth
cap-start	79	1	1	0	1	1	0	1	0	1	0	0	0	0	0	1	0	0	1	1	0	1	0	0	Ever	Home ADL dependent	3 or more	0	1	1	1	0	0	37.4	0	10.5	271	88	143	NA	NA	7.44	10.3	6.2	5	0	0	NA
cap-start	82	0	1	1	0	0	0	0	0	0	0	0	0	0	0	0	0	0	1	0	0	0	0	0	Never	Home independent	None	0	1	0	0	0	0	37.5	0	32.1	219	350	134	NA	NA	7.44	9.2	5.4	5	1	1	Other (var blood.culture.txt)	coagulase negatieve stafylokokken
cap-start	76	0	1	1	1	1	0	1	0	0	0	0	0	0	0	0	0	0	1	1	0	0	0	0	Never	Home independent	1	0	1	0	0	0	0	37.5	1	6.1	219	89	139	6.1	NA	7.46	7.4	4.7	5	1	1	No growth
cap-start	86	1	1	1	1	1	0	1	0	0	0	0	0	0	0	0	0	0	0	0	1	0	0	0	Ever	Home independent	2	1	1	1	1	0	1	37.4	0	20.4	508	73	133	12.3	NA	7.43	10.7	5.6	6	0	0	NA
cap-start	85	1	1	0	1	0	0	0	0	0	0	0	0	0	0	0	0	0	0	0	0	0	0	0	Ever	Home ADL dependent	1	0	1	0	1	0	0	38	0	6.4	148	72	135	8	NA	7.38	10.6	5.2	4	1	1	No growth
cap-start	62	1	0	0	0	0	0	1	0	0	0	0	0	0	0	0	0	0	0	0	0	0	0	0	Never	Home independent	None	0	1	1	0	0	0	37.1	0	22.7	324	209	131	7.6	NA	7.45	9.6	4.8	3	1	1	No growth
cap-start	61	0	1	1	1	0	0	1	0	0	0	0	0	0	0	0	0	0	0	0	0	0	0	0	Never	Home independent	2	0	0	1	0	NA	NA	37.9	0	7.9	217	28	136	3.7	NA	7.43	16.9	5.1	4	0	1	No growth
cap-start	81	0	0	0	1	0	0	0	0	0	0	1	0	0	0	0	0	0	0	0	0	0	0	0	Never	Home independent	None	0	1	0	0	0	0	39.1	0	14.5	225	179	136	NA	6.2	7.52	7.1	3.2	5	1	1	No growth
cap-start	75	1	1	1	1	1	0	0	0	0	0	0	0	0	0	1	0	0	0	0	0	0	0	0	Ever	Home ADL dependent	None	0	1	0	0	0	0	37.3	0	12	265	399	143	13.8	NA	7.43	7.7	4.7	6	0	0	NA
cap-start	67	0	1	1	1	0	1	0	0	0	0	0	0	0	0	0	0	0	0	0	0	0	0	0	Ever	Home independent	None	0	1	0	0	0	0	39.9	0	15.3	337	392	136	4.2	NA	NA	NA	NA	7	1	1	No growth
cap-start	94	1	0	0	1	0	0	1	0	1	0	0	0	0	0	0	0	0	1	0	1	0	0	0	Never	Home independent	None	0	1	0	0	0	0	36.8	0	12	239	33	134	NA	13.3	7.42	8.2	4.7	4	1	0	NA
cap-start	84	1	1	0	1	1	0	0	0	0	0	0	0	0	0	1	0	0	0	0	0	1	0	0	Never	Home independent	None	NA	1	1	NA	NA	NA	37.7	NA	22.7	166	354	138	8.1	NA	7.35	12.8	7.1	5	1	0	NA
cap-start	87	1	1	1	1	1	0	0	0	0	0	0	0	0	0	1	0	0	1	0	0	0	0	0	Ever	NA	2	0	1	1	1	0	0	38.1	0	15.8	180	50	132	23.3	NA	7.47	7.7	4.6	7	1	1	No growth
cap-start	71	1	1	1	1	1	0	0	0	0	0	0	0	0	0	0	0	0	0	0	0	0	0	1	Ever	Home independent	None	0	0	0	0	0	NA	38.8	1	14	290	42	138	5	6.4	7.5	17.3	4	7	0	1	No growth
cap-start	70	0	1	1	1	1	0	0	0	0	0	0	0	0	0	1	0	0	0	0	0	0	0	0	Ever	Home ADL dependent	None	0	1	0	0	0	NA	38.7	0	17.4	235	78	141	4.3	NA	7.48	10.9	4.1	7	0	1	No growth
cap-start	72	1	1	0	1	1	0	1	0	0	0	0	0	0	0	1	0	0	0	0	0	0	0	0	Ever	Home independent	3 or more	0	1	0	NA	NA	NA	NA	NA	21.4	351	53	127	6.3	NA	7.49	8.1	4.7	5	1	0	NA
cap-start	65	0	1	1	1	1	1	0	0	0	0	0	0	0	0	1	0	0	0	0	0	0	0	0	Current	Home ADL dependent	3 or more	0	1	1	0	NA	NA	37.1	0	15.4	341	30	138	7.1	NA	7.42	12.1	6.2	5	1	0	NA
cap-start	29	1	1	0	1	0	1	1	0	0	0	0	0	0	0	0	0	0	0	0	0	0	0	0	Never	Home independent	None	0	0	0	0	1	NA	36.7	0	14	432	283	140	3.9	NA	7.42	12	5	5	1	1	No growth
cap-start	72	0	1	0	1	1	1	1	0	0	0	0	0	0	0	0	0	0	0	0	0	0	0	0	Ever	Home independent	None	0	1	1	0	0	0	38.5	0	13.2	358	65	139	4.7	NA	7.43	7.6	5.6	6	1	1	No growth
cap-start	85	1	1	1	0	0	0	0	0	0	0	0	0	0	0	0	0	0	0	0	0	0	0	0	Current	Home independent	None	0	1	0	1	0	0	36.6	0	19	279	145	141	10.7	NA	NA	NA	NA	5	0	0	NA
cap-start	44	1	1	1	1	1	0	1	0	0	1	0	0	0	0	0	0	0	0	0	0	0	0	0	Never	Home independent	None	0	0	1	NA	NA	NA	38.5	0	9.7	128	113	133	5.6	NA	7.45	8.6	5.1	6	1	1	No growth
cap-start	81	0	0	1	1	1	1	1	0	0	0	1	0	0	0	1	0	0	0	0	0	0	0	0	Ever	Home independent	None	0	1	0	0	0	0	40.3	NA	16.4	318	158	137	NA	8.3	7.37	13.7	7.3	6	0	1	No growth
cap-start	88	1	1	0	1	1	0	0	0	0	0	0	0	0	0	0	0	0	0	0	1	0	0	0	Ever	Home independent	None	0	1	0	0	0	0	37.6	1	36	234	16	137	7	NA	7.4	11.1	5.6	4	1	1	Other (var blood.culture.txt)	staphylococcus hominis
cap-start	60	0	1	0	1	1	0	0	0	0	0	0	0	0	0	1	0	0	0	0	0	0	0	0	Ever	Home independent	None	0	1	1	0	0	NA	39.1	1	15.8	354	95	133	3.8	NA	7.47	8	4.5	6	1	1	No growth
cap-start	69	0	0	0	0	1	1	0	0	0	0	0	0	0	0	1	0	0	0	0	0	0	0	0	Ever	Home independent	None	0	1	1	1	0	0	37.7	0	15.7	373	85	137	4.2	NA	7.46	8.5	4.4	3	1	1	No growth
cap-start	65	1	1	1	1	1	0	0	0	0	0	0	0	0	0	1	0	0	0	0	0	1	0	0	Ever	Home independent	1	0	1	0	0	0	0	39.5	0	22.1	383	4	137	10.7	17.1	7.4	10.4	5	6	1	1	No growth
cap-start	85	1	1	1	1	1	0	0	0	0	0	0	0	0	0	0	0	0	0	0	0	0	0	0	Ever	Home ADL dependent	None	0	0	1	0	0	0	37.2	0	14.5	218	173	132	NA	10	NA	NA	NA	6	1	0	NA
cap-start	64	1	0	0	0	1	0	0	0	0	0	0	0	0	0	0	0	0	0	0	0	0	0	0	Current	Home independent	None	0	1	0	0	0	0	36	0	15.6	180	344	139	15.2	6.5	7.43	7.3	3.6	4	1	1	No growth
cap-start	71	1	1	1	1	0	0	0	0	0	0	1	0	0	0	0	0	0	0	0	0	0	0	0	Never	Home independent	1	0	1	0	0	0	NA	39.8	0	12.1	214	6	138	NA	5	NA	NA	NA	6	0	1	No growth
cap-start	79	1	0	0	1	1	0	1	0	0	0	1	0	0	0	1	0	0	1	1	1	0	0	0	Ever	Home independent	1	0	1	0	0	0	0	38.4	0	18.2	216	20	143	21.9	9.4	7.44	9	4.2	4	1	1	No growth
cap-start	59	0	1	1	1	1	0	0	0	0	0	1	0	0	0	1	0	0	0	0	0	0	0	0	Ever	Home independent	None	0	1	1	0	NA	0	37.7	0	9.3	366	19	138	3.6	NA	7.41	8.8	5.5	4	0	0	NA
cap-start	61	0	1	1	1	1	0	0	0	0	0	0	0	0	0	0	0	0	0	0	0	0	0	1	Ever	Home independent	2	0	1	0	0	NA	0	39.7	1	23.1	438	266	134	10.3	6.3	7.41	10.5	4.8	7	1	1	No growth
cap-start	74	1	1	1	1	0	0	1	0	0	0	1	0	0	0	1	0	0	1	1	0	1	0	0	Ever	Home independent	3 or more	0	1	0	0	0	0	38.6	0	19.2	258	58	138	NA	5.7	NA	NA	NA	7	0	1	No growth
cap-start	75	1	1	1	1	1	0	0	0	0	0	0	0	0	0	1	0	0	0	0	0	0	0	0	Ever	Home independent	None	1	1	0	0	0	1	38.8	NA	8.2	156	64	136	7.4	NA	7.45	8.2	4	6	0	1	No growth
cap-start	72	0	1	0	1	0	0	0	0	0	0	0	0	0	0	1	0	0	0	0	0	0	0	0	Never	Home independent	None	0	1	1	0	0	NA	37.5	0	10.6	506	67	135	5.8	NA	7.49	8.6	4.1	5	1	0	NA
cap-start	56	1	1	1	1	0	0	1	0	0	1	0	0	0	0	1	0	0	0	0	0	0	0	0	Ever	Home independent	None	0	1	0	0	0	0	36.6	0	33.4	153	260	124	NA	6	7.52	9.6	3.6	6	1	1	Stafylococcus aureus
cap-start	69	1	1	1	1	1	0	0	0	0	0	0	0	0	0	1	1	0	0	0	0	0	0	0	Never	Home independent	None	0	1	0	NA	0	1	39.4	1	10.1	255	129	139	7.4	NA	7.44	4.5	4.5	7	1	1	No growth
cap-start	71	0	1	1	1	0	0	0	0	1	0	0	0	0	0	0	0	0	0	0	0	0	0	0	Ever	Home independent	None	0	1	0	1	0	0	40	1	9.5	286	2	138	NA	NA	NA	NA	NA	4	1	1	No growth
cap-start	74	1	0	0	1	1	0	0	0	0	0	0	0	0	0	1	0	0	0	0	0	0	0	0	Current	Home ADL dependent	None	NA	1	1	0	0	NA	38.5	0	11.7	266	33	137	NA	6.8	7.44	7.9	3.4	5	0	1	No growth
cap-start	51	0	1	0	0	0	0	1	0	0	0	0	0	0	0	0	0	0	0	0	0	0	0	0	Never	Home independent	None	0	0	1	0	0	0	39.5	0	9.6	534	298	137	2.8	NA	NA	NA	NA	4	0	1	No growth
cap-start	94	0	0	0	1	0	0	0	0	0	1	0	0	0	0	1	0	0	0	0	0	0	0	0	Ever	Home ADL dependent	None	0	1	1	0	0	0	38.4	0	14.9	304	237	138	4.3	6.3	NA	NA	NA	5	1	0	NA
cap-start	22	1	1	1	0	1	1	0	0	0	0	0	0	0	0	0	0	0	0	0	0	0	0	0	Never	Home independent	None	0	0	0	0	0	0	39.5	0	17	215	129	136	2.2	4.8	NA	NA	NA	6	1	1	No growth
[truncated: 1,787 more rows]
[truncated: 3 more columns]
